# Supplementary material for: IFITM3 promotes glioblastoma stem cell-mediated angiogenesis via regulating JAK/STAT3/bFGF signaling pathway
Source: Cell Death Dis. 2024 Jan 13;15(1):45. doi: 10.1038/s41419-023-06416-5 (PMC10787840; doi:10.1038/s41419-023-06416-5)
Supplement: Supplementary file 5 — Supplementary Table S1 [file 41419_2023_6416_MOESM5_ESM.xlsx]

## Sheet: Sheet 1
ID	Description	setSize	enrichmentScore	NES	pvalue	p.adjust	qvalues	rank	leading_edge	core_enrichment
REACTOME_M_PHASE	REACTOME_M_PHASE	414	0.483086	1.51866	9.999e-05	0.0016438	0.00123187	4692	tags=34%, list=25%, signal=26%	H2AC19/H2AC18/H2BC9/H2BS1/H4C15/H3C8/H3C7/TUBA1C/H2BC10/H2AC14/H3C11/TUBB6/H3C14/H2BC14/CDC20/BIRC5/CENPA/H4C14/H2BC11/PTTG1/CCNB1/H2AC20/KIF18A/SKA1/KIF20A/H4C6/H2BC12/LPIN3/UBE2C/CDCA8/CENPK/PSMB9/KIF23/CCNB2/TUBA4B/H4C11/TUBA3C/H3C10/NEK2/H4C13/UBE2S/H3C15/CHMP4C/KIF2C/PSMB8/CENPU/NCAPG/H2AJ/H4C1/BUB1/H2AC4/NDC80/ERCC6L/SGO1/AURKB/H3C6/NEK6/NUF2/PLK1/H4C8/SPC24/CENPE/CDK1/H3C12/H2BC17/VRK2/H4C…
REACTOME_NEUTROPHIL_DEGRANULATION	REACTOME_NEUTROPHIL_DEGRANULATION	476	0.59652	1.87886	9.999e-05	0.0016438	0.00123187	4623	tags=51%, list=24%, signal=39%	LTF/CHI3L1/HP/MMP9/FABP5/PTX3/RETN/MCEMP1/CAMP/TNFAIP6/MMP8/LGALS3/CLEC5A/ANXA2/ORM1/S100A9/PLAU/FPR2/S100A8/CLEC12A/ABCA13/SERPINA3/TTR/LYZ/S100A11/PLAUR/RNASE2/SERPINA1/HK3/CR1/ANPEP/SLPI/ADGRE3/CD58/PLAC8/CHRNB4/BST2/SLC11A1/HSPA6/ADGRE5/LILRB3/PRG2/FCGR2A/CEACAM3/GPR84/S100A12/DEFA4/PPBP/PYGL/CFD/TMBIM1/CTSC/CEACAM1/FCN1/FCER1G/GSDMD/C5AR1/LILRB2/CLEC4C/VAMP8/RNASE3/FPR1/CD44/MS4A3/FCGR3B/SIG…
REACTOME_SIGNALING_BY_INTERLEUKINS	REACTOME_SIGNALING_BY_INTERLEUKINS	456	0.590774	1.85975	9.999e-05	0.0016438	0.00123187	4298	tags=46%, list=23%, signal=36%	SAA1/TIMP1/CXCL10/IL2RA/CXCL8/MMP9/CCL20/IL36B/LIF/COL1A2/F13A1/H3C8/H3C7/ANXA2/CSF2/CCL11/ANXA1/MMP1/IL13RA2/CSF3/IL31RA/CLCF1/IL1R2/SOCS3/SOCS1/IL6/CCR2/IFNG/H3C11/CCL5/SDC1/IL1RN/IL7R/OSMR/VEGFA/FASLG/NOS2/MMP3/CISH/SOD2/SOCS2/IL22RA1/CD80/IL10/FN1/LCK/BATF/IL36RN/MSN/IL22RA2/PTPN7/IL2RB/HMOX1/TWIST1/H3C14/VIM/S100A12/CCR5/IL15/ICAM1/IL2RG/IL9R/GATA3/CCL2/LBP/BIRC5/IL5RA/CASP1/IL11/IL1RAP/IL32…
REACTOME_SIGNALING_BY_RHO_GTPASES	REACTOME_SIGNALING_BY_RHO_GTPASES	451	0.452588	1.42441	9.999e-05	0.0016438	0.00123187	4594	tags=37%, list=24%, signal=29%	H2AC19/H2AC18/H2BC9/H2BS1/H4C15/H3C8/H3C7/RHOD/TUBA1C/S100A9/S100A8/H2BC10/VAV3/H2AC14/H3C11/RAC2/TUBB6/H3C14/MYL9/H2BC14/CDC20/NCF1/BIRC5/CENPA/H4C14/H2BC11/H2AC20/ARAP3/KIF18A/SKA1/H4C6/H2BC12/CDCA8/CENPK/RHOH/ARHGAP18/CYBA/TUBA4B/H4C11/TUBA3C/H3C10/RHOJ/H4C13/SFN/ARHGEF35/H3C15/CDC25C/KIF2C/CENPU/ARPC1B/IQGAP1/DEPDC1B/H2AJ/H4C1/NCF2/ARHGEF5/BUB1/H2AC4/NDC80/IQGAP2/ERCC6L/SGO1/AURKB/ARHGDIB/H3C…
REACTOME_CLASS_A_1_RHODOPSIN_LIKE_RECEPTORS_	REACTOME_CLASS_A_1_RHODOPSIN_LIKE_RECEPTORS_	327	0.505067	1.58042	0.00010001	0.0016438	0.00123187	3566	tags=39%, list=19%, signal=32%	SAA1/CXCL10/CXCL8/CCL7/CCL20/CXCL6/CXCL11/CCL23/EDN2/CXCL9/CCL11/ANXA1/HCAR3/KISS1R/FPR2/BDKRB2/CXCR3/NPS/CCR2/PPY/CCR4/HCAR2/CXCR6/CCL5/P2RY10/F2RL2/XCL2/PTGER2/XCR1/CCL13/AGTR1/GAL/BDKRB1/GPR31/CCKAR/XCL1/CCR8/GPR65/PROK2/GPR18/P2RY6/PTGIR/CCR5/PMCH/PPBP/FPR3/CCL2/C5AR1/TRH/CCR7/CXCL13/CGA/FPR1/GPR39/PTGER4/CXCL3/P2RY2/NPY2R/C3/CXCR2/CXCR4/GPR55/INSL5/CXCL1/CCR3/HRH1/HCRT/HTR1D/S1PR3/GPBAR1/CCR…
REACTOME_EXTRACELLULAR_MATRIX_ORGANIZATION	REACTOME_EXTRACELLULAR_MATRIX_ORGANIZATION	300	0.645943	2.01806	0.00010001	0.0016438	0.00123187	3110	tags=50%, list=16%, signal=43%	MMP13/COL1A1/TIMP1/FMOD/COL3A1/MMP9/CAPN6/COL6A2/COL6A3/COL1A2/COL8A1/LUM/LOX/COL5A1/ADAM12/SERPINE1/IBSP/LOXL1/MMP8/MMP7/THBS1/PCOLCE/MMP1/SPP1/MMP11/EMILIN3/MMP19/TTR/MMP10/TPSAB1/COL5A2/COL6A5/COL4A1/SERPINH1/EFEMP2/SDC1/EMILIN2/DMP1/LOXL4/MFAP2/MMP14/MMP3/COL4A2/ITGB3/COL13A1/ASPN/FN1/ITGA5/LOXL2/ADAMTS18/LAMB1/MMP12/FBLN1/BGN/COL15A1/ICAM1/ADAMTS3/COL12A1/FBLN5/ACTN1/DCN/P4HA3/EMILIN1/ITGA3/…
REACTOME_RHO_GTPASE_EFFECTORS	REACTOME_RHO_GTPASE_EFFECTORS	322	0.521928	1.63269	0.00010001	0.0016438	0.00123187	4632	tags=44%, list=24%, signal=34%	H2AC19/H2AC18/H2BC9/H2BS1/H4C15/H3C8/H3C7/RHOD/TUBA1C/S100A9/S100A8/H2BC10/H2AC14/H3C11/RAC2/TUBB6/H3C14/MYL9/H2BC14/CDC20/NCF1/BIRC5/CENPA/H4C14/H2BC11/H2AC20/KIF18A/SKA1/H4C6/H2BC12/CDCA8/CENPK/CYBA/TUBA4B/H4C11/TUBA3C/H3C10/H4C13/SFN/H3C15/CDC25C/KIF2C/CENPU/ARPC1B/IQGAP1/H2AJ/H4C1/NCF2/BUB1/H2AC4/NDC80/IQGAP2/ERCC6L/SGO1/AURKB/H3C6/FLNA/IQGAP3/NUF2/PLK1/H4C8/NCF4/SPC24/CENPE/H3C12/H2BC17/H4C2…
WP_FOCAL_ADHESIONPI3KAKTMTORSIGNALING_PATHWAY	WP_FOCAL_ADHESIONPI3KAKTMTORSIGNALING_PATHWAY	303	0.482388	1.50734	0.00010002	0.0016438	0.00123187	3843	tags=33%, list=20%, signal=27%	COL1A1/IL2RA/COL3A1/COL6A2/COL1A2/COL5A1/IBSP/THBS1/FGF19/SPP1/CSF3/FGF3/COL5A2/COL4A1/IL7R/OSMR/VEGFA/NOS2/COL4A2/ITGB3/FN1/ITGA5/GNGT1/LAMB1/IL2RB/IL2RG/ANGPT2/PDGFD/ITGA3/PDGFA/FGF10/MET/OSM/LAMC1/EPHA2/TNC/ITGA4/IFNB1/COMP/EGFR/HGF/ANGPT1/GNG12/PRL/LAMA2/THBS4/EPO/CHAD/FGF21/JAK3/NGFR/GNG5/ITGA7/ITGB7/LAMC3/ITGB2/ITGAL/LAMC2/ITGA2/GNGT2/GNG11/LPAR6/EFNA4/TCL1A/VWF/TBC1D1/PIK3CG/SLC2A2/LAMA4/I…
NABA_SECRETED_FACTORS	NABA_SECRETED_FACTORS	341	0.556289	1.74159	0.00010003	0.0016438	0.00123187	3080	tags=37%, list=16%, signal=32%	CXCL10/CXCL8/GDF15/CCL7/CCL20/IL36B/LIF/CXCL6/CXCL11/TNFSF14/S100A4/CCL23/CXCL9/CCL18/AREG/GDF3/CSF2/EREG/CCL11/S100A9/BMP5/FGF19/CSF3/S100A8/FGF3/CLCF1/WNT16/S100A11/IL6/IFNG/CCL5/IL1RN/XCL2/VEGFA/TNFSF11/CCL13/FASLG/XCL1/SFRP4/IL10/FGFBP2/IL36RN/MDK/CXCL14/S100A5/FSTL1/S100A12/IL15/S100A10/S100A6/PPBP/CCL2/CHRDL2/S100A3/ANGPT2/PF4V1/PDGFD/ANGPTL4/EGFL6/LEP/NODAL/CCL26/IL11/PDGFA/FGF10/S100A13/G…
REACTOME_CELL_CYCLE_CHECKPOINTS	REACTOME_CELL_CYCLE_CHECKPOINTS	292	0.540686	1.68825	0.00010003	0.0016438	0.00123187	5078	tags=45%, list=27%, signal=34%	H2BC9/H2BS1/H4C15/H2BC10/H2BC14/CDC20/BIRC5/CENPA/H4C14/H2BC11/CCNB1/KIF18A/SKA1/H4C6/H2BC12/WEE1/UBE2C/CDCA8/CENPK/PSMB9/CCNB2/H4C11/H4C13/SFN/CCNA2/UBE2S/CDC25C/CDC6/KIF2C/PSMB8/CENPU/EXO1/CDC45/H4C1/BUB1/NDC80/ERCC6L/ORC1/SGO1/AURKB/GTSE1/CDK2/NUF2/PLK1/CDKN2A/H4C8/SPC24/CENPE/CDK1/H2BC17/H4C2/CENPM/H4C4/H4C3/RPA3/H2BC4/CHEK2/MCM2/RMI2/CLSPN/BUB1B/PSMA8/BRIP1/RFC2/CDKN1A/B9D2/H2BC3/ITGB3BP/H4C…
WP_PI3KAKT_SIGNALING_PATHWAY	WP_PI3KAKT_SIGNALING_PATHWAY	339	0.468807	1.46764	0.00010003	0.0016438	0.00123187	3843	tags=33%, list=20%, signal=27%	COL1A1/IL2RA/COL6A2/COL6A3/COL1A2/IBSP/THBS1/FGF19/SPP1/CSF3/FGF3/IL6/COL6A5/COL4A1/IL7R/OSMR/VEGFA/FASLG/COL4A2/ITGB3/FN1/ITGA5/GNGT1/LAMB1/IL2RB/IL2RG/ANGPT2/PDGFD/ITGA3/PDGFA/FGF10/MET/OSM/LAMC1/EPHA2/TNC/ITGA4/IFNB1/COMP/COL6A1/EGFR/HGF/ANGPT1/GNG12/PRL/LAMA2/GH1/NTF4/THBS4/EPO/CHAD/FGF21/IL7/COL9A3/JAK3/NGFR/IGF2/GNG5/ITGA7/TLR2/CDK4/ITGB7/LAMC3/LAMC2/ITGA2/GNGT2/GNG11/CDK2/LAMB4/ITGA1/LPAR6…
KEGG_CYTOKINE_CYTOKINE_RECEPTOR_INTERACTION	KEGG_CYTOKINE_CYTOKINE_RECEPTOR_INTERACTION	262	0.66537	2.07334	0.00010004	0.0016438	0.00123187	3742	tags=56%, list=20%, signal=45%	CXCL10/IL2RA/CXCL8/CCL7/CCL20/LIF/CD70/CXCL6/CXCL11/TNFSF14/CCL23/CXCL9/CCL18/TNFRSF12A/CSF2/CCL11/TNFRSF11B/CSF3/CLCF1/CXCR3/IL1R2/IL6/CCR2/IFNG/CCR4/CXCR6/CCL5/XCL2/IL7R/OSMR/VEGFA/XCR1/TNFSF11/CCL13/FASLG/IL22RA1/XCL1/IL10/IL22RA2/CXCL14/CCR8/CD40LG/IL2RB/CCR5/IL15/IL2RG/PPBP/IL9R/CCL2/PF4V1/IL5RA/LEP/FAS/CCL26/TNFRSF9/IL11/IL1RAP/PDGFA/GDF5/CCR7/MET/OSM/CXCL13/IL20/IL1R1/IFNB1/EGFR/HGF/CXCL3/…
NABA_CORE_MATRISOME	NABA_CORE_MATRISOME	274	0.617761	1.92632	0.00010004	0.0016438	0.00123187	3020	tags=44%, list=16%, signal=38%	POSTN/COL1A1/FMOD/COL3A1/COL6A2/COL6A3/CCN4/COL1A2/COL8A1/IGFBP2/LUM/COL5A1/TNFAIP6/PODNL1/CTHRC1/IBSP/SRPX2/EPYC/ESM1/THBS1/PCOLCE/SPP1/TGFBI/EMILIN3/MXRA5/COL5A2/COL6A5/IGFBP3/COL4A1/SPON2/EFEMP2/NPNT/EMILIN2/DMP1/AEBP1/MFAP2/COL4A2/COL13A1/ASPN/FN1/LAMB1/FBLN1/MGP/BGN/COL15A1/PRG2/FBLN7/KERA/COL12A1/FBLN5/DCN/DPT/EMILIN1/VWDE/PXDNL/COL21A1/MFAP5/MFAP4/FNDC1/IGFBP7/LAMC1/COL8A2/EGFLAM/TNC/IGFBP…
REACTOME_SIGNALING_BY_NUCLEAR_RECEPTORS	REACTOME_SIGNALING_BY_NUCLEAR_RECEPTORS	295	0.489105	1.52746	0.00010004	0.0016438	0.00123187	3176	tags=29%, list=17%, signal=24%	H2AC19/MMP9/H2AC18/FABP5/H2BC9/H2BS1/H4C15/H3C8/MMP7/H3C7/AREG/ALDH1A3/EREG/H2BC10/H2AC14/H3C11/MMP3/RDH10/GNGT1/TFF3/H3C14/H2BC14/GATA3/CAV2/APOC2/ADH4/HSPB1/H4C14/H2BC11/RUNX1/H2AC20/H4C6/H2BC12/CRABP1/EGFR/GNG12/H4C11/H3C10/RDH5/CAV1/H4C13/H3C15/ARL4C/CRABP2/MMP2/SPHK1/CITED1/APOC1/SHC1/GNG5/H2AJ/H4C1/S1PR3/H2AC4/H3C6/GNGT2/POLR2L/GNG11/FKBP5/H4C8/ESR2/ZNF217/H3C12/H2BC17/H4C2/H4C4/H4C3/H2BC4/…
WP_IL18_SIGNALING_PATHWAY	WP_IL18_SIGNALING_PATHWAY	272	0.559042	1.74299	0.00010004	0.0016438	0.00123187	3507	tags=35%, list=18%, signal=29%	MMP13/COL1A1/TIMP1/IL2RA/CXCL8/COL3A1/MMP9/CCL20/CCN4/PTX3/COL1A2/MMP8/CCL18/DES/MMP1/SPP1/TNFRSF11B/SOCS3/IL6/IFNG/HCAR2/CCL5/VEGFA/TNFSF11/MMP14/FASLG/NOS2/MMP3/IL10/FN1/LCK/BIRC3/PTPN7/HMOX1/ICAM1/NCF1/CCL2/NFKBIZ/HSPB1/FAS/RGS16/TMSB4X/ACOD1/ACTA2/NPPB/PTGS2/CD36/CXCL3/TNFRSF1A/IRF1/CCNB2/CLDN1/TNFAIP2/CCNA2/ULBP2/IL18RAP/MMP2/MYD88/CASP8/B2M/NCF2/ATF3/TBX21/TICAM2/SDC4/IL18/CEBPB/ZC3H12A/TNF…
NABA_ECM_REGULATORS	NABA_ECM_REGULATORS	237	0.592489	1.84371	0.00010009	0.0016438	0.00123187	3339	tags=43%, list=18%, signal=36%	PI3/MMP13/TIMP1/MMP9/SERPINA5/LOX/F13A1/ADAM12/SERPINE1/LOXL1/MMP8/MMP7/MMP1/PLAU/MMP11/SERPING1/MMP19/TGM5/CSTA/FAM20A/ITIH1/SERPINA3/HTRA4/HTRA3/MMP10/SERPINA1/ADAMDEC1/SERPINH1/CST2/CST6/LOXL4/ADAM33/MMP14/SLPI/MMP3/SERPINB7/LOXL2/ADAMTS18/MMP12/CST7/ADAMTS3/FAM20C/PLAT/P4HA3/CTSC/HABP2/ST14/P3H2/CELA1/ADAMTSL4/SERPINB2/SERPINB1/CTSZ/CTSW/CPN2/PAMR1/ADAMTS1/ADAM19/CTSS/P4HA2/ADAMTS14/SERPINA12…
REACTOME_TRANSCRIPTIONAL_REGULATION_BY_RUNX1	REACTOME_TRANSCRIPTIONAL_REGULATION_BY_RUNX1	236	0.504404	1.5694	0.0001001	0.0016438	0.00123187	4594	tags=40%, list=24%, signal=31%	H2AC19/IL2RA/H2AC18/H2BC9/LGALS3/H2BS1/H4C15/H3C8/THBS1/H3C7/CSF2/H2BC10/SOCS3/H2AC14/IFNG/H3C11/CR1/H3C14/MYL9/H2BC14/GATA3/H4C14/H2BC11/RUNX1/H2AC20/H4C6/H2BC12/PSMB9/TNFRSF18/H4C11/H3C10/H4C13/CTSK/H3C15/PSMB8/H2AJ/H4C1/H2AC4/H3C6/LMO2/CTLA4/SPI1/H4C8/H3C12/H2BC17/H4C2/H4C4/H4C3/NFE2/TP73/H2BC4/CTSL/H3C1/RUNX2/CDK6/PSMA8/H2AC8/H2AC7/H3-3A/H2BC3/H4C9/H2BC6/H3C4/H2AC6/PSME2/H2BC8/IL2/PSMD8/PF4/Y…
REACTOME_SIGNALING_BY_NOTCH	REACTOME_SIGNALING_BY_NOTCH	234	0.499187	1.5531	0.00010012	0.0016438	0.00123187	4714	tags=43%, list=25%, signal=33%	H2AC19/H2AC18/H2BC9/DLK1/H2BS1/H4C15/H3C8/H3C7/H2BC10/H2AC14/PTCRA/H3C11/FABP7/MDK/H3C14/GZMB/H2BC14/DLGAP5/H4C14/H2BC11/RUNX1/H2AC20/ACTA2/H4C6/H2BC12/EGFR/PSMB9/H4C11/H3C10/H4C13/H3C15/PSMB8/H2AJ/H4C1/H2AC4/H3C6/STAT1/ATP2A3/H4C8/H3C12/H2BC17/H4C2/H4C4/H4C3/HEYL/JAG1/TACC3/H2BC4/DLL4/H3C1/H2AC8/H2AC7/PLXND1/B4GALT1/H3-3A/ELF3/H2BC3/H4C9/H2BC6/DTX2/EGF/E2F1/H3C4/H2AC6/PSME2/H2BC8/PSMD8/NOTCH3/HE…
REACTOME_ESR_MEDIATED_SIGNALING	REACTOME_ESR_MEDIATED_SIGNALING	219	0.52026	1.6157	0.000100271	0.0016438	0.00123187	3176	tags=33%, list=17%, signal=28%	H2AC19/MMP9/H2AC18/H2BC9/H2BS1/H4C15/H3C8/MMP7/H3C7/AREG/EREG/H2BC10/H2AC14/H3C11/MMP3/GNGT1/TFF3/H3C14/H2BC14/GATA3/CAV2/HSPB1/H4C14/H2BC11/RUNX1/H2AC20/H4C6/H2BC12/EGFR/GNG12/H4C11/H3C10/CAV1/H4C13/H3C15/MMP2/SPHK1/CITED1/SHC1/GNG5/H2AJ/H4C1/S1PR3/H2AC4/H3C6/GNGT2/POLR2L/GNG11/FKBP5/H4C8/ESR2/ZNF217/H3C12/H2BC17/H4C2/H4C4/H4C3/H2BC4/H3C1/KPNA2/H2AC8/H2AC7/H3-3A/H2BC3/H4C9/H2BC6/EGF/H3C4/H2AC6/C…
REACTOME_CELLULAR_SENESCENCE	REACTOME_CELLULAR_SENESCENCE	194	0.565264	1.74877	0.000100402	0.0016438	0.00123187	4394	tags=44%, list=23%, signal=34%	HMGA2/H2AC19/CXCL8/H2AC18/H2BC9/H2BS1/H4C15/H3C8/H3C7/H2BC10/H1-5/IL6/H2AC14/H3C11/H1-3/H3C14/H2BC14/H4C14/H2BC11/H2AC20/IGFBP7/H4C6/H2BC12/IFNB1/UBE2C/H4C11/H3C10/H4C13/CCNA2/UBE2S/H3C15/CDKN2C/H2AJ/H4C1/CDK4/H2AC4/H3C6/VENTX/IL1A/CEBPB/CDK2/CDKN2A/H4C8/RPS6KA1/H3C12/H2BC17/H4C2/H4C4/H4C3/MAP2K3/H2BC4/H1-2/H1-4/H3C1/CDK6/H2AC8/H2AC7/CDKN1A/H3-3A/H2BC3/H4C9/MDM2/H2BC6/E2F1/H3C4/H2AC6/H1-1/H2BC8/C…
KEGG_FOCAL_ADHESION	KEGG_FOCAL_ADHESION	199	0.531166	1.64488	0.000100422	0.0016438	0.00123187	3843	tags=41%, list=20%, signal=33%	COL1A1/COL3A1/COL6A2/COL6A3/COL1A2/COL5A1/IBSP/THBS1/SPP1/VAV3/COL5A2/COL4A1/VEGFA/FLNC/COL4A2/ITGB3/FN1/ITGA5/LAMB1/BIRC3/MYL12A/RAC2/MYL9/CAV2/ACTN1/PDGFD/ITGA3/PDGFA/MET/LAMC1/TNC/ITGA4/COMP/COL6A1/EGFR/HGF/LAMA2/THBS4/CHAD/CAV1/ZYX/SHC1/ITGA7/ITGB7/LAMC3/LAMC2/ITGA2/FLNA/LAMB4/ITGA1/PARVG/RAP1B/MYL10/MYL7/VASP/VWF/PIK3CG/LAMA4/ITGA11/ITGB1/ERBB2/ITGB4/COL5A3/EGF/MYL12B/ITGA10/MYLK/PIK3CD/VAV1…
REACTOME_INTERFERON_SIGNALING	REACTOME_INTERFERON_SIGNALING	199	0.586838	1.81728	0.000100422	0.0016438	0.00123187	4319	tags=43%, list=23%, signal=34%	OASL/ISG15/SOCS3/SOCS1/GBP1/MX2/IFI6/OAS1/GBP5/IFNG/RSAD2/MX1/OAS2/IFI30/ISG20/HLA-DQA2/BST2/HLA-DQA1/HLA-DQB2/HLA-DRA/HLA-DRB1/HLA-DQB1/ICAM1/XAF1/HLA-DPB1/IFITM2/OAS3/HLA-DRB5/SP100/HLA-DPA1/TRIM6/CD44/IFNB1/IRF7/KPNA7/HLA-B/HERC5/IRF1/GBP3/HLA-A/HLA-C/TRIM29/IFITM1/TRIM22/PSMB8/IFI27/CIITA/IFI35/GBP6/B2M/FCGR1A/GBP2/TRIM21/STAT1/TRIM38/FLNA/GBP4/HLA-F/TRIM5/MT2A/IFNGR2/USP18/KPNA2/PTPN6/HLA-E/…
WP_FOCAL_ADHESION	WP_FOCAL_ADHESION	198	0.499309	1.54563	0.000100432	0.0016438	0.00123187	3843	tags=39%, list=20%, signal=32%	COL1A1/COL6A2/COL1A2/IBSP/THBS1/SPP1/VAV3/COL5A2/COL4A1/VEGFA/FLNC/COL4A2/ITGB3/FN1/ITGA5/LAMB1/BIRC3/MYL12A/RAC2/MYL9/CAV2/ACTN1/PDGFD/ITGA3/PDGFA/MET/LAMC1/TNC/ITGA4/COMP/EGFR/HGF/LAMA2/THBS4/CHAD/CAV1/TXK/ZYX/SHC1/ITGA7/ITGB7/LAMC3/LAMC2/ITGA2/FLNA/ITGA1/PARVG/FGR/RAP1B/MYL10/MYL7/VASP/HCK/VWF/LAMA4/ITGA11/ITGB1/ERBB2/ITGB4/COL5A3/EGF/MYL12B/ITGA10/MYLK/PIK3CD/VAV1/LAMB2/MYLPF/CDC42/PARVB/PDGF…
KEGG_CHEMOKINE_SIGNALING_PATHWAY	KEGG_CHEMOKINE_SIGNALING_PATHWAY	187	0.544099	1.68066	0.000100462	0.0016438	0.00123187	3324	tags=35%, list=17%, signal=29%	CXCL10/CXCL8/CCL7/CCL20/CXCL6/CXCL11/CCL23/CXCL9/CCL18/CCL11/CXCR3/VAV3/CCR2/CCR4/CXCR6/CCL5/XCL2/XCR1/CCL13/XCL1/GNGT1/CXCL14/CCR8/ITK/RAC2/CCR5/PPBP/NCF1/CCL2/PF4V1/CCL26/CCR7/CXCL13/CXCL3/GNG12/CXCR2/CXCR4/JAK3/CXCL1/CCR3/SHC1/GNG5/CCL8/CCR6/STAT1/GNGT2/GNG11/LYN/CCR1/CXCR1/FGR/RAP1B/HCK/CXCL5/PIK3CG/CCL14/CCL28/CXCL2/CCL15/CCL22/PIK3CD/VAV1/PIK3R5/WAS/CDC42
NABA_ECM_GLYCOPROTEINS	NABA_ECM_GLYCOPROTEINS	195	0.582068	1.8006	0.000100462	0.0016438	0.00123187	3843	tags=47%, list=20%, signal=38%	POSTN/CCN4/IGFBP2/TNFAIP6/CTHRC1/IBSP/SRPX2/THBS1/PCOLCE/SPP1/TGFBI/EMILIN3/MXRA5/IGFBP3/SPON2/EFEMP2/NPNT/EMILIN2/DMP1/AEBP1/MFAP2/FN1/LAMB1/FBLN1/MGP/FBLN7/FBLN5/DPT/EMILIN1/VWDE/PXDNL/MFAP5/MFAP4/FNDC1/IGFBP7/LAMC1/EGFLAM/TNC/IGFBP4/COMP/IGFBP5/LTBP2/IGFBP6/LAMA2/NID2/FNDC7/THBS4/VWA1/ZP1/SBSPON/FGG/CCN1/LRG1/LAMC3/FGL2/CRISPLD1/MATN4/LAMC2/ELN/AMBN/EFEMP1/ECM2/LAMB4/ECM1/LTBP1/FBN3/PCOLCE2/ZP…
REACTOME_PEPTIDE_LIGAND_BINDING_RECEPTORS	REACTOME_PEPTIDE_LIGAND_BINDING_RECEPTORS	195	0.570102	1.76358	0.000100462	0.0016438	0.00123187	3540	tags=43%, list=19%, signal=35%	SAA1/CXCL10/CXCL8/CCL7/CCL20/CXCL6/CXCL11/CCL23/EDN2/CXCL9/CCL11/ANXA1/KISS1R/FPR2/BDKRB2/CXCR3/NPS/CCR2/PPY/CCR4/CXCR6/CCL5/F2RL2/XCL2/XCR1/CCL13/AGTR1/GAL/BDKRB1/CCKAR/XCL1/CCR8/PROK2/CCR5/PMCH/PPBP/FPR3/CCL2/C5AR1/TRH/CCR7/CXCL13/FPR1/CXCL3/NPY2R/C3/CXCR2/CXCR4/INSL5/CXCL1/CCR3/HCRT/CCR6/PROK1/CCRL2/APLNR/APLN/CCR1/CXCR1/NMUR1/F2RL3/F2RL1/UTS2/INSL3/ECE1/CXCL5/KISS1/C5AR2/OXTR/AVPR1A/HEBP1/NTS…
WP_VITAMIN_D_RECEPTOR_PATHWAY	WP_VITAMIN_D_RECEPTOR_PATHWAY	181	0.543437	1.67651	0.000100503	0.0016438	0.00123187	2776	tags=32%, list=15%, signal=28%	TREM1/CAMP/S100A4/G0S2/CA9/ORM1/S100A9/SPP1/TNFRSF11B/VDR/S100A8/MX2/IGFBP3/CST6/TNFSF11/BDKRB1/COL13A1/HLA-DQA2/HLA-DQA1/ADGRE5/HLA-DRB1/COLEC11/S100A6/CYP27B1/HILPDA/CASP5/CEACAM1/THBD/SLC34A2/CD14/PTGER4/LRRC25/SERPINB1/IGFBP5/STEAP4/GADD45A/TGFB2/ALOX5/CD40/CDKN2C/CYP2S1/S100A2/SALL4/CTLA4/TNFAIP3/CDK2/CDKN2A/LGALS9/EPHB4/IL1RL1/JUNB/HSD17B2/TGFB1/SULT1C2/CEBPA/DUSP10/SLC37A2/CDKN1A
REACTOME_G2_M_CHECKPOINTS	REACTOME_G2_M_CHECKPOINTS	168	0.567403	1.74658	0.000100533	0.0016438	0.00123187	5078	tags=50%, list=27%, signal=37%	H2BC9/H2BS1/H4C15/H2BC10/H2BC14/H4C14/H2BC11/CCNB1/H4C6/H2BC12/WEE1/PSMB9/CCNB2/H4C11/H4C13/SFN/CDC25C/CDC6/PSMB8/EXO1/CDC45/H4C1/ORC1/GTSE1/CDK2/H4C8/CDK1/H2BC17/H4C2/H4C4/H4C3/RPA3/H2BC4/CHEK2/MCM2/RMI2/CLSPN/PSMA8/BRIP1/RFC2/H2BC3/H4C9/RBBP8/H2BC6/PSME2/H2BC8/PSMD8/CHEK1/ORC6/BLM/MCM5/H4-16/DBF4/PSMB10/PSMC2/PSMA7/PSMA2/H2AX/BRCA1/BARD1/MCM6/UBB/CDC25A/PSME1/H2BC13/PSMB3/PKMYT1/PSMA5/PSMC4/H4C…
NABA_ECM_AFFILIATED	NABA_ECM_AFFILIATED	169	0.49596	1.52691	0.000100543	0.0016438	0.00123187	3543	tags=37%, list=19%, signal=30%	LGALS3/CLEC5A/ANXA2/ANXA1/CLEC12A/LGALS1/SDC1/CLEC18C/FCN3/CLEC18B/LGALS12/SEMA3F/CLEC1B/REG1B/REG1A/COLEC11/LGALS9B/CLC/SEMA3A/LGALS9C/FCN1/CLEC10A/CLEC2B/CLEC4C/C1QB/MUC3A/C1QA/CLEC6A/CLEC4D/C1QC/LGALS7/ITLN2/LGALS14/CLEC17A/ANXA5/CLEC7A/CLEC18A/SDC4/SEMA3E/MUC12/C1QTNF2/COLEC12/C1QTNF1/LGALS9/MUC1/FREM2/SDC2/C1QTNF6/LGALS2/PLXND1/CLEC4A/MUC22/CLEC11A/CLEC4E/GPC1/SFTA2/ANXA13/PLXDC1/C1QTNF9/CLE…
REACTOME_DNA_DOUBLE_STRAND_BREAK_REPAIR	REACTOME_DNA_DOUBLE_STRAND_BREAK_REPAIR	166	0.495196	1.52339	0.000100553	0.0016438	0.00123187	4827	tags=39%, list=25%, signal=29%	H2BC9/H2BS1/H4C15/EYA4/H2BC10/H2BC14/H4C14/H2BC11/H4C6/H2BC12/H4C11/H4C13/CCNA2/EYA2/EXO1/H4C1/CDK2/POLE2/RAD51/H4C8/H2BC17/H4C2/H4C4/H4C3/RPA3/H2BC4/CHEK2/PCNA/RMI2/KPNA2/CLSPN/BRIP1/RFC2/RAD51AP1/H2BC3/H4C9/RBBP8/H2BC6/POLQ/H2BC8/CHEK1/BLM/XRCC2/H4-16/TIMELESS/PPP4C/BRCA2/POLD1/EME1/H2AX/BRCA1/CCNA1/BARD1/UBB/H2BC13/H4C12/SLX1A/POLE4/H2BC5/H4C5/HUS1/RFC3/RFC4/POLD4
REACTOME_HCMV_INFECTION	REACTOME_HCMV_INFECTION	159	0.595308	1.82947	0.000100695	0.0016438	0.00123187	3176	tags=35%, list=17%, signal=30%	H2AC19/H2AC18/H2BC9/H4C15/H3C8/H3C7/TUBA1C/H2BC10/H2AC14/H3C11/H2AC16/TUBB6/H3C14/H2BC14/H4C14/H2BC11/H2AC20/CEBPD/H2AC13/H2AC12/H4C6/H2BC12/EGFR/TUBA4B/H4C11/TUBA3C/H3C10/H4C13/H3C15/CHMP4C/H4C1/H2AC4/H2AC17/H3C6/H4C8/H2AC11/H3C12/H2BC17/H4C2/H4C4/H4C3/H2BC4/TUBAL3/H3C1/H2AC21/TUBA3E/H2AC8/H2AC7/ITGB1/H2BC3/H4C9/H2BC6/TUBA1A/H3C4/H2AC6/H2BC8
KEGG_JAK_STAT_SIGNALING_PATHWAY	KEGG_JAK_STAT_SIGNALING_PATHWAY	155	0.588791	1.80675	0.000100908	0.0016438	0.00123187	3199	tags=39%, list=17%, signal=32%	IL2RA/LIF/CSF2/IL13RA2/CSF3/CLCF1/SOCS3/SOCS1/IL6/IFNG/IL7R/OSMR/CISH/SOCS2/IL22RA1/IL10/SPRY1/IL22RA2/IL2RB/SPRY4/IL15/IL2RG/IL9R/IL5RA/LEP/IL11/OSM/IL20/IFNB1/PRL/GH1/CTF1/EPO/IL7/IL23R/JAK3/IL24/STAT1/IL20RA/CSF2RB/SPRY2/IFNGR2/CBLC/IL15RA/IL10RA/IL13RA1/IL12B/PTPN6/PIK3CG/TSLP/IL4R/CSF3R/PIM1/IL12RB1/STAT5A/IL10RB/PIK3CD/STAT6/PIK3R5/IL2
REACTOME_ESTROGEN_DEPENDENT_GENE_EXPRESSION	REACTOME_ESTROGEN_DEPENDENT_GENE_EXPRESSION	148	0.528842	1.62015	0.000100949	0.0016438	0.00123187	4594	tags=45%, list=24%, signal=35%	H2AC19/H2AC18/H2BC9/H2BS1/H4C15/H3C8/H3C7/H2BC10/H2AC14/H3C11/TFF3/H3C14/H2BC14/GATA3/H4C14/H2BC11/RUNX1/H2AC20/H4C6/H2BC12/H4C11/H3C10/H4C13/H3C15/CITED1/H2AJ/H4C1/H2AC4/H3C6/POLR2L/H4C8/ZNF217/H3C12/H2BC17/H4C2/H4C4/H4C3/H2BC4/H3C1/KPNA2/H2AC8/H2AC7/H3-3A/H2BC3/H4C9/H2BC6/H3C4/H2AC6/CTSD/NR5A2/H2BC8/H4-16/MOV10/FOXA1/HDAC1/POLR2I/H2AX/PRMT1/JUN/FOS/POLR2J/H2BC13/H2AZ1/MYB/H4C12/H2BC5/H4C5
REACTOME_EPIGENETIC_REGULATION_OF_GENE_EXPRESSION	REACTOME_EPIGENETIC_REGULATION_OF_GENE_EXPRESSION	146	0.518765	1.5884	0.00010101	0.0016438	0.00123187	3277	tags=31%, list=17%, signal=26%	H2AC19/H2AC18/H2BC9/H2BS1/H4C15/H3C8/H3C7/H2BC10/H2AC14/H3C11/H3C14/H2BC14/H4C14/H2BC11/H2AC20/H4C6/H2BC12/H4C11/H3C10/H4C13/H3C15/H2AJ/H4C1/H2AC4/H3C6/POLR2L/H4C8/H3C12/H2BC17/H4C2/H4C4/H4C3/H2BC4/H3C1/H2AC8/H2AC7/H3-3A/H2BC3/H4C9/H2BC6/H3C4/H2AC6/DNMT3L/H2BC8/MYO1C
REACTOME_REPRODUCTION	REACTOME_REPRODUCTION	143	0.581425	1.77951	0.000101051	0.0016438	0.00123187	4594	tags=51%, list=24%, signal=39%	H2AC19/H2AC18/H2BC9/H2BS1/H4C15/H3C8/H3C7/H2BC10/H2AC14/H3C11/CATSPERB/CATSPER1/H3C14/H2BC14/H4C14/H2BC11/H2AC20/H4C6/H2BC12/H4C11/H3C10/CATSPERD/H4C13/ZP1/H3C15/MND1/H2AJ/H4C1/CDK4/H2AC4/H3C6/DMC1/CDK2/RAD51/H4C8/H3C12/H2BC17/H4C2/H4C4/H4C3/LMNA/RPA3/ZP3/H2BC4/KCNU1/H3C1/H2AC8/H2AC7/B4GALT1/H3-3A/H2BC3/H4C9/RBBP8/H2BC6/H3C4/H2AC6/H2BC8/SYCP1/HVCN1/LMNB1/BLM/H4-16/BRCA2/CD9/SMC1B/H2AX/SYCE3/BRCA1…
REACTOME_MITOTIC_PROPHASE	REACTOME_MITOTIC_PROPHASE	141	0.603526	1.84541	0.000101102	0.0016438	0.00123187	3176	tags=36%, list=17%, signal=30%	H2AC19/H2AC18/H2BC9/H2BS1/H4C15/H3C8/H3C7/H2BC10/H2AC14/H3C11/H3C14/H2BC14/H4C14/H2BC11/CCNB1/H2AC20/H4C6/H2BC12/LPIN3/CCNB2/H4C11/H3C10/H4C13/H3C15/H2AJ/H4C1/H2AC4/H3C6/NEK6/PLK1/H4C8/CDK1/H3C12/H2BC17/VRK2/H4C2/H4C4/H4C3/LMNA/H2BC4/H3C1/H2AC8/H2AC7/SMC4/H3-3A/H2BC3/H4C9/H2BC6/H3C4/H2AC6/H2BC8
REACTOME_CHROMOSOME_MAINTENANCE	REACTOME_CHROMOSOME_MAINTENANCE	140	0.58021	1.77302	0.000101143	0.0016438	0.00123187	5189	tags=57%, list=27%, signal=42%	H2AC19/H2AC18/H2BC9/H2BS1/H4C15/H2BC10/H2AC14/H2BC14/CENPA/H4C14/H2BC11/H2AC20/H4C6/H2BC12/CENPK/H4C11/HJURP/TERT/H4C13/CCNA2/CENPU/H2AJ/OIP5/H4C1/H2AC4/POLR2L/CDK2/H4C8/H2BC17/CENPW/H4C2/CENPM/H4C4/H4C3/RPA3/H2BC4/PCNA/H2AC8/H2AC7/RFC2/H3-3A/H2BC3/ITGB3BP/H4C9/H2BC6/CENPN/CENPS/NOP10/CENPL/H2AC6/H2BC8/CENPH/CENPI/BLM/H4-16/KNL1/POLR2I/POLD1/H2AX/CCNA1/POLR2J/MIS18BP1/H2BC13/H2AZ1/H4C12/H2BC5/H4C…
REACTOME_DEGRADATION_OF_THE_EXTRACELLULAR_MATRIX	REACTOME_DEGRADATION_OF_THE_EXTRACELLULAR_MATRIX	140	0.642383	1.96301	0.000101143	0.0016438	0.00123187	3074	tags=46%, list=16%, signal=39%	MMP13/COL1A1/TIMP1/COL3A1/MMP9/CAPN6/COL6A2/COL6A3/COL1A2/COL8A1/COL5A1/MMP8/MMP7/MMP1/SPP1/MMP11/MMP19/MMP10/TPSAB1/COL5A2/COL6A5/COL4A1/MMP14/MMP3/COL4A2/COL13A1/FN1/ADAMTS18/LAMB1/MMP12/COL15A1/COL12A1/DCN/LAMC1/COL8A2/CD44/HSPG2/COL6A1/ADAMTS1/CTSS/COL14A1/ELANE/CTSK/MMP2/COL9A3/CAPN12/LAMC2/ELN/COL18A1/CTSB/FBN3/CTSG/NID1/CTSL/CAPN5/COL5A3/A2M/CASP3/FBN1/COL23A1/ADAM8/CAST/MMP25/CTSD
REACTOME_GENE_SILENCING_BY_RNA	REACTOME_GENE_SILENCING_BY_RNA	135	0.55897	1.70601	0.000101143	0.0016438	0.00123187	3176	tags=33%, list=17%, signal=28%	H2AC19/H2AC18/H2BC9/H2BS1/H4C15/H3C8/H3C7/H2BC10/H2AC14/H3C11/H3C14/H2BC14/H4C14/H2BC11/H2AC20/H4C6/H2BC12/H4C11/H3C10/H4C13/H3C15/H2AJ/H4C1/H2AC4/H3C6/POLR2L/H4C8/H3C12/H2BC17/H4C2/H4C4/H4C3/H2BC4/H3C1/H2AC8/H2AC7/MAEL/H3-3A/H2BC3/PIWIL4/H4C9/H2BC6/H3C4/H2AC6/H2BC8
REACTOME_HCMV_EARLY_EVENTS	REACTOME_HCMV_EARLY_EVENTS	135	0.613189	1.87148	0.000101143	0.0016438	0.00123187	3176	tags=40%, list=17%, signal=34%	H2AC19/H2AC18/H2BC9/H4C15/H3C8/H3C7/TUBA1C/H2BC10/H2AC14/H3C11/H2AC16/TUBB6/H3C14/H2BC14/H4C14/H2BC11/H2AC20/H2AC13/H2AC12/H4C6/H2BC12/EGFR/TUBA4B/H4C11/TUBA3C/H3C10/H4C13/H3C15/H4C1/H2AC4/H2AC17/H3C6/H4C8/H2AC11/H3C12/H2BC17/H4C2/H4C4/H4C3/H2BC4/TUBAL3/H3C1/H2AC21/TUBA3E/H2AC8/H2AC7/ITGB1/H2BC3/H4C9/H2BC6/TUBA1A/H3C4/H2AC6/H2BC8
REACTOME_HATS_ACETYLATE_HISTONES	REACTOME_HATS_ACETYLATE_HISTONES	139	0.536702	1.63934	0.000101153	0.0016438	0.00123187	3176	tags=33%, list=17%, signal=28%	H2AC19/H2AC18/H2BC9/PAX3/H4C15/H3C8/H3C7/H2BC10/H2AC14/H3C11/H2AC16/H3C14/H2BC14/H4C14/H2BC11/H2AC20/H2AC13/H2AC12/H4C6/H2BC12/H4C11/H3C10/H4C13/H3C15/H4C1/H2AC4/H2AC17/H3C6/H4C8/H2AC11/H3C12/H2BC17/H4C2/H4C4/H4C3/H2BC4/H3C1/H2AC21/H2AC8/H2AC7/H2BC3/H4C9/H2BC6/H3C4/H2AC6/H2BC8
WP_REGULATION_OF_TOLLLIKE_RECEPTOR_SIGNALING_PATHWAY	WP_REGULATION_OF_TOLLLIKE_RECEPTOR_SIGNALING_PATHWAY	139	0.536282	1.63806	0.000101153	0.0016438	0.00123187	4259	tags=39%, list=22%, signal=30%	CXCL10/CXCL8/CXCL11/TREM1/CXCL9/SPP1/SOCS1/IL6/CCL5/CISH/CD80/LY96/TLR8/LBP/CD14/IFNB1/IRF7/TIFA/CD40/MYD88/CASP8/CD180/TLR2/TICAM2/STAT1/TLR1/TNFAIP3/PLK1/MAP3K8/IRAK2/MAP2K3/CD86/IL12B/PTPN6/PIK3CG/IKBKE/BTK/TLR3/PIK3CD/PIK3R5/IRF5/TLR7/RIPK1/SYK/IRAK4/SIGIRR/IL1B/IRF3/MAPK13/CTNNAL1/FADD/TLR6/JUN/FOS
PID_P53_DOWNSTREAM_PATHWAY	PID_P53_DOWNSTREAM_PATHWAY	136	0.584493	1.78427	0.000101163	0.0016438	0.00123187	3731	tags=43%, list=20%, signal=35%	GDF15/LIF/AFP/SERPINE1/EDN2/DKK1/SPP1/VDR/STEAP3/BDKRB2/IGFBP3/BCL2A1/TP63/SNAI2/SH2D1A/CASP1/FAS/CCNB1/MET/EPHA2/DUSP5/EGFR/HGF/GADD45A/TNFRSF10C/CAV1/CASP6/SFN/MMP2/S100A2/ATF3/PLK3/PYCARD/TAP1/COL18A1/TNFRSF10D/HIC1/TP73/DUSP1/PCNA/CDKN1A/MDM2/DDB2/NLRC4/E2F1/PPM1J/CTSD/BAX/TIGAR/TNFRSF10A/NDRG1/RNF144B/IRF5/PRDM1/BAK1/FOXA1/CASP10/TNFRSF10B
REACTOME_CELL_SURFACE_INTERACTIONS_AT_THE_VASCULAR_WALL	REACTOME_CELL_SURFACE_INTERACTIONS_AT_THE_VASCULAR_WALL	137	0.62491	1.90826	0.000101174	0.0016438	0.00123187	3416	tags=50%, list=18%, signal=41%	COL1A1/COL1A2/TREM1/JCHAIN/MMP1/CD2/CD48/SIRPG/SDC1/CD58/ITGB3/DOK2/FCAMR/FN1/LCK/ITGA5/SLC16A3/CEACAM3/ANGPT2/PF4V1/ITGA3/CEACAM1/CD74/FCER1G/THBD/PSG11/CD44/SELP/ITGA4/ANGPT1/CAV1/SLC7A7/SHC1/F11R/JAML/PROS1/ITGB2/PROCR/ITGAL/SDC4/LYN/VPREB3/GYPC/APOB/PSG1/TNFRSF10D/PROC/PPIA/PSG4/GRB14/SELE/SDC2/PECAM1/GRB7/SPN/CD99/PTPN6/TGFB1/OLR1/ITGB1/CD244/SLC7A10/GPC1/TNFRSF10A/ESAM/ITGAX/ITGAM/PF4
REACTOME_HOMOLOGY_DIRECTED_REPAIR	REACTOME_HOMOLOGY_DIRECTED_REPAIR	138	0.537581	1.64148	0.000101184	0.0016438	0.00123187	4827	tags=43%, list=25%, signal=33%	H2BC9/H2BS1/H4C15/H2BC10/H2BC14/H4C14/H2BC11/H4C6/H2BC12/H4C11/H4C13/CCNA2/EXO1/H4C1/CDK2/POLE2/RAD51/H4C8/H2BC17/H4C2/H4C4/H4C3/RPA3/H2BC4/PCNA/RMI2/CLSPN/BRIP1/RFC2/RAD51AP1/H2BC3/H4C9/RBBP8/H2BC6/POLQ/H2BC8/CHEK1/BLM/XRCC2/H4-16/TIMELESS/PPP4C/BRCA2/POLD1/EME1/H2AX/BRCA1/CCNA1/BARD1/UBB/H2BC13/H4C12/SLX1A/POLE4/H2BC5/H4C5/HUS1/RFC3/RFC4/POLD4
KEGG_NATURAL_KILLER_CELL_MEDIATED_CYTOTOXICITY	KEGG_NATURAL_KILLER_CELL_MEDIATED_CYTOTOXICITY	131	0.551871	1.68224	0.000101276	0.0016438	0.00123187	3246	tags=42%, list=17%, signal=35%	CSF2/CD48/VAV3/PRF1/IFNG/FASLG/ULBP3/LCK/ULBP1/FCGR3A/RAC2/GZMB/ICAM1/SH2D1A/FCER1G/FAS/RAET1L/FCGR3B/IFNB1/KIR2DL4/HLA-B/TYROBP/TNFRSF10C/HLA-A/HLA-C/ULBP2/ZAP70/KIR2DL3/MICB/HCST/SHC1/CD247/NCR1/ITGB2/ITGAL/KIR3DL2/TNFSF10/MICA/KIR2DL1/LCP2/TNFRSF10D/IFNGR2/KLRD1/PTPN6/PIK3CG/HLA-E/KIR3DL1/CD244/CASP3/PIK3CD/VAV1/TNFRSF10A/PIK3R5/NFATC4/HLA-G
REACTOME_RESPONSE_TO_ELEVATED_PLATELET_CYTOSOLIC_CA2_	REACTOME_RESPONSE_TO_ELEVATED_PLATELET_CYTOSOLIC_CA2_	131	0.554456	1.69012	0.000101276	0.0016438	0.00123187	3885	tags=47%, list=20%, signal=38%	TIMP1/RARRES2/F13A1/SERPINE1/THBS1/ORM1/TAGLN2/SERPING1/SERPINA3/SERPINA1/VEGFA/ITGB3/FN1/PPBP/ACTN1/ISLR/CFD/TMSB4X/PDGFA/SELP/CD36/CTSW/HGF/TGFB2/CD109/SRGN/CD63/ANXA5/CALU/FGG/IGF2/PROS1/FERMT3/LGALS3BP/FLNA/PLEK/ECM1/PPIA/PECAM1/CYB5R1/SERPINF2/VWF/STXBP2/TGFB1/TOR4A/LHFPL2/A2M/PFN1/LEFTY2/TGFB3/EGF/MMRN1/SPP2/MANF/HSPA5/PF4/CLU/ACTN4/VEGFC/CD9/FAM3C/LY6G6F
KEGG_SYSTEMIC_LUPUS_ERYTHEMATOSUS	KEGG_SYSTEMIC_LUPUS_ERYTHEMATOSUS	132	0.714655	2.17819	0.000101297	0.0016438	0.00123187	3069	tags=64%, list=16%, signal=54%	H2AC19/H2AC18/FCGR2B/H2BC9/H4C15/H3C8/H3C7/H2BC10/H2AC14/IFNG/H3C11/C1R/CD80/IL10/HLA-DQA2/CD28/FCGR3A/C1S/H2AC16/HLA-DQA1/HLA-DRA/C6/CD40LG/H3C14/FCGR2A/HLA-DRB1/HLA-DQB1/H2BC14/C2/ACTN1/HLA-DPB1/HLA-DRB5/HLA-DPA1/H4C14/HLA-DMB/H2BC11/C1QB/H2AC20/H2AC13/H2AC12/C1QA/FCGR3B/H4C6/H2BC12/HLA-DOA/HLA-DMA/H4C11/H3C10/C1QC/C3/H4C13/ELANE/H3C15/CD40/C7/H3-5/H2AJ/H4C1/FCGR1A/H2AC4/H2AC17/TRIM21/H3C6/H4C8…
KEGG_CELL_ADHESION_MOLECULES_CAMS	KEGG_CELL_ADHESION_MOLECULES_CAMS	130	0.603785	1.83971	0.000101358	0.0016438	0.00123187	2880	tags=48%, list=15%, signal=41%	ICOS/CD2/CD8B/SDC1/CLDN23/CD58/PDCD1LG2/CD80/HLA-DQA2/CD28/HLA-DQA1/HLA-DRA/CD40LG/SIGLEC1/HLA-DRB1/HLA-DQB1/ICAM1/HLA-DPB1/HLA-DRB5/HLA-DPA1/HLA-DMB/PDCD1/CLDN14/SELP/CD274/ITGA4/HLA-B/HLA-DOA/HLA-DMA/CD8A/CLDN1/HLA-A/HLA-C/CD40/ICAM3/F11R/CD6/CD276/ITGB7/ITGB2/ITGAL/SDC4/CTLA4/HLA-F/ICOSLG/SELE/CD86/PTPRC/SDC2/PECAM1/CLDN7/NECTIN2/HLA-DOB/SPN/CD99/HLA-E/CD226/CD4/MPZ/CLDN10/ITGB1/CDH4
WP_EBOLA_VIRUS_PATHWAY_ON_HOST	WP_EBOLA_VIRUS_PATHWAY_ON_HOST	129	0.622164	1.89484	0.000101379	0.0016438	0.00123187	3324	tags=42%, list=17%, signal=35%	SOCS3/FLNC/ITGB3/ITGA5/HLA-DQA2/BST2/HLA-DQA1/HLA-DQB2/HLA-DRA/HLA-DRB1/HLA-DQB1/CAV2/ACTN1/HLA-DPB1/ITGA3/HLA-DRB5/HLA-DPA1/TIMD4/CLEC10A/FOLR1/HLA-DMB/CLEC6A/ITGA4/IRF7/HLA-B/HLA-DOA/EGFR/HLA-DMA/CAV1/NPC2/HLA-A/HLA-C/ICAM3/CD300A/IQGAP1/STAT1/ITGA2/FLNA/HAVCR2/RELB/HLA-F/CTSB/ITGA1/SCIN/RHOC/HLA-DOB/CTSL/IKBKE/HLA-E/ITGB1/PIK3CD/HLA-G/DDX58/CDC42
REACTOME_DNA_REPLICATION	REACTOME_DNA_REPLICATION	128	0.539708	1.64308	0.000101461	0.0016438	0.00123187	6131	tags=55%, list=32%, signal=38%	UBE2C/PSMB9/CCNA2/UBE2S/CDC6/PSMB8/CDC45/ORC1/CDK2/POLE2/GINS1/RPA3/GINS2/MCM2/PCNA/GINS4/PSMA8/RFC2/E2F1/PSME2/PSMD8/CCNE1/ORC6/MCM5/DBF4/PSMB10/CDT1/PSMC2/PSMA7/PSMA2/POLD1/E2F2/CCNA1/MCM6/UBB/PSME1/PSMB3/PSMA5/SKP2/PSMC4/POLE4/POLA2/MCM8/ANAPC11/SEM1/RFC3/RFC4/POLD4/PSMA1/ORC5/MCM3/PRIM2/PSMB4/PSMC1/LIG1/MCM10/MCM4/PSMD5/PSMD9/POLE3/PSMA3/CDC26/RPA2/PSMB1/POLD3/PRIM1/PSMD13/PSMA4/PSMB2/RBX1/PS…
REACTOME_RUNX1_REGULATES_TRANSCRIPTION_OF_GENES_INVOLVED_IN_DIFFERENTIATION_OF_HSCS	REACTOME_RUNX1_REGULATES_TRANSCRIPTION_OF_GENES_INVOLVED_IN_DIFFERENTIATION_OF_HSCS	128	0.618972	1.88439	0.000101461	0.0016438	0.00123187	4594	tags=55%, list=24%, signal=42%	H2AC19/H2AC18/H2BC9/H2BS1/H4C15/H3C8/H3C7/H2BC10/H2AC14/H3C11/H3C14/H2BC14/GATA3/H4C14/H2BC11/RUNX1/H2AC20/H4C6/H2BC12/PSMB9/H4C11/H3C10/H4C13/H3C15/PSMB8/H2AJ/H4C1/H2AC4/H3C6/LMO2/SPI1/H4C8/H3C12/H2BC17/H4C2/H4C4/H4C3/TP73/H2BC4/H3C1/PSMA8/H2AC8/H2AC7/H3-3A/H2BC3/H4C9/H2BC6/H3C4/H2AC6/PSME2/H2BC8/PSMD8/YAP1/LMO1/H4-16/PSMB10/PSMC2/PSMA7/PSMA2/H2AX/UBB/PSME1/H2BC13/H2AZ1/PSMB3/PSMA5/MYB/PSMC4/H4C…
REACTOME_IMMUNOREGULATORY_INTERACTIONS_BETWEEN_A_LYMPHOID_AND_A_NON_LYMPHOID_CELL	REACTOME_IMMUNOREGULATORY_INTERACTIONS_BETWEEN_A_LYMPHOID_AND_A_NON_LYMPHOID_CELL	127	0.719708	2.18979	0.000101554	0.0016438	0.00123187	3246	tags=71%, list=17%, signal=59%	COL1A1/COL3A1/COL1A2/TREM1/FCGR2B/CD300E/LILRA5/CD3D/CD1A/CD8B/CD3E/SLAMF6/CD3G/ULBP3/TREML2/CD96/ULBP1/FCGR3A/CD1B/CD40LG/LILRA6/SLAMF7/LILRB3/SIGLEC1/ICAM1/SIGLEC7/SH2D1A/CRTAM/CLEC2B/LILRB2/CD300LF/ITGA4/SIGLEC9/CD300LB/TREML4/KIR2DL4/HLA-B/TYROBP/C3/CD8A/CD200R1/HLA-A/HLA-C/IFITM1/CD40/ICAM3/OSCAR/CD300C/KIR2DL3/LAIR1/MICB/HCST/CD300A/TREM2/B2M/JAML/CD1C/CD247/FCGR1A/NCR1/ITGB7/ITGB2/ITGAL/LI…
REACTOME_OXIDATIVE_STRESS_INDUCED_SENESCENCE	REACTOME_OXIDATIVE_STRESS_INDUCED_SENESCENCE	122	0.590236	1.79307	0.000101585	0.0016438	0.00123187	4594	tags=53%, list=24%, signal=41%	H2AC19/H2AC18/H2BC9/H2BS1/H4C15/H3C8/H3C7/H2BC10/H2AC14/H3C11/H3C14/H2BC14/H4C14/H2BC11/H2AC20/H4C6/H2BC12/IFNB1/H4C11/H3C10/H4C13/H3C15/CDKN2C/H2AJ/H4C1/CDK4/H2AC4/H3C6/CDKN2A/H4C8/H3C12/H2BC17/H4C2/H4C4/H4C3/MAP2K3/H2BC4/H3C1/CDK6/H2AC8/H2AC7/H3-3A/H2BC3/H4C9/MDM2/H2BC6/E2F1/H3C4/H2AC6/H2BC8/H4-16/MOV10/EZH2/TXN/MAPKAPK3/H2AX/E2F2/JUN/FOS/UBB/H2BC13/H2AZ1/H4C12/H2BC5/H4C5
REACTOME_ACTIVATION_OF_ANTERIOR_HOX_GENES_IN_HINDBRAIN_DEVELOPMENT_DURING_EARLY_EMBRYOGENESIS	REACTOME_ACTIVATION_OF_ANTERIOR_HOX_GENES_IN_HINDBRAIN_DEVELOPMENT_DURING_EARLY_EMBRYOGENESIS	120	0.657336	1.99572	0.000101647	0.0016438	0.00123187	3176	tags=45%, list=17%, signal=38%	H2AC19/HOXB3/H2AC18/HOXB4/H2BC9/H2BS1/H4C15/H3C8/HOXB2/H3C7/HOXA1/HOXA3/HOXA4/H2BC10/HOXA2/H2AC14/H3C11/H3C14/H2BC14/H4C14/H2BC11/H2AC20/H4C6/H2BC12/HOXC4/H4C11/H3C10/H4C13/H3C15/H2AJ/H4C1/H2AC4/H3C6/POLR2L/H4C8/HOXB1/H3C12/H2BC17/H4C2/H4C4/H4C3/H2BC4/H3C1/AJUBA/H2AC8/H2AC7/H3-3A/H2BC3/MEIS1/H4C9/H2BC6/H3C4/H2AC6/H2BC8
WP_SPINAL_CORD_INJURY	WP_SPINAL_CORD_INJURY	116	0.604023	1.83041	0.000101812	0.0016438	0.00123187	3726	tags=45%, list=20%, signal=36%	PLA2G2A/CXCL10/CXCL8/MMP9/LGALS3/PLA2G5/ANXA1/IL6/CCR2/IFNG/COL4A1/NOX4/NOS2/MMP12/LILRB3/FCGR2A/AQP1/VIM/ICAM1/CCL2/LEP/LILRB2/C1QB/PTGS2/SELP/IL1R1/EGFR/GADD45A/CXCL1/NGFR/CDK4/EFNB2/IL1A/CDK2/ZFP36/CDK1/RHOC/LTB/AIF1/TGFB1/GAP43/CASP3/CXCL2/TNFSF13B/E2F1/IL2/CDC42/ARG1/BDNF/FKBP1A/EGR1/MIF
REACTOME_MEIOSIS	REACTOME_MEIOSIS	117	0.601025	1.82147	0.000101833	0.0016438	0.00123187	4594	tags=55%, list=24%, signal=42%	H2AC19/H2AC18/H2BC9/H2BS1/H4C15/H3C8/H3C7/H2BC10/H2AC14/H3C11/H3C14/H2BC14/H4C14/H2BC11/H2AC20/H4C6/H2BC12/H4C11/H3C10/H4C13/H3C15/MND1/H2AJ/H4C1/CDK4/H2AC4/H3C6/DMC1/CDK2/RAD51/H4C8/H3C12/H2BC17/H4C2/H4C4/H4C3/LMNA/RPA3/H2BC4/H3C1/H2AC8/H2AC7/H3-3A/H2BC3/H4C9/RBBP8/H2BC6/H3C4/H2AC6/H2BC8/SYCP1/LMNB1/BLM/H4-16/BRCA2/SMC1B/H2AX/SYCE3/BRCA1/H2BC13/H2AZ1/H4C12/H2BC5/H4C5
REACTOME_HCMV_LATE_EVENTS	REACTOME_HCMV_LATE_EVENTS	113	0.656179	1.98476	0.000101968	0.0016438	0.00123187	3176	tags=42%, list=17%, signal=35%	H2AC19/H2AC18/H2BC9/H4C15/H3C8/H3C7/H2BC10/H2AC14/H3C11/H2AC16/H3C14/H2BC14/H4C14/H2BC11/H2AC20/CEBPD/H2AC13/H2AC12/H4C6/H2BC12/H4C11/H3C10/H4C13/H3C15/CHMP4C/H4C1/H2AC4/H2AC17/H3C6/H4C8/H2AC11/H3C12/H2BC17/H4C2/H4C4/H4C3/H2BC4/H3C1/H2AC21/H2AC8/H2AC7/H2BC3/H4C9/H2BC6/H3C4/H2AC6/H2BC8
REACTOME_TELOMERE_MAINTENANCE	REACTOME_TELOMERE_MAINTENANCE	113	0.579305	1.75224	0.000101968	0.0016438	0.00123187	5189	tags=57%, list=27%, signal=41%	H2AC19/H2AC18/H2BC9/H2BS1/H4C15/H2BC10/H2AC14/H2BC14/H4C14/H2BC11/H2AC20/H4C6/H2BC12/H4C11/TERT/H4C13/CCNA2/H2AJ/H4C1/H2AC4/POLR2L/CDK2/H4C8/H2BC17/H4C2/H4C4/H4C3/RPA3/H2BC4/PCNA/H2AC8/H2AC7/RFC2/H3-3A/H2BC3/H4C9/H2BC6/NOP10/H2AC6/H2BC8/BLM/H4-16/POLR2I/POLD1/H2AX/CCNA1/POLR2J/H2BC13/H2AZ1/H4C12/H2BC5/H4C5/POLA2/RFC3/PIF1/RFC4/POLD4/SHQ1/PRIM2/POLR2G/DSCC1/LIG1/RUVBL2/POLR2H
REACTOME_SENESCENCE_ASSOCIATED_SECRETORY_PHENOTYPE_SASP_	REACTOME_SENESCENCE_ASSOCIATED_SECRETORY_PHENOTYPE_SASP_	110	0.695427	2.1003	0.000102072	0.0016438	0.00123187	3176	tags=53%, list=17%, signal=44%	H2AC19/CXCL8/H2AC18/H2BC9/H2BS1/H4C15/H3C8/H3C7/H2BC10/IL6/H2AC14/H3C11/H3C14/H2BC14/H4C14/H2BC11/H2AC20/IGFBP7/H4C6/H2BC12/UBE2C/H4C11/H3C10/H4C13/CCNA2/UBE2S/H3C15/CDKN2C/H2AJ/H4C1/CDK4/H2AC4/H3C6/VENTX/IL1A/CEBPB/CDK2/CDKN2A/H4C8/RPS6KA1/H3C12/H2BC17/H4C2/H4C4/H4C3/H2BC4/H3C1/CDK6/H2AC8/H2AC7/CDKN1A/H3-3A/H2BC3/H4C9/H2BC6/H3C4/H2AC6/H2BC8
REACTOME_RNA_POLYMERASE_I_TRANSCRIPTION	REACTOME_RNA_POLYMERASE_I_TRANSCRIPTION	109	0.609535	1.83985	0.000102103	0.0016438	0.00123187	3176	tags=40%, list=17%, signal=34%	H2AC19/H2AC18/H2BC9/H2BS1/H4C15/H3C8/H3C7/H2BC10/H2AC14/H3C11/CAVIN1/H3C14/H2BC14/H4C14/H2BC11/H2AC20/H4C6/H2BC12/H4C11/H3C10/H4C13/H3C15/H2AJ/H4C1/H2AC4/H3C6/POLR2L/H4C8/H3C12/H2BC17/H4C2/H4C4/H4C3/H2BC4/H3C1/H2AC8/H2AC7/H3-3A/H2BC3/H4C9/H2BC6/H3C4/H2AC6/H2BC8
REACTOME_INTERLEUKIN_4_AND_INTERLEUKIN_13_SIGNALING	REACTOME_INTERLEUKIN_4_AND_INTERLEUKIN_13_SIGNALING	108	0.687935	2.07582	0.000102135	0.0016438	0.00123187	3442	tags=55%, list=18%, signal=45%	SAA1/TIMP1/CXCL8/MMP9/LIF/COL1A2/F13A1/CCL11/ANXA1/MMP1/IL13RA2/SOCS3/SOCS1/IL6/VEGFA/FASLG/NOS2/MMP3/IL10/FN1/BATF/HMOX1/TWIST1/VIM/ICAM1/IL2RG/GATA3/CCL2/LBP/BIRC5/OSM/CEBPD/PTGS2/CD36/HGF/IL23R/ALOX5/MMP2/JAK3/ITGB2/STAT1/IL18/IL1A/MUC1/JUNB/IL13RA1/IL12B/TGFB1/CDKN1A/IL4R/LCN2/ITGB1/PIM1/TNFRSF1B/CCL22/STAT6/ITGAX/ITGAM/RORC
REACTOME_AMYLOID_FIBER_FORMATION	REACTOME_AMYLOID_FIBER_FORMATION	107	0.655434	1.97452	0.000102344	0.0016438	0.00123187	3287	tags=50%, list=17%, signal=41%	SAA1/LTF/H2AC19/H2AC18/H2BC9/H2BS1/H4C15/H3C8/H3C7/H2BC10/TGFBI/TTR/LYZ/H2AC14/H3C11/H3C14/H2BC14/ODAM/H4C14/H2BC11/H2AC20/H4C6/H2BC12/HSPG2/PRL/CALCA/H4C11/H3C10/H4C13/H3C15/B2M/H4C1/H2AC4/H3C6/H4C8/H3C12/H2BC17/H4C2/H4C4/H4C3/CST3/H2BC4/H3C1/H2AC8/H2AC7/H3-3A/H2BC3/H4C9/H2BC6/H3C4/H2AC6/H2BC8/APOA4
REACTOME_NEGATIVE_EPIGENETIC_REGULATION_OF_RRNA_EXPRESSION	REACTOME_NEGATIVE_EPIGENETIC_REGULATION_OF_RRNA_EXPRESSION	107	0.619975	1.8677	0.000102344	0.0016438	0.00123187	3176	tags=40%, list=17%, signal=34%	H2AC19/H2AC18/H2BC9/H2BS1/H4C15/H3C8/H3C7/H2BC10/H2AC14/H3C11/H3C14/H2BC14/H4C14/H2BC11/H2AC20/H4C6/H2BC12/H4C11/H3C10/H4C13/H3C15/H2AJ/H4C1/H2AC4/H3C6/POLR2L/H4C8/H3C12/H2BC17/H4C2/H4C4/H4C3/H2BC4/H3C1/H2AC8/H2AC7/H3-3A/H2BC3/H4C9/H2BC6/H3C4/H2AC6/H2BC8
REACTOME_PRE_NOTCH_EXPRESSION_AND_PROCESSING	REACTOME_PRE_NOTCH_EXPRESSION_AND_PROCESSING	107	0.606227	1.82628	0.000102344	0.0016438	0.00123187	4635	tags=58%, list=24%, signal=44%	H2AC19/H2AC18/H2BC9/H2BS1/H4C15/H3C8/H3C7/H2BC10/H2AC14/H3C11/H3C14/H2BC14/H4C14/H2BC11/RUNX1/H2AC20/H4C6/H2BC12/H4C11/H3C10/H4C13/H3C15/H2AJ/H4C1/H2AC4/H3C6/ATP2A3/H4C8/H3C12/H2BC17/H4C2/H4C4/H4C3/H2BC4/H3C1/H2AC8/H2AC7/B4GALT1/H3-3A/ELF3/H2BC3/H4C9/H2BC6/E2F1/H3C4/H2AC6/H2BC8/NOTCH3/H4-16/MOV10/LFNG/H2AX/JUN/H2BC13/H2AZ1/TMED2/ST3GAL4/MFNG/H4C12/H2BC5/H4C5/MAML3
WP_TOLLLIKE_RECEPTOR_SIGNALING_PATHWAY	WP_TOLLLIKE_RECEPTOR_SIGNALING_PATHWAY	103	0.560113	1.68459	0.000102491	0.0016438	0.00123187	4259	tags=40%, list=22%, signal=31%	CXCL10/CXCL8/CXCL11/CXCL9/SPP1/IL6/CCL5/CD80/LY96/TLR8/LBP/CD14/IFNB1/IRF7/CD40/MYD88/CASP8/TLR2/TICAM2/STAT1/TLR1/MAP3K8/MAP2K3/CD86/IL12B/PIK3CG/IKBKE/TLR3/PIK3CD/PIK3R5/IRF5/TLR7/RIPK1/IRAK4/IL1B/IRF3/MAPK13/FADD/TLR6/JUN/FOS
REACTOME_POSITIVE_EPIGENETIC_REGULATION_OF_RRNA_EXPRESSION	REACTOME_POSITIVE_EPIGENETIC_REGULATION_OF_RRNA_EXPRESSION	104	0.600929	1.80783	0.000102501	0.0016438	0.00123187	3277	tags=42%, list=17%, signal=35%	H2AC19/H2AC18/H2BC9/H2BS1/H4C15/H3C8/H3C7/H2BC10/H2AC14/H3C11/H3C14/H2BC14/H4C14/H2BC11/H2AC20/H4C6/H2BC12/H4C11/H3C10/H4C13/H3C15/H2AJ/H4C1/H2AC4/H3C6/POLR2L/H4C8/H3C12/H2BC17/H4C2/H4C4/H4C3/H2BC4/H3C1/H2AC8/H2AC7/H3-3A/H2BC3/H4C9/H2BC6/H3C4/H2AC6/H2BC8/MYO1C
KEGG_TOLL_LIKE_RECEPTOR_SIGNALING_PATHWAY	KEGG_TOLL_LIKE_RECEPTOR_SIGNALING_PATHWAY	102	0.571237	1.71625	0.000102554	0.0016438	0.00123187	4259	tags=41%, list=22%, signal=32%	CXCL10/CXCL8/CXCL11/CXCL9/SPP1/IL6/CCL5/CD80/LY96/TLR8/LBP/CD14/IFNB1/IRF7/CTSK/CD40/MYD88/CASP8/TLR2/TICAM2/STAT1/TLR1/MAP3K8/MAP2K3/CD86/IL12B/PIK3CG/IKBKE/TLR3/PIK3CD/PIK3R5/IRF5/TLR7/RIPK1/IRAK4/IL1B/IRF3/MAPK13/FADD/TLR6/JUN/FOS
REACTOME_TRANSCRIPTIONAL_REGULATION_BY_SMALL_RNAS	REACTOME_TRANSCRIPTIONAL_REGULATION_BY_SMALL_RNAS	105	0.625326	1.8813	0.000102575	0.0016438	0.00123187	3176	tags=41%, list=17%, signal=34%	H2AC19/H2AC18/H2BC9/H2BS1/H4C15/H3C8/H3C7/H2BC10/H2AC14/H3C11/H3C14/H2BC14/H4C14/H2BC11/H2AC20/H4C6/H2BC12/H4C11/H3C10/H4C13/H3C15/H2AJ/H4C1/H2AC4/H3C6/POLR2L/H4C8/H3C12/H2BC17/H4C2/H4C4/H4C3/H2BC4/H3C1/H2AC8/H2AC7/H3-3A/H2BC3/H4C9/H2BC6/H3C4/H2AC6/H2BC8
WP_SENESCENCE_AND_AUTOPHAGY_IN_CANCER	WP_SENESCENCE_AND_AUTOPHAGY_IN_CANCER	105	0.572486	1.72233	0.000102575	0.0016438	0.00123187	3978	tags=40%, list=21%, signal=32%	COL1A1/CXCL8/COL3A1/MAP1LC3C/SERPINE1/THBS1/PLAU/IL6/IFNG/IGFBP3/MMP14/FN1/CXCL14/PLAT/IGFBP7/CD44/SERPINB2/IFNB1/IRF7/IGFBP5/IRF1/CXCL1/IL24/IL1A/CEBPB/TNFSF15/CDKN2A/MAP2K3/PCNA/TGFB1/CDKN1A/SLC39A4/MDM2/E2F1/SLC39A1/IFI16/MAP1LC3A/IRF5/HMGA1/CREG1/IL1B/GSN
REACTOME_TNFR2_NON_CANONICAL_NF_KB_PATHWAY	REACTOME_TNFR2_NON_CANONICAL_NF_KB_PATHWAY	100	0.555285	1.66543	0.000102817	0.0016438	0.00123187	6131	tags=59%, list=32%, signal=40%	CD70/TNFSF14/TNFRSF12A/TNFRSF11B/TNFSF11/FASLG/CD40LG/BIRC3/TNFRSF9/PSMB9/TNFRSF1A/TNFRSF14/TNFRSF18/LTBR/TNFRSF4/CD40/PSMB8/TNFSF15/RELB/TNFSF8/LTB/EDARADD/PSMA8/TNFSF13B/TNFRSF1B/TNFRSF11A/PSME2/PSMD8/TNFSF4/TNFRSF17/TNFRSF13B/PSMB10/PSMC2/PSMA7/TNFSF13/PSMA2/CD27/UBB/PSME1/PSMB3/PSMA5/PSMC4/SEM1/PSMA1/TNFSF12/PSMB4/NFKB2/PSMC1/MAP3K14/PSMD5/UBE2M/PSMD9/PSMA3/PSMB1/PSMD13/TNFSF9/PSMA4/PSMB2/PSM…
REACTOME_ANTIGEN_PROCESSING_CROSS_PRESENTATION	REACTOME_ANTIGEN_PROCESSING_CROSS_PRESENTATION	99	0.598115	1.79291	0.000102838	0.0016438	0.00123187	5019	tags=57%, list=26%, signal=42%	SEC61G/LY96/MRC2/NCF1/VAMP8/CD14/HLA-B/CD36/PSMB9/CTSS/CYBA/HLA-A/HLA-C/PSMB8/MYD88/B2M/NCF2/TLR2/FCGR1A/TAP1/TLR1/HLA-F/NCF4/CTSL/HLA-E/BTK/PSMA8/CYBB/PSME2/HLA-G/CALR/PSMD8/PDIA3/FCGR1B/ITGB5/PSMB10/PSMC2/PSMA7/PSMA2/TLR6/CTSV/UBB/PSME1/PSMB3/SEC61A1/TAP2/SEC22B/VAMP3/PSMA5/PSMC4/SEC61B/SEM1/TAPBP/PSMA1/PSMB4/PSMC1
REACTOME_PROCESSING_OF_DNA_DOUBLE_STRAND_BREAK_ENDS	REACTOME_PROCESSING_OF_DNA_DOUBLE_STRAND_BREAK_ENDS	98	0.586577	1.75736	0.000102923	0.0016438	0.00123187	4745	tags=49%, list=25%, signal=37%	H2BC9/H2BS1/H4C15/H2BC10/H2BC14/H4C14/H2BC11/H4C6/H2BC12/H4C11/H4C13/CCNA2/EXO1/H4C1/CDK2/H4C8/H2BC17/H4C2/H4C4/H4C3/RPA3/H2BC4/RMI2/CLSPN/BRIP1/RFC2/H2BC3/H4C9/RBBP8/H2BC6/H2BC8/CHEK1/BLM/H4-16/TIMELESS/PPP4C/H2AX/BRCA1/CCNA1/BARD1/UBB/H2BC13/H4C12/H2BC5/H4C5/HUS1/RFC3/RFC4
WP_HUMAN_COMPLEMENT_SYSTEM	WP_HUMAN_COMPLEMENT_SYSTEM	97	0.618687	1.85145	0.000102997	0.0016438	0.00123187	1893	tags=40%, list=10%, signal=36%	PTX3/F13A1/IBSP/THBS1/SPP1/ADM/SERPING1/PLAUR/C1R/CR1/CFI/ITGB3/FCGR3A/C1S/LAMB1/C6/CFH/ICAM1/C2/CFB/DCN/CFD/FCN1/C5AR1/C4BPA/LAMC1/FPR1/SELP/CD93/VSIG4/C3/ELANE/CD40/C7/FGG/TLR2/PROS1/ITGB2/ITGA2
REACTOME_G2_M_DNA_DAMAGE_CHECKPOINT	REACTOME_G2_M_DNA_DAMAGE_CHECKPOINT	95	0.59739	1.78578	0.000103082	0.0016438	0.00123187	4745	tags=49%, list=25%, signal=37%	H2BC9/H2BS1/H4C15/H2BC10/H2BC14/H4C14/H2BC11/CCNB1/H4C6/H2BC12/WEE1/H4C11/H4C13/SFN/CDC25C/EXO1/H4C1/H4C8/CDK1/H2BC17/H4C2/H4C4/H4C3/RPA3/H2BC4/CHEK2/RMI2/BRIP1/RFC2/H2BC3/H4C9/RBBP8/H2BC6/H2BC8/CHEK1/BLM/H4-16/H2AX/BRCA1/BARD1/H2BC13/H4C12/H2BC5/H4C5/HUS1/RFC3/RFC4
REACTOME_RUNX1_REGULATES_GENES_INVOLVED_IN_MEGAKARYOCYTE_DIFFERENTIATION_AND_PLATELET_FUNCTION	REACTOME_RUNX1_REGULATES_GENES_INVOLVED_IN_MEGAKARYOCYTE_DIFFERENTIATION_AND_PLATELET_FUNCTION	95	0.630964	1.88615	0.000103082	0.0016438	0.00123187	3176	tags=48%, list=17%, signal=41%	H2AC19/H2AC18/H2BC9/H2BS1/H4C15/H3C8/THBS1/H3C7/H2BC10/H2AC14/H3C11/H3C14/MYL9/H2BC14/H4C14/H2BC11/RUNX1/H2AC20/H4C6/H2BC12/H4C11/H3C10/H4C13/H3C15/H2AJ/H4C1/H2AC4/H3C6/H4C8/H3C12/H2BC17/H4C2/H4C4/H4C3/NFE2/H2BC4/H3C1/H2AC8/H2AC7/H3-3A/H2BC3/H4C9/H2BC6/H3C4/H2AC6/H2BC8
REACTOME_RHO_GTPASES_ACTIVATE_PKNS	REACTOME_RHO_GTPASES_ACTIVATE_PKNS	92	0.64944	1.93767	0.000103316	0.0016438	0.00123187	3286	tags=53%, list=17%, signal=44%	H2AC19/H2AC18/H2BC9/H2BS1/H4C15/H3C8/H3C7/H2BC10/H2AC14/H3C11/H3C14/MYL9/H2BC14/H4C14/H2BC11/H2AC20/H4C6/H2BC12/H4C11/H3C10/H4C13/SFN/H3C15/CDC25C/H2AJ/H4C1/H2AC4/H3C6/H4C8/H3C12/H2BC17/H4C2/H4C4/H4C3/RHOC/H2BC4/H3C1/MYL6/H2AC8/H2AC7/H3-3A/H2BC3/H4C9/H2BC6/MYL12B/H3C4/H2AC6/H2BC8/PPP1R14A
REACTOME_B_WICH_COMPLEX_POSITIVELY_REGULATES_RRNA_EXPRESSION	REACTOME_B_WICH_COMPLEX_POSITIVELY_REGULATES_RRNA_EXPRESSION	89	0.643469	1.91741	0.00010337	0.0016438	0.00123187	3277	tags=49%, list=17%, signal=41%	H2AC19/H2AC18/H2BC9/H2BS1/H4C15/H3C8/H3C7/H2BC10/H2AC14/H3C11/H3C14/H2BC14/H4C14/H2BC11/H2AC20/H4C6/H2BC12/H4C11/H3C10/H4C13/H3C15/H2AJ/H4C1/H2AC4/H3C6/POLR2L/H4C8/H3C12/H2BC17/H4C2/H4C4/H4C3/H2BC4/H3C1/H2AC8/H2AC7/H3-3A/H2BC3/H4C9/H2BC6/H3C4/H2AC6/H2BC8/MYO1C
REACTOME_RNA_POLYMERASE_I_PROMOTER_ESCAPE	REACTOME_RNA_POLYMERASE_I_PROMOTER_ESCAPE	89	0.664326	1.97956	0.00010337	0.0016438	0.00123187	3176	tags=48%, list=17%, signal=40%	H2AC19/H2AC18/H2BC9/H2BS1/H4C15/H3C8/H3C7/H2BC10/H2AC14/H3C11/H3C14/H2BC14/H4C14/H2BC11/H2AC20/H4C6/H2BC12/H4C11/H3C10/H4C13/H3C15/H2AJ/H4C1/H2AC4/H3C6/POLR2L/H4C8/H3C12/H2BC17/H4C2/H4C4/H4C3/H2BC4/H3C1/H2AC8/H2AC7/H3-3A/H2BC3/H4C9/H2BC6/H3C4/H2AC6/H2BC8
WP_ALLOGRAFT_REJECTION	WP_ALLOGRAFT_REJECTION	89	0.725897	2.16303	0.00010337	0.0016438	0.00123187	3959	tags=72%, list=21%, signal=57%	IL2RA/CXCL8/CXCL11/COL5A1/CXCL9/PRF1/IFNG/VEGFA/FASLG/AGTR1/CD80/IL10/HLA-DQA2/CD28/HLA-DQA1/HLA-DRA/C6/CD40LG/GZMB/VIM/HLA-DRB1/HLA-DQB1/C2/HLA-DPB1/HLA-DRB5/HLA-DPA1/GNLY/FAS/HLA-DMB/C1QB/CXCL13/C1QA/HLA-B/HLA-DOA/HLA-DMA/C1QC/C3/HLA-A/HLA-C/CD40/C7/CASP8/STAT1/IL1A/CTLA4/HLA-F/MICA/CD86/CASP7/HLA-DOB/IL12B/TGFB1/HLA-E/CASP3/IL2/HLA-G/C4B/BHMT2/CD55/CXCR5/TUBA1B/C4A/IL22/IL1B
REACTOME_BASE_EXCISION_REPAIR	REACTOME_BASE_EXCISION_REPAIR	90	0.606916	1.80896	0.000103391	0.0016438	0.00123187	4827	tags=54%, list=25%, signal=41%	H2AC19/H2AC18/H2BC9/H2BS1/H4C15/H2BC10/H2AC14/H2BC14/H4C14/H2BC11/H2AC20/H4C6/H2BC12/NEIL3/H4C11/H4C13/H2AJ/H4C1/H2AC4/POLE2/H4C8/H2BC17/H4C2/H4C4/H4C3/RPA3/H2BC4/PCNA/H2AC8/H2AC7/RFC2/H2BC3/H4C9/H2BC6/H2AC6/H2BC8/H4-16/POLD1/H2AX/PNKP/H2BC13/H2AZ1/H4C12/POLE4/H2BC5/H4C5/RFC3/RFC4/POLD4
REACTOME_COLLAGEN_FORMATION	REACTOME_COLLAGEN_FORMATION	90	0.701574	2.0911	0.000103391	0.0016438	0.00123187	3052	tags=59%, list=16%, signal=50%	MMP13/COL1A1/COL3A1/MMP9/COL6A2/COL6A3/COL1A2/COL8A1/LOX/COL5A1/LOXL1/MMP7/PCOLCE/COL5A2/COL6A5/COL4A1/SERPINH1/LOXL4/MMP3/COL4A2/COL13A1/LOXL2/COL15A1/ADAMTS3/COL12A1/P4HA3/COL21A1/P3H2/COL8A2/COL6A1/CD151/CTSS/P4HA2/ADAMTS14/COL14A1/ADAMTS2/COL9A3/COL22A1/LAMC2/PLOD2/COL18A1/CTSB/P3H1/PLOD1/COLGALT1/PCOLCE2/CTSL/PLOD3/COL27A1/ITGB4/COL5A3/COL23A1/LOXL3
REACTOME_FORMATION_OF_THE_BETA_CATENIN_TCF_TRANSACTIVATING_COMPLEX	REACTOME_FORMATION_OF_THE_BETA_CATENIN_TCF_TRANSACTIVATING_COMPLEX	90	0.659163	1.96469	0.000103391	0.0016438	0.00123187	3176	tags=51%, list=17%, signal=43%	H2AC19/H2AC18/H2BC9/H2BS1/H4C15/H3C8/H3C7/H2BC10/H2AC14/H3C11/H3C14/H2BC14/H4C14/H2BC11/H2AC20/H4C6/H2BC12/H4C11/H3C10/RUNX3/TERT/H4C13/H3C15/H2AJ/H4C1/H2AC4/H3C6/TCF7/H4C8/H3C12/H2BC17/H4C2/H4C4/H4C3/H2BC4/H3C1/H2AC8/H2AC7/H3-3A/H2BC3/H4C9/H2BC6/H3C4/H2AC6/LEF1/H2BC8
REACTOME_INTERFERON_GAMMA_SIGNALING	REACTOME_INTERFERON_GAMMA_SIGNALING	90	0.662674	1.97515	0.000103391	0.0016438	0.00123187	2195	tags=49%, list=12%, signal=43%	OASL/SOCS3/SOCS1/GBP1/OAS1/GBP5/IFNG/OAS2/IFI30/HLA-DQA2/HLA-DQA1/HLA-DQB2/HLA-DRA/HLA-DRB1/HLA-DQB1/ICAM1/HLA-DPB1/OAS3/HLA-DRB5/SP100/HLA-DPA1/TRIM6/CD44/IRF7/HLA-B/IRF1/GBP3/HLA-A/HLA-C/TRIM29/TRIM22/CIITA/GBP6/B2M/FCGR1A/GBP2/TRIM21/STAT1/TRIM38/GBP4/HLA-F/TRIM5/MT2A/IFNGR2
REACTOME_TRANSCRIPTIONAL_REGULATION_OF_GRANULOPOIESIS	REACTOME_TRANSCRIPTIONAL_REGULATION_OF_GRANULOPOIESIS	88	0.703128	2.0947	0.000103391	0.0016438	0.00123187	3220	tags=62%, list=17%, signal=52%	H2AC19/H2AC18/H2BC9/H2BS1/H4C15/H3C8/H3C7/H2BC10/H2AC14/H3C11/H3C14/H2BC14/H4C14/H2BC11/RUNX1/H2AC20/H4C6/H2BC12/H4C11/H3C10/H4C13/H3C15/H2AJ/H4C1/GFI1/CDK4/H2AC4/H3C6/CEBPB/SPI1/CDK2/H4C8/H3C12/H2BC17/H4C2/H4C4/H4C3/H2BC4/H3C1/CEBPA/H2AC8/H2AC7/CDKN1A/CSF3R/H3-3A/H2BC3/H4C9/KLF5/H2BC6/E2F1/H3C4/H2AC6/LEF1/H2BC8/CEBPE
REACTOME_HDACS_DEACETYLATE_HISTONES	REACTOME_HDACS_DEACETYLATE_HISTONES	91	0.65547	1.95491	0.000103413	0.0016438	0.00123187	3176	tags=49%, list=17%, signal=41%	H2AC19/H2AC18/H2BC9/H4C15/H3C8/H3C7/H2BC10/H2AC14/H3C11/H2AC16/H3C14/H2BC14/H4C14/H2BC11/H2AC20/H2AC13/H2AC12/H4C6/H2BC12/H4C11/H3C10/H4C13/H3C15/H4C1/H2AC4/H2AC17/H3C6/H4C8/H2AC11/H3C12/H2BC17/H4C2/H4C4/H4C3/H2BC4/H3C1/H2AC21/H2AC8/H2AC7/H2BC3/H4C9/H2BC6/H3C4/H2AC6/H2BC8
REACTOME_MEIOTIC_RECOMBINATION	REACTOME_MEIOTIC_RECOMBINATION	85	0.700316	2.08085	0.000103681	0.0016438	0.00123187	3176	tags=58%, list=17%, signal=48%	H2AC19/H2AC18/H2BC9/H2BS1/H4C15/H3C8/H3C7/H2BC10/H2AC14/H3C11/H3C14/H2BC14/H4C14/H2BC11/H2AC20/H4C6/H2BC12/H4C11/H3C10/H4C13/H3C15/MND1/H2AJ/H4C1/CDK4/H2AC4/H3C6/DMC1/CDK2/RAD51/H4C8/H3C12/H2BC17/H4C2/H4C4/H4C3/RPA3/H2BC4/H3C1/H2AC8/H2AC7/H3-3A/H2BC3/H4C9/RBBP8/H2BC6/H3C4/H2AC6/H2BC8
KEGG_ECM_RECEPTOR_INTERACTION	KEGG_ECM_RECEPTOR_INTERACTION	83	0.670698	1.98978	0.000103821	0.0016438	0.00123187	3110	tags=57%, list=16%, signal=48%	COL1A1/COL3A1/COL6A2/COL6A3/COL1A2/COL5A1/IBSP/THBS1/SPP1/COL5A2/COL4A1/SDC1/COL4A2/ITGB3/FN1/ITGA5/LAMB1/ITGA3/LAMC1/CD44/TNC/ITGA4/COMP/HSPG2/COL6A1/CD36/LAMA2/THBS4/CHAD/ITGA7/ITGB7/LAMC3/LAMC2/SDC4/ITGA2/HMMR/LAMB4/ITGA1/SDC2/VWF/LAMA4/ITGA11/ITGB1/ITGB4/COL5A3/ITGA10/LAMB2
KEGG_HEMATOPOIETIC_CELL_LINEAGE	KEGG_HEMATOPOIETIC_CELL_LINEAGE	84	0.708277	2.10237	0.000103842	0.0016438	0.00123187	2841	tags=57%, list=15%, signal=49%	IL2RA/CSF2/CD3D/CD2/CSF3/CD1A/IL1R2/CD8B/IL6/CD3E/IL7R/CR1/ANPEP/CD3G/ITGB3/ITGA5/CD1B/HLA-DRA/HLA-DRB1/IL9R/IL5RA/ITGA3/HLA-DRB5/IL11/CD44/IL1R1/CD7/ITGA4/CD14/CD36/CD5/EPO/CD8A/IL7/CD1C/FCGR1A/ITGA2/IL1A/MS4A1/ITGA1/CD33/CD1E/TFRC/CD37/CD4/CD1D/IL4R/CSF3R
REACTOME_INTEGRIN_CELL_SURFACE_INTERACTIONS	REACTOME_INTEGRIN_CELL_SURFACE_INTERACTIONS	84	0.690292	2.04899	0.000103842	0.0016438	0.00123187	3412	tags=60%, list=18%, signal=49%	COL1A1/COL3A1/COL6A2/COL6A3/COL1A2/COL8A1/LUM/COL5A1/IBSP/THBS1/SPP1/COL5A2/COL6A5/COL4A1/COL4A2/ITGB3/COL13A1/FN1/ITGA5/ICAM1/ITGA3/COL8A2/CD44/TNC/ITGA4/COMP/HSPG2/COL6A1/ICAM3/COL9A3/FGG/F11R/ITGA7/ITGB7/ITGB2/ITGAL/ITGA2/COL18A1/ITGA1/PECAM1/VWF/ITGA11/ITGB1/COL5A3/FBN1/COL23A1/ITGA10/ITGAX/ITGAD/ITGAM
KEGG_ANTIGEN_PROCESSING_AND_PRESENTATION	KEGG_ANTIGEN_PROCESSING_AND_PRESENTATION	80	0.614502	1.81669	0.000104373	0.0016438	0.00123187	3517	tags=52%, list=18%, signal=43%	CD8B/IFI30/HLA-DQA2/HLA-DQA1/HLA-DRA/HSPA6/HLA-DRB1/HLA-DQB1/HLA-DPB1/HLA-DRB5/HLA-DPA1/CD74/HLA-DMB/KIR2DL4/HLA-B/HLA-DOA/HLA-DMA/CTSS/CD8A/HLA-A/HLA-C/KIR2DL3/CIITA/B2M/TAP1/KIR3DL2/HLA-F/KIR2DL1/CTSB/HLA-DOB/CTSL/KLRD1/HLA-E/CD4/KIR3DL1/HSPA1B/PSME2/HLA-G/CALR/HSPA5/PDIA3/LGMN
REACTOME_DNA_DAMAGE_TELOMERE_STRESS_INDUCED_SENESCENCE	REACTOME_DNA_DAMAGE_TELOMERE_STRESS_INDUCED_SENESCENCE	80	0.653769	1.93278	0.000104373	0.0016438	0.00123187	4594	tags=64%, list=24%, signal=49%	HMGA2/H2AC19/H2AC18/H2BC9/H2BS1/H4C15/H2BC10/H1-5/H2AC14/H1-3/H2BC14/H4C14/H2BC11/H2AC20/H4C6/H2BC12/H4C11/H4C13/CCNA2/H2AJ/H4C1/H2AC4/CDK2/H4C8/H2BC17/H4C2/H4C4/H4C3/H2BC4/H1-2/H1-4/H2AC8/H2AC7/CDKN1A/H2BC3/H4C9/H2BC6/H2AC6/H1-1/H2BC8/CCNE1/LMNB1/H4-16/HMGA1/H2AX/CCNA1/H2BC13/H2AZ1/H4C12/H2BC5/H4C5
PID_P73PATHWAY	PID_P73PATHWAY	79	0.57839	1.70845	0.00010445	0.0016438	0.00123187	3918	tags=41%, list=21%, signal=32%	WT1/GDF15/AFP/SERPINE1/SERPINA1/TP63/FAS/IL1RAP/CCNB1/SFN/CCNA2/S100A2/PLK3/BUB1/CDK2/PLK1/RAD51/CDK1/TP73/NTRK1/CDK6/CDKN1A/IL4R/MDM2/TUBA1A/BAX/AEN/CHEK1/YAP1/BAK1/BRCA2/CLCA2
REACTOME_MEIOTIC_SYNAPSIS	REACTOME_MEIOTIC_SYNAPSIS	79	0.581846	1.71866	0.00010445	0.0016438	0.00123187	4594	tags=56%, list=24%, signal=42%	H2AC19/H2AC18/H2BC9/H2BS1/H4C15/H2BC10/H2AC14/H2BC14/H4C14/H2BC11/H2AC20/H4C6/H2BC12/H4C11/H4C13/H2AJ/H4C1/H2AC4/H4C8/H2BC17/H4C2/H4C4/H4C3/LMNA/H2BC4/H2AC8/H2AC7/H2BC3/H4C9/H2BC6/H2AC6/H2BC8/SYCP1/LMNB1/H4-16/SMC1B/H2AX/SYCE3/BRCA1/H2BC13/H2AZ1/H4C12/H2BC5/H4C5
REACTOME_ECM_PROTEOGLYCANS	REACTOME_ECM_PROTEOGLYCANS	76	0.668617	1.96762	0.000104789	0.0016438	0.00123187	2041	tags=43%, list=11%, signal=39%	COL1A1/FMOD/COL3A1/COL6A2/COL6A3/COL1A2/LUM/COL5A1/SERPINE1/IBSP/COL5A2/COL6A5/COL4A1/DMP1/COL4A2/ITGB3/ASPN/FN1/LAMB1/BGN/DCN/LAMC1/TNC/COMP/HSPG2/COL6A1/LAMA2/TGFB2/COL9A3/ITGA7/MATN4/ITGA2/MUSK
REACTOME_RMTS_METHYLATE_HISTONE_ARGININES	REACTOME_RMTS_METHYLATE_HISTONE_ARGININES	76	0.660418	1.9435	0.000104789	0.0016438	0.00123187	3069	tags=49%, list=16%, signal=41%	H2AC19/H2AC18/H4C15/H3C8/H3C7/H2AC14/H3C11/H2AC16/H3C14/H4C14/H2AC20/H2AC13/H2AC12/H4C6/H4C11/H3C10/H4C13/H3C15/H2AJ/H4C1/CDK4/H2AC4/H2AC17/H3C6/H4C8/H2AC11/H3C12/H4C2/H4C4/H4C3/H3C1/H2AC21/H2AC8/H2AC7/H4C9/H3C4/H2AC6
PID_AVB3_INTEGRIN_PATHWAY	PID_AVB3_INTEGRIN_PATHWAY	74	0.67321	1.97577	0.000105042	0.0016438	0.00123187	1668	tags=32%, list=9%, signal=30%	COL1A1/COL3A1/COL6A2/COL6A3/COL1A2/COL8A1/COL5A1/SPP1/VAV3/COL5A2/COL4A1/SDC1/VEGFA/ITGB3/COL13A1/FN1/COL15A1/COL12A1/COL8A2/COL6A1/COL14A1/COL9A3/CASP8/F11R
REACTOME_ERCC6_CSB_AND_EHMT2_G9A_POSITIVELY_REGULATE_RRNA_EXPRESSION	REACTOME_ERCC6_CSB_AND_EHMT2_G9A_POSITIVELY_REGULATE_RRNA_EXPRESSION	74	0.689227	2.02277	0.000105042	0.0016438	0.00123187	3176	tags=57%, list=17%, signal=47%	H2AC19/H2AC18/H2BC9/H2BS1/H4C15/H3C8/H3C7/H2BC10/H2AC14/H3C11/H3C14/H2BC14/H4C14/H2BC11/H2AC20/H4C6/H2BC12/H4C11/H3C10/H4C13/H3C15/H2AJ/H4C1/H2AC4/H3C6/H4C8/H3C12/H2BC17/H4C2/H4C4/H4C3/H2BC4/H3C1/H2AC8/H2AC7/H3-3A/H2BC3/H4C9/H2BC6/H3C4/H2AC6/H2BC8
REACTOME_DEPOSITION_OF_NEW_CENPA_CONTAINING_NUCLEOSOMES_AT_THE_CENTROMERE	REACTOME_DEPOSITION_OF_NEW_CENPA_CONTAINING_NUCLEOSOMES_AT_THE_CENTROMERE	73	0.689471	2.02061	0.000105197	0.0016438	0.00123187	3307	tags=60%, list=17%, signal=50%	H2AC19/H2AC18/H2BC9/H2BS1/H4C15/H2BC10/H2AC14/H2BC14/CENPA/H4C14/H2BC11/H2AC20/H4C6/H2BC12/CENPK/H4C11/HJURP/H4C13/CENPU/H2AJ/OIP5/H4C1/H2AC4/H4C8/H2BC17/CENPW/H4C2/CENPM/H4C4/H4C3/H2BC4/H2AC8/H2AC7/H2BC3/ITGB3BP/H4C9/H2BC6/CENPN/CENPS/CENPL/H2AC6/H2BC8/CENPH/CENPI
REACTOME_CONDENSATION_OF_PROPHASE_CHROMOSOMES	REACTOME_CONDENSATION_OF_PROPHASE_CHROMOSOMES	72	0.729169	2.13499	0.000105319	0.0016438	0.00123187	3176	tags=64%, list=17%, signal=53%	H2AC19/H2AC18/H2BC9/H2BS1/H4C15/H3C8/H3C7/H2BC10/H2AC14/H3C11/H3C14/H2BC14/H4C14/H2BC11/CCNB1/H2AC20/H4C6/H2BC12/H4C11/H3C10/H4C13/H3C15/H2AJ/H4C1/H2AC4/H3C6/PLK1/H4C8/CDK1/H3C12/H2BC17/H4C2/H4C4/H4C3/H2BC4/H3C1/H2AC8/H2AC7/SMC4/H3-3A/H2BC3/H4C9/H2BC6/H3C4/H2AC6/H2BC8
REACTOME_PRC2_METHYLATES_HISTONES_AND_DNA	REACTOME_PRC2_METHYLATES_HISTONES_AND_DNA	71	0.715692	2.09281	0.00010543	0.0016438	0.00123187	3176	tags=59%, list=17%, signal=49%	H2AC19/H2AC18/H2BC9/H2BS1/H4C15/H3C8/H3C7/H2BC10/H2AC14/H3C11/H3C14/H2BC14/H4C14/H2BC11/H2AC20/H4C6/H2BC12/H4C11/H3C10/H4C13/H3C15/H2AJ/H4C1/H2AC4/H3C6/H4C8/H3C12/H2BC17/H4C2/H4C4/H4C3/H2BC4/H3C1/H2AC8/H2AC7/H3-3A/H2BC3/H4C9/H2BC6/H3C4/H2AC6/H2BC8
PID_AP1_PATHWAY	PID_AP1_PATHWAY	70	0.616203	1.79853	0.000105686	0.0016438	0.00123187	3709	tags=43%, list=19%, signal=35%	TIMP1/CXCL8/MMP9/COL1A2/CSF2/MMP1/PLAU/IL6/IFNG/DMP1/FOSL1/IL10/CCL2/TRIP6/HLA-A/CCN1/ATF3/CDKN2A/MT2A/CDK1/JUNB/DUSP1/TGFB1/FOSL2/NTS/IL2/NFATC1/FABP4/NFATC2/EGR1
KEGG_COMPLEMENT_AND_COAGULATION_CASCADES	KEGG_COMPLEMENT_AND_COAGULATION_CASCADES	69	0.639465	1.86489	0.00010591	0.0016438	0.00123187	2581	tags=49%, list=14%, signal=43%	SERPINA5/F13A1/SERPINE1/PLAU/SERPING1/BDKRB2/PLAUR/SERPINA1/C1R/CR1/CFI/BDKRB1/C1S/C6/CFH/C2/PLAT/CFB/CFD/F3/C5AR1/THBD/C4BPA/C1QB/C1QA/C1QC/C3/C7/FGG/PROS1/PROC/C4BPB/SERPINF2/VWF
KEGG_LEISHMANIA_INFECTION	KEGG_LEISHMANIA_INFECTION	69	0.70653	2.06047	0.00010591	0.0016438	0.00123187	2982	tags=57%, list=16%, signal=48%	IFNG/CR1/NOS2/IL10/HLA-DQA2/FCGR3A/HLA-DQA1/HLA-DRA/FCGR2A/HLA-DRB1/HLA-DQB1/NCF1/HLA-DPB1/HLA-DRB5/HLA-DPA1/HLA-DMB/PTGS2/FCGR3B/ITGA4/HLA-DOA/HLA-DMA/CYBA/TGFB2/C3/MYD88/NCF2/TLR2/FCGR1A/ITGB2/STAT1/IL1A/NCF4/IFNGR2/HLA-DOB/IL12B/PTPN6/TGFB1/ITGB1/TGFB3
REACTOME_INTERFERON_ALPHA_BETA_SIGNALING	REACTOME_INTERFERON_ALPHA_BETA_SIGNALING	69	0.677726	1.97647	0.00010591	0.0016438	0.00123187	2850	tags=46%, list=15%, signal=40%	OASL/ISG15/SOCS3/SOCS1/MX2/IFI6/OAS1/RSAD2/MX1/OAS2/ISG20/BST2/XAF1/IFITM2/OAS3/IFNB1/IRF7/HLA-B/IRF1/HLA-A/HLA-C/IFITM1/PSMB8/IFI27/IFI35/GBP2/STAT1/HLA-F/USP18/PTPN6/HLA-E/IFIT1
REACTOME_INHIBITION_OF_DNA_RECOMBINATION_AT_TELOMERE	REACTOME_INHIBITION_OF_DNA_RECOMBINATION_AT_TELOMERE	68	0.642397	1.87163	0.000106045	0.0016438	0.00123187	4594	tags=62%, list=24%, signal=47%	H2AC19/H2AC18/H2BC9/H2BS1/H4C15/H2BC10/H2AC14/H2BC14/H4C14/H2BC11/H2AC20/H4C6/H2BC12/H4C11/H4C13/H2AJ/H4C1/H2AC4/POLR2L/H4C8/H2BC17/H4C2/H4C4/H4C3/H2BC4/H2AC8/H2AC7/H3-3A/H2BC3/H4C9/H2BC6/H2AC6/H2BC8/H4-16/POLR2I/H2AX/POLR2J/H2BC13/H2AZ1/H4C12/H2BC5/H4C5
WP_FOLATE_METABOLISM	WP_FOLATE_METABOLISM	68	0.596981	1.73931	0.000106045	0.0016438	0.00123187	2097	tags=26%, list=11%, signal=24%	SAA1/SAA2/SERPINE1/SAA4/SERPINA3/IL6/IFNG/SOD3/SOD2/HBA1/ICAM1/CCL2/PLAT/FOLR1/FGG/FOLR3/MAT1A/APOB
REACTOME_COLLAGEN_BIOSYNTHESIS_AND_MODIFYING_ENZYMES	REACTOME_COLLAGEN_BIOSYNTHESIS_AND_MODIFYING_ENZYMES	67	0.68889	2.00368	0.000106247	0.0016438	0.00123187	3291	tags=60%, list=17%, signal=50%	COL1A1/COL3A1/COL6A2/COL6A3/COL1A2/COL8A1/COL5A1/PCOLCE/COL5A2/COL6A5/COL4A1/SERPINH1/COL4A2/COL13A1/COL15A1/ADAMTS3/COL12A1/P4HA3/COL21A1/P3H2/COL8A2/COL6A1/P4HA2/ADAMTS14/COL14A1/ADAMTS2/COL9A3/COL22A1/PLOD2/COL18A1/P3H1/PLOD1/COLGALT1/PCOLCE2/PLOD3/COL27A1/COL5A3/COL23A1/P4HB/BMP1
REACTOME_COSTIMULATION_BY_THE_CD28_FAMILY	REACTOME_COSTIMULATION_BY_THE_CD28_FAMILY	67	0.648319	1.88568	0.000106247	0.0016438	0.00123187	3082	tags=46%, list=16%, signal=39%	CD3D/ICOS/CD3E/CD3G/PDCD1LG2/CD80/LCK/HLA-DQA2/CD28/HLA-DQA1/HLA-DQB2/HLA-DRA/HLA-DRB1/HLA-DQB1/HLA-DPB1/HLA-DRB5/HLA-DPA1/PDCD1/CD274/TNFRSF14/CD247/CTLA4/ICOSLG/LYN/GRAP2/MAP3K8/CD86/PTPN6/CD4/TRIB3/VAV1
PID_INTEGRIN1_PATHWAY	PID_INTEGRIN1_PATHWAY	66	0.721047	2.09449	0.000106451	0.0016438	0.00123187	3110	tags=61%, list=16%, signal=51%	COL1A1/COL3A1/COL6A2/COL6A3/COL1A2/COL5A1/F13A1/THBS1/PLAU/SPP1/TGFBI/PLAUR/COL5A2/COL4A1/NPNT/VEGFA/FN1/ITGA5/LAMB1/MDK/ITGA3/LAMC1/TNC/ITGA4/CD14/COL6A1/LAMA2/FGG/ITGA7/LAMC2/ITGA2/COL18A1/ITGA1/NID1/LAMA4/ITGA11/ITGB1/FBN1/ITGA10/LAMB2
REACTOME_SIRT1_NEGATIVELY_REGULATES_RRNA_EXPRESSION	REACTOME_SIRT1_NEGATIVELY_REGULATES_RRNA_EXPRESSION	66	0.723797	2.10248	0.000106451	0.0016438	0.00123187	3176	tags=64%, list=17%, signal=53%	H2AC19/H2AC18/H2BC9/H2BS1/H4C15/H3C8/H3C7/H2BC10/H2AC14/H3C11/H3C14/H2BC14/H4C14/H2BC11/H2AC20/H4C6/H2BC12/H4C11/H3C10/H4C13/H3C15/H2AJ/H4C1/H2AC4/H3C6/H4C8/H3C12/H2BC17/H4C2/H4C4/H4C3/H2BC4/H3C1/H2AC8/H2AC7/H3-3A/H2BC3/H4C9/H2BC6/H3C4/H2AC6/H2BC8
REACTOME_ACTIVATED_PKN1_STIMULATES_TRANSCRIPTION_OF_AR_ANDROGEN_RECEPTOR_REGULATED_GENES_KLK2_AND_KLK3	REACTOME_ACTIVATED_PKN1_STIMULATES_TRANSCRIPTION_OF_AR_ANDROGEN_RECEPTOR_REGULATED_GENES_KLK2_AND_KLK3	65	0.69702	2.02197	0.000106598	0.0016438	0.00123187	3176	tags=65%, list=17%, signal=54%	H2AC19/H2AC18/H2BC9/H2BS1/H4C15/H3C8/H3C7/H2BC10/H2AC14/H3C11/H3C14/H2BC14/H4C14/H2BC11/H2AC20/H4C6/H2BC12/H4C11/H3C10/H4C13/H3C15/H2AJ/H4C1/H2AC4/H3C6/H4C8/H3C12/H2BC17/H4C2/H4C4/H4C3/H2BC4/H3C1/H2AC8/H2AC7/H3-3A/H2BC3/H4C9/H2BC6/H3C4/H2AC6/H2BC8
PID_IL12_2PATHWAY	PID_IL12_2PATHWAY	62	0.70432	2.03578	0.000106758	0.0016438	0.00123187	3568	tags=60%, list=19%, signal=49%	IL2RA/CD3D/CD8B/SOCS1/IFNG/GZMA/CD3E/FASLG/NOS2/CD3G/LCK/HLA-DRA/EOMES/IL2RB/GZMB/CCR5/IL2RG/IL1R1/CD8A/HLA-A/IL18RAP/B2M/CD247/TBX21/STAT1/IL18/RELB/MAP2K3/HLX/IL12B/CD4/IL12RB1/STAT5A/STAT6/IL2/GADD45B/IL18R1
REACTOME_COLLAGEN_DEGRADATION	REACTOME_COLLAGEN_DEGRADATION	64	0.744428	2.15487	0.000106849	0.0016438	0.00123187	1588	tags=50%, list=8%, signal=46%	MMP13/COL1A1/COL3A1/MMP9/COL6A2/COL6A3/COL1A2/COL8A1/COL5A1/MMP8/MMP7/MMP1/MMP11/MMP19/MMP10/COL5A2/COL6A5/COL4A1/MMP14/MMP3/COL4A2/COL13A1/MMP12/COL15A1/COL12A1/COL8A2/COL6A1/COL14A1/ELANE/CTSK/MMP2/COL9A3
REACTOME_BASE_EXCISION_REPAIR_AP_SITE_FORMATION	REACTOME_BASE_EXCISION_REPAIR_AP_SITE_FORMATION	63	0.673929	1.94914	0.000106872	0.0016438	0.00123187	3176	tags=51%, list=17%, signal=42%	H2AC19/H2AC18/H2BC9/H2BS1/H4C15/H2BC10/H2AC14/H2BC14/H4C14/H2BC11/H2AC20/H4C6/H2BC12/NEIL3/H4C11/H4C13/H2AJ/H4C1/H2AC4/H4C8/H2BC17/H4C2/H4C4/H4C3/H2BC4/H2AC8/H2AC7/H2BC3/H4C9/H2BC6/H2AC6/H2BC8
REACTOME_DNA_METHYLATION	REACTOME_DNA_METHYLATION	63	0.742612	2.14778	0.000106872	0.0016438	0.00123187	3176	tags=68%, list=17%, signal=57%	H2AC19/H2AC18/H2BC9/H2BS1/H4C15/H3C8/H3C7/H2BC10/H2AC14/H3C11/H3C14/H2BC14/H4C14/H2BC11/H2AC20/H4C6/H2BC12/H4C11/H3C10/H4C13/H3C15/H2AJ/H4C1/H2AC4/H3C6/H4C8/H3C12/H2BC17/H4C2/H4C4/H4C3/H2BC4/H3C1/H2AC8/H2AC7/H3-3A/H2BC3/H4C9/H2BC6/H3C4/H2AC6/DNMT3L/H2BC8
WP_LUNG_FIBROSIS	WP_LUNG_FIBROSIS	63	0.660112	1.90918	0.000106872	0.0016438	0.00123187	3000	tags=44%, list=16%, signal=38%	TIMP1/CXCL8/MMP9/PTX3/CSF2/CCL11/PLAU/SPP1/CSF3/IL6/CCR2/SERPINA1/CCL5/HMOX1/CCL2/PDGFA/HGF/CALCA/TERT/MMP2/CCR3/ELN/CEBPB/MT2A/IL12B/TGFB1/CXCL2/EGF
WP_TYROBP_CAUSAL_NETWORK	WP_TYROBP_CAUSAL_NETWORK	60	0.755391	2.17529	0.000107135	0.0016438	0.00123187	3670	tags=83%, list=19%, signal=67%	SPP1/DPYD/CAPG/LGALS9B/LGALS9C/CYTL1/GAPT/KCNE3/ELF4/RBM47/TYROBP/TCIRG1/RUNX3/C1QC/C3/NPC2/SLC7A7/GIMAP2/NCF2/PYCARD/RNASE6/ITGB2/IL18/SLC1A5/PLEK/RPS6KA1/RGS1/HCLS1/HLX/CD37/IL10RA/IL13RA1/GAL3ST4/SAMSN1/CD4/LHFPL2/IGSF6/TMEM106A/ADAP2/TNFRSF1B/STAT5A/LOXL3/NCKAP1L/ITGAX/ZFP36L2/ITGAM/SH2B3/CXCL16/APBB1IP/BIN2
REACTOME_ASSEMBLY_OF_COLLAGEN_FIBRILS_AND_OTHER_MULTIMERIC_STRUCTURES	REACTOME_ASSEMBLY_OF_COLLAGEN_FIBRILS_AND_OTHER_MULTIMERIC_STRUCTURES	61	0.72051	2.0775	0.000107147	0.0016438	0.00123187	2062	tags=51%, list=11%, signal=45%	MMP13/COL1A1/COL3A1/MMP9/COL6A2/COL6A3/COL1A2/COL8A1/LOX/COL5A1/LOXL1/MMP7/PCOLCE/COL5A2/COL6A5/COL4A1/LOXL4/MMP3/COL4A2/LOXL2/COL15A1/COL12A1/COL8A2/COL6A1/CD151/CTSS/COL14A1/COL9A3/LAMC2/COL18A1/CTSB
REACTOME_NON_INTEGRIN_MEMBRANE_ECM_INTERACTIONS	REACTOME_NON_INTEGRIN_MEMBRANE_ECM_INTERACTIONS	59	0.662476	1.90281	0.000107562	0.0016438	0.00123187	2872	tags=49%, list=15%, signal=42%	COL1A1/COL3A1/COL1A2/COL5A1/THBS1/TTR/COL5A2/COL4A1/SDC1/COL4A2/ITGB3/FN1/LAMB1/ACTN1/PDGFA/LAMC1/TNC/HSPG2/LAMA2/LAMC3/LAMC2/SDC4/ITGA2/SDC2/TGFB1/LAMA4/ITGB1/ITGB4/COL5A3
WP_COMPLEMENT_AND_COAGULATION_CASCADES	WP_COMPLEMENT_AND_COAGULATION_CASCADES	58	0.651017	1.86662	0.000107852	0.0016438	0.00123187	1762	tags=45%, list=9%, signal=41%	SERPINA5/SERPINE1/PLAU/SERPING1/PLAUR/SERPINA1/C1R/CR1/CFI/BDKRB1/C1S/C6/CFH/C2/PLAT/CFB/CFD/F3/C5AR1/THBD/C1QB/C1QA/C1QC/C3/C7/PROS1
REACTOME_CHEMOKINE_RECEPTORS_BIND_CHEMOKINES	REACTOME_CHEMOKINE_RECEPTORS_BIND_CHEMOKINES	57	0.752577	2.1549	0.000107921	0.0016438	0.00123187	2049	tags=56%, list=11%, signal=50%	CXCL10/CXCL8/CCL7/CCL20/CXCL6/CXCL11/CXCL9/CCL11/CXCR3/CCR2/CCR4/CXCR6/CCL5/XCL2/XCR1/CCL13/XCL1/CCR8/CCR5/PPBP/CCL2/CCR7/CXCL13/CXCL3/CXCR2/CXCR4/CXCL1/CCR3/CCR6/CCRL2/CCR1/CXCR1
REACTOME_COMPLEMENT_CASCADE	REACTOME_COMPLEMENT_CASCADE	57	0.676655	1.93751	0.000107921	0.0016438	0.00123187	4127	tags=67%, list=22%, signal=52%	SERPING1/C1R/CR1/CFI/FCN3/C1S/C6/CFH/COLEC11/C2/CFB/CFD/FCN1/C5AR1/C4BPA/C1QB/C1QA/CPN2/C1QC/C3/ELANE/C7/PROS1/CFHR3/CFHR5/C4BPB/C5AR2/CFHR1/CFP/C3AR1/CFHR4/C4B/CLU/COLEC10/CD55/C4A/FCN2/CD19
REACTOME_RECOGNITION_AND_ASSOCIATION_OF_DNA_GLYCOSYLASE_WITH_SITE_CONTAINING_AN_AFFECTED_PURINE	REACTOME_RECOGNITION_AND_ASSOCIATION_OF_DNA_GLYCOSYLASE_WITH_SITE_CONTAINING_AN_AFFECTED_PURINE	56	0.694979	1.9848	0.000108225	0.0016438	0.00123187	3176	tags=57%, list=17%, signal=48%	H2AC19/H2AC18/H2BC9/H2BS1/H4C15/H2BC10/H2AC14/H2BC14/H4C14/H2BC11/H2AC20/H4C6/H2BC12/NEIL3/H4C11/H4C13/H2AJ/H4C1/H2AC4/H4C8/H2BC17/H4C2/H4C4/H4C3/H2BC4/H2AC8/H2AC7/H2BC3/H4C9/H2BC6/H2AC6/H2BC8
KEGG_AUTOIMMUNE_THYROID_DISEASE	KEGG_AUTOIMMUNE_THYROID_DISEASE	50	0.726228	2.04584	0.000109878	0.0016438	0.00123187	3246	tags=64%, list=17%, signal=53%	PRF1/FASLG/CD80/IL10/HLA-DQA2/CD28/HLA-DQA1/HLA-DRA/CD40LG/GZMB/HLA-DRB1/HLA-DQB1/HLA-DPB1/HLA-DRB5/HLA-DPA1/FAS/HLA-DMB/CGA/HLA-B/HLA-DOA/HLA-DMA/HLA-A/HLA-C/CD40/CTLA4/HLA-F/CD86/HLA-DOB/HLA-E/TSHB/IL2/HLA-G
WP_VITAMIN_B12_METABOLISM	WP_VITAMIN_B12_METABOLISM	50	0.690908	1.94634	0.000109878	0.0016438	0.00123187	857	tags=28%, list=4%, signal=27%	SAA1/SAA2/SERPINE1/SAA4/SERPINA3/IL6/IFNG/CCL5/SOD3/SOD2/HBA1/ICAM1/CCL2/PLAT
KEGG_INTESTINAL_IMMUNE_NETWORK_FOR_IGA_PRODUCTION	KEGG_INTESTINAL_IMMUNE_NETWORK_FOR_IGA_PRODUCTION	46	0.711138	1.98052	0.000111136	0.0016438	0.00123187	3742	tags=74%, list=20%, signal=60%	ICOS/IL6/CD80/IL10/HLA-DQA2/CD28/HLA-DQA1/HLA-DRA/CD40LG/HLA-DRB1/IL15/HLA-DQB1/HLA-DPB1/HLA-DRB5/HLA-DPA1/HLA-DMB/ITGA4/HLA-DOA/HLA-DMA/LTBR/CXCR4/CD40/ITGB7/ICOSLG/CD86/IL15RA/HLA-DOB/TGFB1/CCL28/TNFSF13B/IL2/TNFRSF17/AICDA/TNFRSF13B
PID_SYNDECAN_1_PATHWAY	PID_SYNDECAN_1_PATHWAY	46	0.769542	2.14317	0.000111136	0.0016438	0.00123187	1588	tags=50%, list=8%, signal=46%	COL1A1/COL3A1/MMP9/COL6A2/COL6A3/COL1A2/COL8A1/COL5A1/MMP7/MMP1/COL5A2/COL4A1/CCL5/SDC1/COL13A1/COL15A1/COL12A1/MET/COL8A2/COL6A1/HGF/COL14A1/COL9A3
PID_NFAT_TFPATHWAY	PID_NFAT_TFPATHWAY	45	0.646914	1.79563	0.000111557	0.0016438	0.00123187	4259	tags=58%, list=22%, signal=45%	IL2RA/CXCL8/CSF2/IFNG/FOSL1/FASLG/CD40LG/GATA3/BATF3/PTGS2/GBP3/CDK4/TBX21/CTLA4/RNF128/PPARG/JUNB/CASP3/E2F1/IL2/NFATC1/NFATC2/EGR1/JUN/IKZF1/FOS
REACTOME_ELASTIC_FIBRE_FORMATION	REACTOME_ELASTIC_FIBRE_FORMATION	45	0.737289	2.04648	0.000111557	0.0016438	0.00123187	3052	tags=64%, list=16%, signal=54%	LOX/LOXL1/EMILIN3/EFEMP2/EMILIN2/LOXL4/MFAP2/ITGB3/FN1/ITGA5/LOXL2/FBLN1/FBLN5/EMILIN1/MFAP5/GDF5/MFAP4/LTBP2/TGFB2/ELN/EFEMP1/LTBP1/FBN3/TGFB1/ITGB1/FBN1/TGFB3/FBLN2/LOXL3
REACTOME_INTERLEUKIN_10_SIGNALING	REACTOME_INTERLEUKIN_10_SIGNALING	45	0.778195	2.16003	0.000111557	0.0016438	0.00123187	3057	tags=71%, list=16%, signal=60%	TIMP1/CXCL10/CXCL8/CCL20/LIF/CSF2/CSF3/IL1R2/IL6/CCR2/CCL5/IL1RN/CD80/IL10/CCR5/ICAM1/CCL2/FPR1/PTGS2/IL1R1/TNFRSF1A/CXCL1/IL18/IL1A/CCR1/CD86/IL10RA/IL12B/CXCL2/TNFRSF1B/IL10RB/CCL22
NABA_COLLAGENS	NABA_COLLAGENS	44	0.710637	1.96644	0.000111807	0.0016438	0.00123187	2031	tags=48%, list=11%, signal=43%	COL1A1/COL3A1/COL6A2/COL6A3/COL1A2/COL8A1/COL5A1/COL5A2/COL6A5/COL4A1/COL4A2/COL13A1/COL15A1/COL12A1/COL21A1/COL8A2/COL6A1/COL14A1/COL9A3/COL22A1/COL18A1
REACTOME_COLLAGEN_CHAIN_TRIMERIZATION	REACTOME_COLLAGEN_CHAIN_TRIMERIZATION	44	0.710637	1.96644	0.000111807	0.0016438	0.00123187	2031	tags=48%, list=11%, signal=43%	COL1A1/COL3A1/COL6A2/COL6A3/COL1A2/COL8A1/COL5A1/COL5A2/COL6A5/COL4A1/COL4A2/COL13A1/COL15A1/COL12A1/COL21A1/COL8A2/COL6A1/COL14A1/COL9A3/COL22A1/COL18A1
PID_INTEGRIN3_PATHWAY	PID_INTEGRIN3_PATHWAY	43	0.696074	1.92229	0.000112007	0.0016438	0.00123187	1877	tags=49%, list=10%, signal=44%	COL1A1/COL1A2/IBSP/THBS1/PLAU/SPP1/TGFBI/PLAUR/COL4A1/SDC1/VEGFA/ITGB3/FN1/LAMB1/LAMC1/TNC/SPHK1/FGG/CCN1/F11R/SDC4
PID_UPA_UPAR_PATHWAY	PID_UPA_UPAR_PATHWAY	42	0.680347	1.87405	0.000112208	0.0016438	0.00123187	3446	tags=62%, list=18%, signal=51%	MMP13/MMP9/SERPINE1/PLAU/FPR2/PLAUR/MMP3/ITGB3/FN1/ITGA5/MMP12/FPR3/PDGFD/ITGA3/FPR1/EGFR/HGF/ELANE/FGG/ITGB2/CTSG/TGFB1/ITGB1/CTRC/ITGAM/PDGFRB
REACTOME_BINDING_AND_UPTAKE_OF_LIGANDS_BY_SCAVENGER_RECEPTORS	REACTOME_BINDING_AND_UPTAKE_OF_LIGANDS_BY_SCAVENGER_RECEPTORS	42	0.730595	2.01246	0.000112208	0.0016438	0.00123187	2097	tags=45%, list=11%, signal=40%	SAA1/HP/COL1A1/COL3A1/COL1A2/JCHAIN/MARCO/CD163/COL4A1/MSR1/HBA1/COL4A2/APOL1/COLEC11/CD36/FTL/SSC5D/COLEC12/APOB
KEGG_TYPE_I_DIABETES_MELLITUS	KEGG_TYPE_I_DIABETES_MELLITUS	41	0.727211	1.99915	0.000112271	0.0016438	0.00123187	2666	tags=66%, list=14%, signal=57%	PRF1/IFNG/FASLG/CD80/HLA-DQA2/CD28/HLA-DQA1/HLA-DRA/GZMB/HLA-DRB1/HLA-DQB1/HLA-DPB1/HLA-DRB5/HLA-DPA1/FAS/HLA-DMB/HLA-B/HLA-DOA/HLA-DMA/HLA-A/HLA-C/IL1A/HLA-F/CD86/HLA-DOB/IL12B/HLA-E
REACTOME_MET_PROMOTES_CELL_MOTILITY	REACTOME_MET_PROMOTES_CELL_MOTILITY	41	0.702961	1.93249	0.000112271	0.0016438	0.00123187	3110	tags=51%, list=16%, signal=43%	COL1A1/COL3A1/COL1A2/COL5A1/COL5A2/FN1/LAMB1/ITGA3/MET/LAMC1/HGF/LAMA2/LAMC3/LAMC2/ITGA2/RAP1B/LAMA4/COL27A1/ITGB1/COL5A3/LAMB2
NABA_BASEMENT_MEMBRANES	NABA_BASEMENT_MEMBRANES	40	0.668683	1.82897	0.000113045	0.0016438	0.00123187	3110	tags=52%, list=16%, signal=44%	COL6A2/COL6A3/COL6A5/COL4A1/NPNT/COL4A2/LAMB1/COL15A1/LAMC1/HSPG2/COL6A1/LAMA2/NID2/LAMC3/LAMC2/COL18A1/LAMB4/NID1/LAMA4/NTNG1/LAMB2
WP_MICROGLIA_PATHOGEN_PHAGOCYTOSIS_PATHWAY	WP_MICROGLIA_PATHOGEN_PHAGOCYTOSIS_PATHWAY	40	0.711577	1.94629	0.000113045	0.0016438	0.00123187	3708	tags=70%, list=19%, signal=56%	TREM1/VAV3/RAC2/NCF1/SIGLEC7/FCER1G/C1QB/C1QA/TYROBP/CYBA/C1QC/ARPC1B/TREM2/NCF2/FCGR1A/ITGB2/LYN/NCF4/PIK3R6/HCK/PTPN6/PIK3CG/CYBB/PIK3CD/VAV1/NCKAP1L/ITGAM/SYK
PID_AURORA_B_PATHWAY	PID_AURORA_B_PATHWAY	39	0.691249	1.88314	0.000113482	0.0016438	0.00123187	3068	tags=46%, list=16%, signal=39%	DES/VIM/BIRC5/CENPA/KIF20A/CDCA8/KIF23/AURKA/KIF2C/NCAPG/BUB1/NDC80/SGO1/AURKB/NCAPH/SMC4/AURKC/MYLK
REACTOME_DAP12_INTERACTIONS	REACTOME_DAP12_INTERACTIONS	39	0.659085	1.79552	0.000113482	0.0016438	0.00123187	2686	tags=51%, list=14%, signal=44%	TREM1/CD300E/CLEC5A/VAV3/LCK/CD300LB/HLA-B/SIRPB1/TYROBP/HLA-C/SHC1/TREM2/B2M/SIGLEC14/LCP2/GRAP2/SIGLEC15/KLRD1/HLA-E/BTK
REACTOME_GENE_AND_PROTEIN_EXPRESSION_BY_JAK_STAT_SIGNALING_AFTER_INTERLEUKIN_12_STIMULATION	REACTOME_GENE_AND_PROTEIN_EXPRESSION_BY_JAK_STAT_SIGNALING_AFTER_INTERLEUKIN_12_STIMULATION	38	0.642295	1.7434	0.000113843	0.0016438	0.00123187	3726	tags=47%, list=20%, signal=38%	ANXA2/IFNG/SOD2/IL10/MSN/SERPINB2/CA1/LCP1/PPIA/RAP1B/CAPZA1/CNN2/PSME2/CDC42/LMNB1/GSTO1/BOLA2B/MIF
REACTOME_MOLECULES_ASSOCIATED_WITH_ELASTIC_FIBRES	REACTOME_MOLECULES_ASSOCIATED_WITH_ELASTIC_FIBRES	38	0.714415	1.93916	0.000113843	0.0016438	0.00123187	3020	tags=61%, list=16%, signal=51%	EMILIN3/EFEMP2/EMILIN2/MFAP2/ITGB3/FN1/FBLN1/FBLN5/EMILIN1/MFAP5/GDF5/MFAP4/LTBP2/TGFB2/ELN/EFEMP1/LTBP1/FBN3/TGFB1/ITGB1/FBN1/TGFB3/FBLN2
KEGG_GRAFT_VERSUS_HOST_DISEASE	KEGG_GRAFT_VERSUS_HOST_DISEASE	37	0.797047	2.15331	0.000114273	0.0016438	0.00123187	3246	tags=92%, list=17%, signal=76%	PRF1/IL6/IFNG/FASLG/CD80/HLA-DQA2/CD28/HLA-DQA1/HLA-DRA/GZMB/HLA-DRB1/HLA-DQB1/HLA-DPB1/HLA-DRB5/HLA-DPA1/FAS/HLA-DMB/HLA-B/HLA-DOA/HLA-DMA/HLA-A/HLA-C/KIR2DL3/KIR3DL2/IL1A/HLA-F/KIR2DL1/CD86/HLA-DOB/KLRD1/HLA-E/KIR3DL1/IL2/HLA-G
PID_FRA_PATHWAY	PID_FRA_PATHWAY	37	0.714487	1.93026	0.000114273	0.0016438	0.00123187	2845	tags=54%, list=15%, signal=46%	CXCL8/MMP9/LIF/COL1A2/MMP1/PLAU/PLAUR/IL6/FOSL1/MGP/HMOX1/CCL2/DCN/THBD/CCNA2/MMP2/CDKN2A/JUNB/FOSL2/ITGB4
WP_PHOTODYNAMIC_THERAPYINDUCED_HIF1_SURVIVAL_SIGNALING	WP_PHOTODYNAMIC_THERAPYINDUCED_HIF1_SURVIVAL_SIGNALING	37	0.670325	1.81096	0.000114273	0.0016438	0.00123187	3107	tags=43%, list=16%, signal=36%	IGFBP2/SERPINE1/IGFBP3/BCL2A1/VEGFA/NOS2/LDHA/ANGPT2/BIRC5/PTGS2/ANGPT1/EPO/SLC2A3/PGK1/TGFB3/BAX
WP_TYPE_II_INTERFERON_SIGNALING_IFNG	WP_TYPE_II_INTERFERON_SIGNALING_IFNG	37	0.772974	2.08827	0.000114273	0.0016438	0.00123187	2195	tags=59%, list=12%, signal=53%	CXCL10/CXCL9/ISG15/SOCS3/SOCS1/GBP1/IFI6/OAS1/IFNG/NOS2/REG1A/ICAM1/H4C14/IFNB1/HLA-B/PSMB9/IRF1/CIITA/TAP1/STAT1/SPI1/IFNGR2
KEGG_ALLOGRAFT_REJECTION	KEGG_ALLOGRAFT_REJECTION	35	0.808412	2.16531	0.000115115	0.0016438	0.00123187	2666	tags=83%, list=14%, signal=71%	PRF1/IFNG/FASLG/CD80/IL10/HLA-DQA2/CD28/HLA-DQA1/HLA-DRA/CD40LG/GZMB/HLA-DRB1/HLA-DQB1/HLA-DPB1/HLA-DRB5/HLA-DPA1/FAS/HLA-DMB/HLA-B/HLA-DOA/HLA-DMA/HLA-A/HLA-C/CD40/HLA-F/CD86/HLA-DOB/IL12B/HLA-E
KEGG_PRIMARY_IMMUNODEFICIENCY	KEGG_PRIMARY_IMMUNODEFICIENCY	35	0.685668	1.83654	0.000115115	0.0016438	0.00123187	4400	tags=69%, list=23%, signal=53%	CD3D/ICOS/CD8B/CD3E/IL7R/LCK/CD40LG/IL2RG/CD8A/ZAP70/CD40/JAK3/CIITA/TAP1/PTPRC/RAG1/BTK/CD4/CD79A/AICDA/TNFRSF13B/CD19/BLNK/TAP2
NABA_PROTEOGLYCANS	NABA_PROTEOGLYCANS	35	0.682034	1.82681	0.000115115	0.0016438	0.00123187	1528	tags=43%, list=8%, signal=39%	FMOD/LUM/PODNL1/EPYC/ESM1/ASPN/BGN/PRG2/KERA/DCN/HSPG2/CHAD/SRGN/HAPLN4/PRG4
WP_PHOTODYNAMIC_THERAPYINDUCED_NFKB_SURVIVAL_SIGNALING	WP_PHOTODYNAMIC_THERAPYINDUCED_NFKB_SURVIVAL_SIGNALING	35	0.738118	1.97703	0.000115115	0.0016438	0.00123187	2323	tags=51%, list=12%, signal=45%	CXCL8/MMP9/CSF2/MMP1/IL6/BCL2A1/VEGFA/MMP3/CD40LG/BIRC3/ICAM1/BIRC5/PTGS2/TNFRSF1A/MMP2/IL1A/RELB/SELE
REACTOME_INTERLEUKIN_7_SIGNALING	REACTOME_INTERLEUKIN_7_SIGNALING	34	0.71354	1.90308	0.00011546	0.0016438	0.00123187	3037	tags=62%, list=16%, signal=52%	H3C8/H3C7/SOCS1/H3C11/IL7R/CISH/SOCS2/H3C14/IL2RG/HGF/H3C10/IL7/H3C15/JAK3/H3C6/H3C12/RAG1/H3C1/TSLP/STAT5A/H3C4
REACTOME_ACTIVATION_OF_MATRIX_METALLOPROTEINASES	REACTOME_ACTIVATION_OF_MATRIX_METALLOPROTEINASES	33	0.696427	1.84902	0.000115875	0.0016438	0.00123187	2350	tags=48%, list=12%, signal=43%	MMP13/TIMP1/MMP9/MMP8/MMP7/MMP1/MMP11/MMP10/TPSAB1/MMP14/MMP3/ELANE/CTSK/MMP2/COL18A1/CTSG
WP_TYPE_I_COLLAGEN_SYNTHESIS_IN_THE_CONTEXT_OF_OSTEOGENESIS_IMPERFECTA	WP_TYPE_I_COLLAGEN_SYNTHESIS_IN_THE_CONTEXT_OF_OSTEOGENESIS_IMPERFECTA	33	0.712276	1.8911	0.000115875	0.0016438	0.00123187	3291	tags=61%, list=17%, signal=50%	COL1A1/COL1A2/LOX/TNFRSF11B/SERPINH1/TNFSF11/P3H2/P4HA2/SERPINF1/FZD1/ADAMTS2/FKBP10/PLOD2/P3H1/PLOD1/COLGALT1/CREB3L1/TNFRSF11A/P4HB/BMP1
REACTOME_GENERATION_OF_SECOND_MESSENGER_MOLECULES	REACTOME_GENERATION_OF_SECOND_MESSENGER_MOLECULES	32	0.739661	1.95684	0.000116023	0.0016438	0.00123187	2730	tags=66%, list=14%, signal=56%	CD3D/CD3E/CD3G/LCK/HLA-DQA2/HLA-DQA1/HLA-DQB2/HLA-DRA/ITK/HLA-DRB1/HLA-DQB1/HLA-DPB1/HLA-DRB5/HLA-DPA1/CD101/ZAP70/CD247/LCP2/GRAP2/VASP/CD4
REACTOME_MET_ACTIVATES_PTK2_SIGNALING	REACTOME_MET_ACTIVATES_PTK2_SIGNALING	30	0.757043	1.98615	0.000116455	0.0016438	0.00123187	3110	tags=67%, list=16%, signal=56%	COL1A1/COL3A1/COL1A2/COL5A1/COL5A2/FN1/LAMB1/ITGA3/MET/LAMC1/HGF/LAMA2/LAMC3/LAMC2/ITGA2/LAMA4/COL27A1/ITGB1/COL5A3/LAMB2
WP_INFLAMMATORY_RESPONSE_PATHWAY	WP_INFLAMMATORY_RESPONSE_PATHWAY	30	0.789252	2.07065	0.000116455	0.0016438	0.00123187	3199	tags=83%, list=17%, signal=69%	COL1A1/IL2RA/COL3A1/COL1A2/THBS1/IFNG/CD80/FN1/LCK/CD28/LAMB1/CD40LG/IL2RB/IL2RG/IL5RA/LAMC1/TNFRSF1A/ZAP70/CD40/LAMC2/CD86/IL4R/TNFRSF1B/LAMB2/IL2
WP_MATRIX_METALLOPROTEINASES	WP_MATRIX_METALLOPROTEINASES	30	0.782688	2.05343	0.000116455	0.0016438	0.00123187	663	tags=40%, list=3%, signal=39%	MMP13/TIMP1/MMP9/MMP8/MMP7/MMP1/MMP11/MMP19/MMP10/MMP14/MMP3/MMP12
WP_SELECTIVE_EXPRESSION_OF_CHEMOKINE_RECEPTORS_DURING_TCELL_POLARIZATION	WP_SELECTIVE_EXPRESSION_OF_CHEMOKINE_RECEPTORS_DURING_TCELL_POLARIZATION	29	0.760383	1.98397	0.000117055	0.0016438	0.00123187	3568	tags=76%, list=19%, signal=62%	CSF2/CXCR3/CCR2/IFNG/CCR4/CD28/CD40LG/CCR5/CCR7/TGFB2/CXCR4/CCR3/CCR1/IFNGR2/IL12B/TGFB1/CD4/IL4R/TGFB3/IL12RB1/IL2/IL18R1
KEGG_ASTHMA	KEGG_ASTHMA	28	0.77039	1.99771	0.00011773	0.0016438	0.00123187	1534	tags=64%, list=8%, signal=59%	CCL11/IL10/HLA-DQA2/HLA-DQA1/HLA-DRA/CD40LG/PRG2/HLA-DRB1/HLA-DQB1/HLA-DPB1/HLA-DRB5/HLA-DPA1/FCER1G/HLA-DMB/RNASE3/HLA-DOA/HLA-DMA/CD40
WP_INTERACTIONS_BETWEEN_IMMUNE_CELLS_AND_MICRORNAS_IN_TUMOR_MICROENVIRONMENT	WP_INTERACTIONS_BETWEEN_IMMUNE_CELLS_AND_MICRORNAS_IN_TUMOR_MICROENVIRONMENT	28	0.754807	1.9573	0.00011773	0.0016438	0.00123187	3723	tags=75%, list=20%, signal=60%	CXCL10/IL2RA/SOCS1/CCL5/CD80/IL2RB/IL2RG/TLR8/CCL2/PDCD1/CD274/TGFB2/CTLA4/CD86/TGFB1/IL4R/TGFB3/STAT6/TGFBR2/TLR7/IRAK4
BIOCARTA_INFLAM_PATHWAY	BIOCARTA_INFLAM_PATHWAY	27	0.782487	2.01893	0.00011854	0.0016438	0.00123187	3199	tags=74%, list=17%, signal=62%	CXCL8/CSF2/CSF3/IL6/IFNG/IL10/HLA-DRA/HLA-DRB1/IL15/HLA-DRB5/IL11/PDGFA/IFNB1/TGFB2/IL7/IL1A/TGFB1/CD4/TGFB3/IL2
REACTOME_SYNDECAN_INTERACTIONS	REACTOME_SYNDECAN_INTERACTIONS	27	0.76083	1.96305	0.00011854	0.0016438	0.00123187	2872	tags=67%, list=15%, signal=57%	COL1A1/COL3A1/COL1A2/COL5A1/THBS1/COL5A2/SDC1/ITGB3/FN1/ACTN1/TNC/SDC4/ITGA2/SDC2/TGFB1/ITGB1/ITGB4/COL5A3
BIOCARTA_NKT_PATHWAY	BIOCARTA_NKT_PATHWAY	26	0.758821	1.94232	0.000119517	0.0016438	0.00123187	3568	tags=77%, list=19%, signal=63%	CSF2/CXCR3/IFNG/CCR4/CD28/CD40LG/CCR5/CCR7/TGFB2/CXCR4/CCR3/CCR1/IFNGR2/TGFB1/CD4/IL4R/TGFB3/IL12RB1/IL2/IL18R1
WP_CYTOKINES_AND_INFLAMMATORY_RESPONSE	WP_CYTOKINES_AND_INFLAMMATORY_RESPONSE	26	0.764298	1.95635	0.000119517	0.0016438	0.00123187	3199	tags=73%, list=17%, signal=61%	CSF2/CSF3/IL6/IFNG/IL10/HLA-DRA/HLA-DRB1/IL15/IL11/PDGFA/IFNB1/IL7/CXCL1/IL1A/IL12B/TGFB1/CD4/CXCL2/IL2
REACTOME_INTERLEUKIN_6_FAMILY_SIGNALING	REACTOME_INTERLEUKIN_6_FAMILY_SIGNALING	24	0.752749	1.89823	0.000120846	0.0016438	0.00123187	1872	tags=42%, list=10%, signal=38%	LIF/IL31RA/CLCF1/SOCS3/IL6/OSMR/IL11/OSM/CTF1/STAT1
WP_CANCER_IMMUNOTHERAPY_BY_PD1_BLOCKADE	WP_CANCER_IMMUNOTHERAPY_BY_PD1_BLOCKADE	23	0.778466	1.94699	0.000121832	0.0016438	0.00123187	1526	tags=61%, list=8%, signal=56%	CD3D/CD8B/IFNG/CD3E/CD3G/PDCD1LG2/LCK/BATF/HLA-DRB1/PDCD1/CD274/CD8A/HLA-A/ZAP70
REACTOME_INITIAL_TRIGGERING_OF_COMPLEMENT	REACTOME_INITIAL_TRIGGERING_OF_COMPLEMENT	22	0.739426	1.83503	0.000122684	0.0016438	0.00123187	1387	tags=55%, list=7%, signal=51%	C1R/FCN3/C1S/COLEC11/C2/CFB/CFD/FCN1/C1QB/C1QA/C1QC/C3
WP_MIRNA_TARGETS_IN_ECM_AND_MEMBRANE_RECEPTORS	WP_MIRNA_TARGETS_IN_ECM_AND_MEMBRANE_RECEPTORS	22	0.796249	1.97605	0.000122684	0.0016438	0.00123187	3110	tags=82%, list=16%, signal=69%	COL3A1/COL6A2/COL6A3/COL1A2/COL5A1/THBS1/COL5A2/COL4A1/COL4A2/FN1/LAMC1/COL6A1/ITGA1/SDC2/LAMA4/ITGA11/COL5A3/LAMB2
BIOCARTA_TH1TH2_PATHWAY	BIOCARTA_TH1TH2_PATHWAY	21	0.777271	1.91539	0.000123274	0.0016438	0.00123187	3568	tags=81%, list=19%, signal=66%	IL2RA/IFNG/CD28/HLA-DRA/CD40LG/HLA-DRB1/HLA-DRB5/CD40/IL18/IFNGR2/CD86/IL12B/NR1I2/IL4R/IL12RB1/IL2/IL18R1
REACTOME_PD_1_SIGNALING	REACTOME_PD_1_SIGNALING	21	0.842168	2.07532	0.000123274	0.0016438	0.00123187	2730	tags=90%, list=14%, signal=78%	CD3D/CD3E/CD3G/PDCD1LG2/LCK/HLA-DQA2/HLA-DQA1/HLA-DQB2/HLA-DRA/HLA-DRB1/HLA-DQB1/HLA-DPB1/HLA-DRB5/HLA-DPA1/PDCD1/CD274/CD247/PTPN6/CD4
WP_PATHOGENESIS_OF_SARSCOV2_MEDIATED_BY_NSP9NSP10_COMPLEX	WP_PATHOGENESIS_OF_SARSCOV2_MEDIATED_BY_NSP9NSP10_COMPLEX	21	0.820193	2.02116	0.000123274	0.0016438	0.00123187	1743	tags=67%, list=9%, signal=61%	CXCL8/CD2/CD8B/IL6/CD3E/CD3G/LCK/HLA-DRA/HLA-DRB1/LBP/HLA-DRB5/CD8A/ZAP70/CD247
BIOCARTA_CTLA4_PATHWAY	BIOCARTA_CTLA4_PATHWAY	20	0.792966	1.93925	0.000123854	0.0016438	0.00123187	2343	tags=75%, list=12%, signal=66%	CD3D/ICOS/CD3E/CD3G/CD80/LCK/CD28/HLA-DRA/ITK/HLA-DRB1/HLA-DRB5/CD247/CTLA4/ICOSLG/CD86
BIOCARTA_COMP_PATHWAY	BIOCARTA_COMP_PATHWAY	19	0.767055	1.8543	0.000125455	0.0016438	0.00123187	1544	tags=58%, list=8%, signal=53%	C1R/C1S/C6/C2/CFB/CFD/C1QB/C1QA/C1QC/C3/C7
REACTOME_SCAVENGING_BY_CLASS_A_RECEPTORS	REACTOME_SCAVENGING_BY_CLASS_A_RECEPTORS	19	0.765919	1.85156	0.000125455	0.0016438	0.00123187	2097	tags=58%, list=11%, signal=52%	COL1A1/COL3A1/COL1A2/MARCO/COL4A1/MSR1/COL4A2/COLEC11/FTL/COLEC12/APOB
WP_EXTRACELLULAR_VESICLES_IN_THE_CROSSTALK_OF_CARDIAC_CELLS	WP_EXTRACELLULAR_VESICLES_IN_THE_CROSSTALK_OF_CARDIAC_CELLS	19	0.763053	1.84463	0.000125455	0.0016438	0.00123187	1490	tags=42%, list=8%, signal=39%	MMP9/GATA4/SPP1/IL6/BIRC5/HSPB1/EGFR/CD63
WP_LTF_DANGER_SIGNAL_RESPONSE_PATHWAY	WP_LTF_DANGER_SIGNAL_RESPONSE_PATHWAY	19	0.781472	1.88916	0.000125455	0.0016438	0.00123187	1902	tags=47%, list=10%, signal=43%	LTF/CXCL8/TREM1/IL6/CD14/IFNB1/MYD88/TLR2/IL1A
REACTOME_CROSSLINKING_OF_COLLAGEN_FIBRILS	REACTOME_CROSSLINKING_OF_COLLAGEN_FIBRILS	18	0.792881	1.89497	0.000126295	0.0016438	0.00123187	621	tags=50%, list=3%, signal=48%	COL1A1/COL1A2/LOX/LOXL1/PCOLCE/COL4A1/LOXL4/COL4A2/LOXL2
BIOCARTA_LAIR_PATHWAY	BIOCARTA_LAIR_PATHWAY	17	0.784614	1.85019	0.000128156	0.0016438	0.00123187	1902	tags=65%, list=10%, signal=58%	CXCL8/IL6/C6/ICAM1/SELP/ITGA4/C3/C7/ITGB2/ITGAL/IL1A
REACTOME_IL_6_TYPE_CYTOKINE_RECEPTOR_LIGAND_INTERACTIONS	REACTOME_IL_6_TYPE_CYTOKINE_RECEPTOR_LIGAND_INTERACTIONS	17	0.805271	1.8989	0.000128156	0.0016438	0.00123187	1378	tags=41%, list=7%, signal=38%	LIF/IL31RA/CLCF1/OSMR/IL11/OSM/CTF1
WP_CELLS_AND_MOLECULES_INVOLVED_IN_LOCAL_ACUTE_INFLAMMATORY_RESPONSE	WP_CELLS_AND_MOLECULES_INVOLVED_IN_LOCAL_ACUTE_INFLAMMATORY_RESPONSE	17	0.784614	1.85019	0.000128156	0.0016438	0.00123187	1902	tags=65%, list=10%, signal=58%	CXCL8/IL6/C6/ICAM1/SELP/ITGA4/C3/C7/ITGB2/ITGAL/IL1A
WP_MIR5093P_ALTERATION_OF_YAP1ECM_AXIS	WP_MIR5093P_ALTERATION_OF_YAP1ECM_AXIS	17	0.767961	1.81092	0.000128156	0.0016438	0.00123187	821	tags=47%, list=4%, signal=45%	COL1A1/COL3A1/COL5A1/TEAD3/FN1/TWIST1/TEAD2/SNAI2
BIOCARTA_IL17_PATHWAY	BIOCARTA_IL17_PATHWAY	15	0.828823	1.90818	0.000130276	0.0016438	0.00123187	1743	tags=67%, list=9%, signal=61%	CXCL8/CD3D/CD2/CSF3/IL6/CD3E/CD3G/CD58/CD8A/CD247
BIOCARTA_NO2IL12_PATHWAY	BIOCARTA_NO2IL12_PATHWAY	15	0.804329	1.85179	0.000130276	0.0016438	0.00123187	2984	tags=73%, list=16%, signal=62%	CD3D/CD2/CXCR3/IFNG/CD3E/NOS2/CD3G/CCR5/CD247/CD4/IL12RB1
WP_COVID19_ADVERSE_OUTCOME_PATHWAY	WP_COVID19_ADVERSE_OUTCOME_PATHWAY	15	0.825862	1.90136	0.000130276	0.0016438	0.00123187	1437	tags=53%, list=8%, signal=49%	CXCL10/IL2RA/CXCL8/CSF3/IL6/IL10/CCL2/IL7
BIOCARTA_ASBCELL_PATHWAY	BIOCARTA_ASBCELL_PATHWAY	13	0.827719	1.85256	0.000132926	0.0016438	0.00123187	1534	tags=77%, list=8%, signal=71%	FASLG/CD80/IL10/CD28/HLA-DRA/CD40LG/HLA-DRB1/HLA-DRB5/FAS/CD40
BIOCARTA_CTL_PATHWAY	BIOCARTA_CTL_PATHWAY	13	0.903272	2.02166	0.000132926	0.0016438	0.00123187	1855	tags=100%, list=10%, signal=90%	CD3D/PRF1/CD3E/FASLG/CD3G/GZMB/ICAM1/FAS/HLA-A/B2M/CD247/ITGB2/ITGAL
WP_OSTEOPONTIN_SIGNALING	WP_OSTEOPONTIN_SIGNALING	13	0.820965	1.83745	0.000132926	0.0016438	0.00123187	552	tags=31%, list=3%, signal=30%	MMP9/PLAU/SPP1/ITGB3
BIOCARTA_BLYMPHOCYTE_PATHWAY	BIOCARTA_BLYMPHOCYTE_PATHWAY	12	0.868081	1.91145	0.000134499	0.0016438	0.00123187	2356	tags=92%, list=12%, signal=80%	FCGR2B/CR1/CD80/HLA-DRA/HLA-DRB1/ICAM1/HLA-DRB5/CD40/ITGB2/ITGAL/PTPRC
BIOCARTA_MHC_PATHWAY	BIOCARTA_MHC_PATHWAY	12	0.852256	1.87661	0.000134499	0.0016438	0.00123187	1801	tags=75%, list=9%, signal=68%	HLA-DRA/HLA-DRB1/HLA-DRB5/CD74/PSMB9/HLA-A/PSMB8/B2M/TAP1
BIOCARTA_TCRA_PATHWAY	BIOCARTA_TCRA_PATHWAY	12	0.837938	1.84508	0.000134499	0.0016438	0.00123187	2730	tags=92%, list=14%, signal=79%	CD3D/CD3E/CD3G/LCK/HLA-DRA/HLA-DRB1/HLA-DRB5/ZAP70/CD247/PTPRC/CD4
BIOCARTA_TCYTOTOXIC_PATHWAY	BIOCARTA_TCYTOTOXIC_PATHWAY	12	0.87076	1.91735	0.000134499	0.0016438	0.00123187	2356	tags=92%, list=12%, signal=80%	CD3D/CD2/CD3E/CD3G/CD28/ICAM1/CD8A/CD247/ITGB2/ITGAL/PTPRC
BIOCARTA_THELPER_PATHWAY	BIOCARTA_THELPER_PATHWAY	12	0.850962	1.87376	0.000134499	0.0016438	0.00123187	2730	tags=92%, list=14%, signal=79%	CD3D/CD2/CD3E/CD3G/CD28/ICAM1/CD247/ITGB2/ITGAL/PTPRC/CD4
REACTOME_GPCR_LIGAND_BINDING	REACTOME_GPCR_LIGAND_BINDING	459	0.447228	1.40802	0.00019998	0.00242068	0.00181407	3585	tags=34%, list=19%, signal=28%	SAA1/CXCL10/CXCL8/CCL7/CCL20/CXCL6/CXCL11/CCL23/EDN2/CXCL9/CCL11/ANXA1/HCAR3/KISS1R/FPR2/ADM/BDKRB2/CXCR3/WNT16/NPS/CCR2/PPY/CCR4/HCAR2/CXCR6/CCL5/P2RY10/F2RL2/XCL2/PTGER2/XCR1/CCL13/AGTR1/ADGRE3/UCN2/GAL/BDKRB1/GPR31/CCKAR/XCL1/GNGT1/ADM2/CCR8/GPR65/PROK2/GPR18/P2RY6/ADGRE5/PTGIR/CCR5/ADGRE1/PMCH/PPBP/FPR3/CCL2/ADGRE2/C5AR1/TRH/CCR7/CXCL13/CGA/FPR1/GPR39/WNT10A/DHH/PTGER4/FZD6/CXCL3/P2RY2/GNG12/…
WP_CHEMOKINE_SIGNALING_PATHWAY	WP_CHEMOKINE_SIGNALING_PATHWAY	164	0.498317	1.53262	0.000201106	0.00242068	0.00181407	3496	tags=32%, list=18%, signal=27%	CXCL10/CCL7/CCL20/CXCL11/CXCL9/CCL11/CXCR3/VAV3/CCR2/CCR4/CXCR6/CCL5/XCR1/XCL1/GNGT1/CXCL14/CCR8/ITK/RAC2/PPBP/NCF1/CCL26/CCR7/CXCL13/CXCL3/GNG12/CXCR2/CXCR4/JAK3/CCR3/SHC1/GNG5/CCR6/STAT1/GNGT2/GNG11/LYN/CCR1/FGR/RAP1B/HCK/CXCL5/PIK3CG/CCL28/CCL15/CCL22/PIK3CD/VAV1/PIK3R5/WAS/CDC42/PF4/CXCL16
REACTOME_RHO_GTPASES_ACTIVATE_FORMINS	REACTOME_RHO_GTPASES_ACTIVATE_FORMINS	140	0.510069	1.55869	0.000202286	0.00242068	0.00181407	3839	tags=36%, list=20%, signal=29%	RHOD/TUBA1C/TUBB6/CDC20/BIRC5/CENPA/KIF18A/SKA1/CDCA8/CENPK/TUBA4B/TUBA3C/KIF2C/CENPU/BUB1/NDC80/ERCC6L/SGO1/AURKB/NUF2/PLK1/SPC24/CENPE/CENPM/RHOC/TUBAL3/TUBA3E/BUB1B/ITGB1/B9D2/ITGB3BP/PFN1/CENPN/CENPS/CENPL/DSN1/TUBA1A/MAD2L1/DIAPH3/SGO2/CENPH/CENPI/ZWILCH/CDC42/NUP37/ACTB/CENPF/TUBA1B/NDE1/KNL1
REACTOME_RESOLUTION_OF_SISTER_CHROMATID_COHESION	REACTOME_RESOLUTION_OF_SISTER_CHROMATID_COHESION	126	0.53057	1.61412	0.000203066	0.00242068	0.00181407	3839	tags=37%, list=20%, signal=30%	TUBA1C/TUBB6/CDC20/BIRC5/CENPA/CCNB1/KIF18A/SKA1/CDCA8/CENPK/CCNB2/TUBA4B/TUBA3C/KIF2C/CENPU/BUB1/NDC80/ERCC6L/SGO1/AURKB/NUF2/PLK1/SPC24/CENPE/CDK1/CENPM/TUBAL3/TUBA3E/BUB1B/B9D2/ITGB3BP/CENPN/CENPS/CENPL/DSN1/TUBA1A/MAD2L1/SGO2/CENPH/CENPI/ZWILCH/CDCA5/NUP37/CENPF/TUBA1B/NDE1/KNL1
REACTOME_REGULATION_OF_INSULIN_LIKE_GROWTH_FACTOR_IGF_TRANSPORT_AND_UPTAKE_BY_INSULIN_LIKE_GROWTH_FACTOR_BINDING_PROTEINS_IGFBPS_	REACTOME_REGULATION_OF_INSULIN_LIKE_GROWTH_FACTOR_IGF_TRANSPORT_AND_UPTAKE_BY_INSULIN_LIKE_GROWTH_FACTOR_BINDING_PROTEINS_IGFBPS_	124	0.532252	1.61789	0.000203169	0.00242068	0.00181407	3300	tags=43%, list=17%, signal=36%	TIMP1/IGFBP2/AFP/MMP1/SPP1/FAM20A/IL6/SERPINA1/IGFBP3/LGALS1/DMP1/GZMH/FN1/APOL1/LAMB1/FSTL1/FAM20C/CP/IGFBP7/LAMC1/TNC/IGFBP4/IGFBP5/IGFBP6/FUCA2/C3/VWA1/KLK13/PRSS23/MSLN/MMP2/CALU/FGG/IGF2/CCN1/MXRA8/AMBN/PAPPA2/APOB/LTBP1/PROC/VGF/CST3/CTSG/SDC2/FSTL3/SHISA5/FBN1/NUCB1/LAMB2/P4HB/SPP2/MELTF
WP_SELENIUM_MICRONUTRIENT_NETWORK	WP_SELENIUM_MICRONUTRIENT_NETWORK	87	0.578019	1.7202	0.000206996	0.00244426	0.00183175	2227	tags=28%, list=12%, signal=24%	SAA1/SAA2/SERPINE1/SAA4/SERPINA3/IL6/IFNG/SOD3/SOD2/HBA1/ALOX5AP/KMO/ICAM1/KYNU/CCL2/PLAT/PTGS2/PTGS1/ALOX5/FGG/PRDX4/APOB/SELENOM/ALOX15B
WP_VIRAL_ACUTE_MYOCARDITIS	WP_VIRAL_ACUTE_MYOCARDITIS	86	0.572118	1.70119	0.000207211	0.00244426	0.00183175	3588	tags=42%, list=19%, signal=34%	MMP9/SOCS1/IL6/IFNG/PTCRA/CD80/IL10/CD40LG/RAC2/CCR5/CASP1/HLA-DMA/LAMA2/CAV1/CASP6/CXCR4/KRT8/CCR3/CASP8/PYCARD/ITGB2/ITGAL/STAT1/MICA/AIF1/CASP7/IL12B/TGFB1/CD4/TLR3/CASP3/BAX/IL2/ACTB/CD55/NOD2
PID_CD8_TCR_DOWNSTREAM_PATHWAY	PID_CD8_TCR_DOWNSTREAM_PATHWAY	65	0.607432	1.76208	0.000213197	0.00250242	0.00187533	1743	tags=32%, list=9%, signal=29%	IL2RA/CD3D/CD8B/PRF1/IFNG/CD3E/FOSL1/FASLG/CD3G/EOMES/PTPN7/IL2RB/GZMB/IL2RG/TNFRSF9/TNFRSF18/CD8A/HLA-A/TNFRSF4/B2M/CD247
PID_IL4_2PATHWAY	PID_IL4_2PATHWAY	61	0.630656	1.81842	0.000214293	0.0025029	0.00187569	3720	tags=46%, list=20%, signal=37%	COL1A1/COL1A2/CCL11/IL13RA2/SOCS3/SOCS1/ITGB3/DOK2/IL10/TFF3/CD40LG/IL2RG/CCL26/SELP/JAK3/SHC1/FES/CEBPB/SPI1/IL13RA1/PARP14/PTPN6/IL4R/STAT5A/STAT6/ARG1/AICDA/HMGA1
REACTOME_INTERLEUKIN_12_SIGNALING	REACTOME_INTERLEUKIN_12_SIGNALING	47	0.634105	1.7722	0.000221239	0.00257136	0.00192699	3726	tags=45%, list=20%, signal=36%	ANXA2/IFNG/SOD2/IL10/MSN/SERPINB2/CA1/LCP1/PPIA/RAP1B/IL12B/CAPZA1/CNN2/IL12RB1/PSME2/P4HB/CDC42/LMNB1/GSTO1/BOLA2B/MIF
PID_IL12_STAT4_PATHWAY	PID_IL12_STAT4_PATHWAY	32	0.669962	1.77244	0.000232045	0.00268073	0.00200895	2730	tags=53%, list=14%, signal=46%	IL2RA/CD3D/PRF1/IFNG/CD3E/CD3G/CD80/CD28/HLA-DRA/IRF1/IL18RAP/CD247/TBX21/IL18/CD86/TGFB1/CD4
REACTOME_LAMININ_INTERACTIONS	REACTOME_LAMININ_INTERACTIONS	30	0.708423	1.85859	0.00023291	0.00268073	0.00200895	3110	tags=63%, list=16%, signal=53%	COL4A1/COL4A2/LAMB1/ITGA3/LAMC1/HSPG2/LAMA2/NID2/ITGA7/LAMC3/LAMC2/ITGA2/COL18A1/ITGA1/NID1/LAMA4/ITGB1/ITGB4/LAMB2
REACTOME_TNFS_BIND_THEIR_PHYSIOLOGICAL_RECEPTORS	REACTOME_TNFS_BIND_THEIR_PHYSIOLOGICAL_RECEPTORS	28	0.708832	1.83808	0.00023546	0.00269699	0.00202114	4102	tags=71%, list=22%, signal=56%	CD70/TNFSF14/TNFRSF11B/TNFSF11/FASLG/TNFRSF9/TNFRSF1A/TNFRSF14/TNFRSF18/TNFRSF4/TNFSF15/TNFSF8/EDARADD/TNFSF13B/TNFRSF1B/TNFSF4/TNFRSF17/TNFRSF13B/TNFSF13/CD27
WP_IL1_AND_MEGAKARYOCYTES_IN_OBESITY	WP_IL1_AND_MEGAKARYOCYTES_IN_OBESITY	24	0.714093	1.80075	0.000241692	0.00275505	0.00206466	1926	tags=50%, list=10%, signal=45%	TIMP1/MMP9/S100A9/IFNG/ICAM1/CCL2/IL1R1/CCR3/MYD88/TLR2/IL18/TLR1
BIOCARTA_DC_PATHWAY	BIOCARTA_DC_PATHWAY	17	0.751091	1.77114	0.000256312	0.00290773	0.00217907	2282	tags=59%, list=12%, signal=52%	CSF2/CD2/IFNG/ANPEP/IL10/CD7/IFNB1/CD5/CD40/CD33
REACTOME_PLATELET_ACTIVATION_SIGNALING_AND_AGGREGATION	REACTOME_PLATELET_ACTIVATION_SIGNALING_AND_AGGREGATION	259	0.477648	1.48771	0.00030018	0.00338918	0.00253987	3885	tags=37%, list=20%, signal=30%	COL1A1/TIMP1/COL1A2/PDPN/RARRES2/F13A1/SERPINE1/THBS1/ORM1/TAGLN2/SERPING1/SERPINA3/VAV3/SERPINA1/F2RL2/VEGFA/ITGB3/FN1/LCK/GNGT1/CLEC1B/RAC2/PPBP/ACTN1/ISLR/CFD/FCER1G/TMSB4X/PDGFA/SELP/CD36/CTSW/HGF/GNG12/TGFB2/CD109/SRGN/CD63/ANXA5/CALU/FGG/IGF2/SHC1/GNG5/PROS1/FERMT3/LGALS3BP/GNGT2/FLNA/GNG11/LYN/PLEK/LCP2/F2RL3/ECM1/PPIA/PIK3R6/RAP1B/PECAM1/GNA15/CYB5R1/SERPINF2/VWF/TRPC7/STXBP2/PTPN6/PIK3CG…
WP_ADIPOGENESIS	WP_ADIPOGENESIS	130	0.520784	1.58681	0.000304075	0.00341634	0.00256023	3740	tags=38%, list=20%, signal=31%	LIF/RETN/DLK1/SERPINE1/GATA4/SOCS3/SOCS1/IL6/NAMPT/SFRP4/PLIN2/TWIST1/GATA3/CFD/LEP/FAS/OSM/CEBPD/FRZB/LPIN3/GADD45A/WWTR1/GH1/AHR/FZD1/FOXC2/STAT1/CEBPB/LMNA/PPARG/MIXL1/TGFB1/DDIT3/CEBPA/CDKN1A/UCP1/KLF5/STAT5A/E2F1/TRIB3/ASIP/STAT6/PCK2/BMP1/AGPAT2/GADD45B/PRLR/HMGA1/MIF/KLF6
KEGG_LEUKOCYTE_TRANSENDOTHELIAL_MIGRATION	KEGG_LEUKOCYTE_TRANSENDOTHELIAL_MIGRATION	115	0.527936	1.59906	0.000305468	0.00341634	0.00256023	3664	tags=43%, list=19%, signal=35%	MMP9/VAV3/CLDN23/MSN/MYL12A/ITK/RAC2/MYL9/ICAM1/NCF1/ACTN1/CLDN14/ITGA4/RHOH/CYBA/CLDN1/TXK/CXCR4/MMP2/F11R/NCF2/ITGB2/ITGAL/NCF4/RAP1B/MYL10/PECAM1/MYL7/CLDN7/VASP/CD99/PIK3CG/CLDN10/ITGB1/CYBB/RASSF5/MYL12B/PIK3CD/VAV1/MYLPF/PIK3R5/ESAM/CDC42/SIPA1/CLDN4/ITGAM/ACTB/CDH5/ACTN4
WP_TCELL_ANTIGEN_RECEPTOR_TCR_PATHWAY_DURING_STAPHYLOCOCCUS_AUREUS_INFECTION	WP_TCELL_ANTIGEN_RECEPTOR_TCR_PATHWAY_DURING_STAPHYLOCOCCUS_AUREUS_INFECTION	62	0.614126	1.77508	0.000320273	0.00356511	0.00267171	2730	tags=35%, list=14%, signal=30%	CSF2/CD3D/ICOS/IFNG/IL10/LCK/CD28/CD40LG/ITK/PDCD1/CD8A/ZAP70/CDK4/CTLA4/RRAS/LCP2/GRAP2/MAP3K8/PTPRC/PDK1/PTPN6/CD4
REACTOME_INTERLEUKIN_12_FAMILY_SIGNALING	REACTOME_INTERLEUKIN_12_FAMILY_SIGNALING	57	0.605297	1.73319	0.000323764	0.00358713	0.00268822	4294	tags=47%, list=23%, signal=37%	ANXA2/IFNG/SOD2/IL10/MSN/SERPINB2/IL23R/CA1/STAT1/IL27/LCP1/PPIA/RAP1B/IL12B/CAPZA1/CNN2/IL12RB1/PSME2/P4HB/CDC42/LMNB1/GSTO1/BOLA2B/MIF/IL23A/IL27RA/EBI3
REACTOME_HDMS_DEMETHYLATE_HISTONES	REACTOME_HDMS_DEMETHYLATE_HISTONES	48	0.628375	1.76261	0.000330251	0.00364198	0.00272932	3037	tags=44%, list=16%, signal=37%	H4C15/H3C8/H3C7/H3C11/H3C14/H4C14/H4C6/H4C11/H3C10/H4C13/H3C15/H4C1/H3C6/H4C8/H3C12/H4C2/H4C4/H4C3/H3C1/H4C9/H3C4
WP_MIRNAS_INVOLVEMENT_IN_THE_IMMUNE_RESPONSE_IN_SEPSIS	WP_MIRNAS_INVOLVEMENT_IN_THE_IMMUNE_RESPONSE_IN_SEPSIS	37	0.643807	1.73932	0.000342818	0.00376306	0.00282006	3723	tags=43%, list=20%, signal=35%	CXCL8/IL6/IL10/GZMB/ICAM1/TLR8/IRF7/IRF1/ELANE/MYD88/IL1A/RELB/LCN2/IRF5/TLR7/IRAK4
PID_INTEGRIN2_PATHWAY	PID_INTEGRIN2_PATHWAY	28	0.693089	1.79726	0.00035319	0.00385905	0.002892	3412	tags=68%, list=18%, signal=56%	PLAU/TGFBI/PLAUR/SPON2/CD40LG/FCGR2A/ICAM1/PLAT/C3/ICAM3/FGG/CCN1/F11R/ITGB2/ITGAL/PROC/ITGAX/ITGAD/ITGAM
BIOCARTA_GABA_PATHWAY	BIOCARTA_GABA_PATHWAY	10	-0.782201	-2.03908	0.000358166	0.00386421	0.00289586	3084	tags=70%, list=16%, signal=59%	NSF/GPHN/GABRA5/GABRA4/GABRA1/GABRA6/GABRA3
REACTOME_NEUROTOXICITY_OF_CLOSTRIDIUM_TOXINS	REACTOME_NEUROTOXICITY_OF_CLOSTRIDIUM_TOXINS	10	-0.828363	-2.15941	0.000358166	0.00386421	0.00289586	3280	tags=100%, list=17%, signal=83%	SV2C/VAMP2/VAMP1/STX1A/SYT1/SNAP25/STX1B/SYT2/SV2B
PID_INTEGRIN_CS_PATHWAY	PID_INTEGRIN_CS_PATHWAY	26	0.696658	1.78321	0.000358551	0.00386421	0.00289586	4854	tags=81%, list=25%, signal=60%	ITGB3/ITGA5/ITGA3/ITGA4/ITGA7/ITGB7/ITGB2/ITGAL/ITGA2/ITGA1/ITGA11/ITGB1/ITGB4/ITGA10/ITGAX/ITGAD/ITGAM/ITGB5/ITGA8/ITGB8/ITGAE
REACTOME_PRESYNAPTIC_DEPOLARIZATION_AND_CALCIUM_CHANNEL_OPENING	REACTOME_PRESYNAPTIC_DEPOLARIZATION_AND_CALCIUM_CHANNEL_OPENING	11	-0.857589	-2.31863	0.000368324	0.00395157	0.00296133	2350	tags=91%, list=12%, signal=80%	CACNB2/CACNB1/CACNB4/CACNG4/CACNA2D3/CACNA2D2/CACNA1A/CACNA1B/CACNA1E/CACNG2
BIOCARTA_TOB1_PATHWAY	BIOCARTA_TOB1_PATHWAY	19	0.735538	1.77811	0.000376364	0.00401964	0.00301234	3397	tags=63%, list=18%, signal=52%	IL2RA/CD3D/IFNG/CD3E/CD3G/CD28/TGFB2/CD247/TGFB1/TGFB3/IL2/TGFBR2
BIOCARTA_BARRESTIN_PATHWAY	BIOCARTA_BARRESTIN_PATHWAY	12	-0.807887	-2.2382	0.00038956	0.00414191	0.00310397	2663	tags=67%, list=14%, signal=57%	KCNA3/ARRB1/PPARA/ADCY1/DNM1/KCNA2/KCNA1/PLCB1
REACTOME_CREATION_OF_C4_AND_C2_ACTIVATORS	REACTOME_CREATION_OF_C4_AND_C2_ACTIVATORS	14	0.785366	1.78441	0.000393908	0.00415091	0.00311072	1375	tags=57%, list=7%, signal=53%	C1R/FCN3/C1S/COLEC11/FCN1/C1QB/C1QA/C1QC
WP_OSTEOBLAST_SIGNALING	WP_OSTEOBLAST_SIGNALING	14	0.79419	1.80446	0.000393908	0.00415091	0.00311072	552	tags=36%, list=3%, signal=35%	COL1A1/IBSP/TNFRSF11B/TNFSF11/ITGB3
REACTOME_TCR_SIGNALING	REACTOME_TCR_SIGNALING	117	0.515831	1.56328	0.000407332	0.00427338	0.0032025	4508	tags=37%, list=24%, signal=28%	CD3D/PTPN22/TRAT1/CD3E/CD3G/LCK/HLA-DQA2/HLA-DQA1/HLA-DQB2/HLA-DRA/ITK/HLA-DRB1/HLA-DQB1/HLA-DPB1/HLA-DRB5/HLA-DPA1/CD101/PSMB9/ZAP70/PSMB8/CD247/LCP2/GRAP2/PTPRC/VASP/PSMA8/CD4/PSME2/WAS/PSMD8/FYB1/INPP5D/PSMB10/PSMC2/PSMA7/PSMA2/PLCG2/UBB/PSME1/PSMB3/BCL10/PSMA5/PSMC4
REACTOME_LGI_ADAM_INTERACTIONS	REACTOME_LGI_ADAM_INTERACTIONS	14	-0.711183	-2.05497	0.000419111	0.00437759	0.00328059	1808	tags=64%, list=9%, signal=58%	DLG4/CACNG8/STX1A/ADAM11/CACNG4/STX1B/CACNG3/ADAM22/CACNG2
BIOCARTA_PDZS_PATHWAY	BIOCARTA_PDZS_PATHWAY	17	-0.695949	-2.13406	0.000454752	0.00470837	0.00352848	2558	tags=65%, list=13%, signal=56%	EPB41/SPTAN1/CASK/DLG4/DLG3/NRXN3/DLG2/NCAM1/PCLO/ANK1/GRIN1
REACTOME_TRAFFICKING_OF_GLUR2_CONTAINING_AMPA_RECEPTORS	REACTOME_TRAFFICKING_OF_GLUR2_CONTAINING_AMPA_RECEPTORS	17	-0.715243	-2.19322	0.000454752	0.00470837	0.00352848	1452	tags=71%, list=8%, signal=65%	NSF/AP2B1/TSPAN7/PRKCA/GRIP2/GRIA1/GRIA3/PRKCB/PRKCG/GRIP1/GRIA4/GRIA2
REACTOME_NOREPINEPHRINE_NEUROTRANSMITTER_RELEASE_CYCLE	REACTOME_NOREPINEPHRINE_NEUROTRANSMITTER_RELEASE_CYCLE	18	-0.765897	-2.38975	0.000479846	0.00492518	0.00369096	2030	tags=67%, list=11%, signal=60%	PPFIA4/VAMP2/PPFIA3/STX1A/STXBP1/RAB3A/PPFIA2/CPLX1/SYT1/SNAP25/TSPOAP1/RIMS1
REACTOME_SEROTONIN_NEUROTRANSMITTER_RELEASE_CYCLE	REACTOME_SEROTONIN_NEUROTRANSMITTER_RELEASE_CYCLE	18	-0.842876	-2.62994	0.000479846	0.00492518	0.00369096	2030	tags=83%, list=11%, signal=75%	PPFIA4/VAMP2/PPFIA3/STX1A/SYN2/STXBP1/SYN1/RAB3A/PPFIA2/CPLX1/SYT1/SNAP25/TSPOAP1/SYN3/RIMS1
REACTOME_GABA_SYNTHESIS_RELEASE_REUPTAKE_AND_DEGRADATION	REACTOME_GABA_SYNTHESIS_RELEASE_REUPTAKE_AND_DEGRADATION	19	-0.769183	-2.44217	0.000492368	0.00503192	0.00377095	2030	tags=74%, list=11%, signal=66%	VAMP2/STX1A/SLC32A1/GAD2/ABAT/STXBP1/RAB3A/SLC6A1/CPLX1/GAD1/ALDH5A1/SYT1/SNAP25/RIMS1
REACTOME_MHC_CLASS_II_ANTIGEN_PRESENTATION	REACTOME_MHC_CLASS_II_ANTIGEN_PRESENTATION	124	0.506385	1.53926	0.000507924	0.00516861	0.00387339	3517	tags=36%, list=18%, signal=30%	TUBA1C/IFI30/HLA-DQA2/HLA-DQA1/HLA-DQB2/HLA-DRA/TUBB6/HLA-DRB1/HLA-DQB1/HLA-DPB1/CTSC/HLA-DRB5/HLA-DPA1/CD74/HLA-DMB/KIF18A/KIF20A/HLA-DOA/KIF23/HLA-DMA/CTSS/TUBA4B/TUBA3C/CTSK/SEC24D/KIF2C/KIF4A/AP1S3/CTSB/CENPE/TUBAL3/KIF4B/HLA-DOB/CTSL/AP2S1/TUBA3E/RILP/CAPZA1/CTSA/TUBA1A/CTSD/AP1S2/LAG3/CAPZA2/LGMN
REACTOME_MITOTIC_SPINDLE_CHECKPOINT	REACTOME_MITOTIC_SPINDLE_CHECKPOINT	111	0.519044	1.56787	0.00051036	0.00517121	0.00387534	3839	tags=33%, list=20%, signal=27%	CDC20/BIRC5/CENPA/KIF18A/SKA1/UBE2C/CDCA8/CENPK/UBE2S/KIF2C/CENPU/BUB1/NDC80/ERCC6L/SGO1/AURKB/NUF2/PLK1/SPC24/CENPE/CENPM/BUB1B/B9D2/ITGB3BP/CENPN/CENPS/CENPL/DSN1/MAD2L1/SGO2/CENPH/CENPI/ZWILCH/NUP37/CENPF/NDE1/KNL1
REACTOME_DNA_REPLICATION_PRE_INITIATION	REACTOME_DNA_REPLICATION_PRE_INITIATION	85	0.555668	1.65106	0.000518403	0.00517349	0.00387705	6242	tags=61%, list=33%, signal=41%	PSMB9/CDC6/PSMB8/CDC45/ORC1/CDK2/POLE2/RPA3/MCM2/PSMA8/E2F1/PSME2/PSMD8/ORC6/MCM5/DBF4/PSMB10/CDT1/PSMC2/PSMA7/PSMA2/E2F2/MCM6/UBB/PSME1/PSMB3/PSMA5/PSMC4/POLE4/POLA2/MCM8/SEM1/PSMA1/ORC5/MCM3/PRIM2/PSMB4/PSMC1/MCM10/MCM4/PSMD5/PSMD9/POLE3/PSMA3/RPA2/PSMB1/PRIM1/PSMD13/PSMA4/PSMB2/PSMD14/UBA52
REACTOME_RAS_ACTIVATION_UPON_CA2_INFLUX_THROUGH_NMDA_RECEPTOR	REACTOME_RAS_ACTIVATION_UPON_CA2_INFLUX_THROUGH_NMDA_RECEPTOR	20	-0.691421	-2.21976	0.000518672	0.00517349	0.00387705	1808	tags=55%, list=9%, signal=50%	DLG4/RASGRF2/CAMK2G/DLG3/LRRC7/DLG2/NEFL/CAMK2A/GRIN2B/RASGRF1/GRIN1
REACTOME_RECEPTOR_TYPE_TYROSINE_PROTEIN_PHOSPHATASES	REACTOME_RECEPTOR_TYPE_TYROSINE_PROTEIN_PHOSPHATASES	20	-0.625161	-2.00703	0.000518672	0.00517349	0.00387705	2846	tags=60%, list=15%, signal=51%	PPFIA4/SLITRK6/PTPRS/SLITRK2/NTRK3/PPFIA3/PTPRD/SLITRK4/PPFIA2/IL1RAPL1/SLITRK5/SLITRK1
BIOCARTA_CLASSIC_PATHWAY	BIOCARTA_CLASSIC_PATHWAY	14	0.783157	1.77939	0.00052521	0.00517349	0.00387705	1544	tags=64%, list=8%, signal=59%	C1R/C1S/C6/C2/C1QB/C1QA/C1QC/C3/C7
BIOCARTA_NOS1_PATHWAY	BIOCARTA_NOS1_PATHWAY	21	-0.662083	-2.15887	0.000529101	0.00517349	0.00387705	4926	tags=76%, list=26%, signal=57%	NOS1/PRKACB/PRKAR2B/GRIN2D/CALM3/PRKAR1B/PRKACG/PPP3CA/DLG4/PPP3CB/GRIN2C/PRKCA/GRIN2A/PRKCB/GRIN2B/GRIN1
REACTOME_NEGATIVE_REGULATION_OF_NMDA_RECEPTOR_MEDIATED_NEURONAL_TRANSMISSION	REACTOME_NEGATIVE_REGULATION_OF_NMDA_RECEPTOR_MEDIATED_NEURONAL_TRANSMISSION	21	-0.746492	-2.43411	0.000529101	0.00517349	0.00387705	1872	tags=62%, list=10%, signal=56%	PPM1E/DLG4/CAMK2G/GRIN2C/DLG3/LRRC7/DLG2/GRIN2A/NEFL/CAMK4/CAMK2A/GRIN2B/GRIN1
REACTOME_SYNAPTIC_ADHESION_LIKE_MOLECULES	REACTOME_SYNAPTIC_ADHESION_LIKE_MOLECULES	21	-0.719842	-2.34721	0.000529101	0.00517349	0.00387705	2459	tags=62%, list=13%, signal=54%	PTPRS/RTN3/DLG4/PTPRD/GRIN2C/LRFN2/DLG3/GRIA1/GRIN2A/GRIA3/GRIN2B/GRIN1/GRIA4
REACTOME_UNBLOCKING_OF_NMDA_RECEPTORS_GLUTAMATE_BINDING_AND_ACTIVATION	REACTOME_UNBLOCKING_OF_NMDA_RECEPTORS_GLUTAMATE_BINDING_AND_ACTIVATION	21	-0.790613	-2.57798	0.000529101	0.00517349	0.00387705	1808	tags=71%, list=9%, signal=65%	DLG4/CAMK2G/GRIN2C/DLG3/LRRC7/DLG2/GRIA1/GRIN2A/NEFL/GRIA3/CAMK2A/GRIN2B/GRIN1/GRIA4/GRIA2
KEGG_VIRAL_MYOCARDITIS	KEGG_VIRAL_MYOCARDITIS	68	0.587063	1.71041	0.000530223	0.00517349	0.00387705	2666	tags=46%, list=14%, signal=39%	PRF1/CD80/HLA-DQA2/CD28/HLA-DQA1/HLA-DRA/CD40LG/RAC2/HLA-DRB1/HLA-DQB1/ICAM1/HLA-DPB1/HLA-DRB5/HLA-DPA1/HLA-DMB/HLA-B/HLA-DOA/HLA-DMA/LAMA2/CAV1/HLA-A/HLA-C/CD40/CASP8/ITGB2/ITGAL/MYH2/HLA-F/CD86/HLA-DOB/HLA-E
PID_CD8_TCR_PATHWAY	PID_CD8_TCR_PATHWAY	52	0.623872	1.76528	0.000547345	0.00531867	0.00398585	3082	tags=44%, list=16%, signal=37%	CD3D/CD8B/PRF1/CD3E/CD3G/CD80/LCK/CD28/CD8A/HLA-A/ZAP70/SHC1/B2M/CD247/LCP2/GRAP2/MAP3K8/CD86/PTPRC/PTPN6/RASSF5/ORAI1/VAV1
REACTOME_DOPAMINE_NEUROTRANSMITTER_RELEASE_CYCLE	REACTOME_DOPAMINE_NEUROTRANSMITTER_RELEASE_CYCLE	23	-0.831768	-2.78529	0.000557414	0.00537247	0.00402616	2030	tags=70%, list=11%, signal=62%	VAMP2/CASK/PPFIA3/STX1A/APBA1/SYN2/STXBP1/SYN1/RAB3A/PPFIA2/CPLX1/SYT1/SNAP25/TSPOAP1/SYN3/RIMS1
REACTOME_LONG_TERM_POTENTIATION	REACTOME_LONG_TERM_POTENTIATION	23	-0.760752	-2.54748	0.000557414	0.00537247	0.00402616	1808	tags=65%, list=9%, signal=59%	DLG4/CAMK2G/GRIN2C/DLG3/LRRC7/DLG2/GRIA1/GRIN2A/NEFL/NRGN/ERBB4/CAMK2A/GRIN2B/GRIN1/GRIA2
REACTOME_GLUTAMATE_NEUROTRANSMITTER_RELEASE_CYCLE	REACTOME_GLUTAMATE_NEUROTRANSMITTER_RELEASE_CYCLE	24	-0.801953	-2.71151	0.000579039	0.0055583	0.00416543	2030	tags=71%, list=11%, signal=63%	VAMP2/PPFIA3/SLC1A2/STX1A/GLS2/SLC1A7/SLC17A7/STXBP1/RAB3A/PPFIA2/CPLX1/SYT1/SNAP25/SLC1A1/TSPOAP1/RIMS1/SLC1A6
REACTOME_SEPARATION_OF_SISTER_CHROMATIDS	REACTOME_SEPARATION_OF_SISTER_CHROMATIDS	191	0.476146	1.47227	0.000602531	0.00576048	0.00431694	5019	tags=38%, list=26%, signal=28%	TUBA1C/TUBB6/CDC20/BIRC5/CENPA/PTTG1/KIF18A/SKA1/UBE2C/CDCA8/CENPK/PSMB9/TUBA4B/TUBA3C/UBE2S/KIF2C/PSMB8/CENPU/BUB1/NDC80/ERCC6L/SGO1/AURKB/NUF2/PLK1/SPC24/CENPE/CENPM/ESPL1/TUBAL3/TUBA3E/BUB1B/PSMA8/B9D2/ITGB3BP/CENPN/CENPS/CENPL/DSN1/TUBA1A/MAD2L1/PSME2/SGO2/CENPH/CENPI/ZWILCH/PSMD8/CDCA5/NUP37/CENPF/TUBA1B/NDE1/KNL1/PSMB10/PSMC2/PSMA7/PSMA2/UBB/TUBB4B/PSME1/PSMB3/ZWINT/KNTC1/PSMA5/PSMC4/SPC25/…
WP_TCELL_ANTIGEN_RECEPTOR_TCR_SIGNALING_PATHWAY	WP_TCELL_ANTIGEN_RECEPTOR_TCR_SIGNALING_PATHWAY	90	0.538745	1.60577	0.000620347	0.005907	0.00442674	4424	tags=43%, list=23%, signal=33%	CD3D/ICOS/VAV3/IL6/CD3E/CD3G/LCK/CD28/SKAP1/ITK/VIM/CCR5/GATA3/FAS/TNFRSF9/CD8A/ZAP70/SHC1/CD247/IL1A/LCP2/GRAP2/MAP3K8/IL15RA/TGFB1/CD4/VAV1/WAS/CDC42/SH2B3/NFATC1/FYB1/NFATC2/MAP4K1/IL1B/JUN/FOS/PRKCD/BCL10
KEGG_NOD_LIKE_RECEPTOR_SIGNALING_PATHWAY	KEGG_NOD_LIKE_RECEPTOR_SIGNALING_PATHWAY	62	0.600722	1.73633	0.000640547	0.00607494	0.0045526	3588	tags=40%, list=19%, signal=33%	CXCL8/CCL7/CCL11/IL6/CCL5/CCL13/BIRC3/CCL2/CASP5/CASP1/TRIP6/CXCL1/CASP8/CCL8/PYCARD/IL18/TNFAIP3/MEFV/CARD6/CXCL2/NLRC4/NOD1/CARD9/NAIP/NOD2
WP_HEPATITIS_C_AND_HEPATOCELLULAR_CARCINOMA	WP_HEPATITIS_C_AND_HEPATOCELLULAR_CARCINOMA	49	0.617528	1.73514	0.00066123	0.00623921	0.0046757	3114	tags=41%, list=16%, signal=34%	CXCL8/MMP1/IL6/VEGFA/FASLG/NOS2/COL4A2/BIRC3/BIRC5/RRM2/PTGS2/CD44/FRZB/MYOF/CXCR1/CASP7/TGFB1/CDKN1A/CASP3/LEF1
REACTOME_CREB1_PHOSPHORYLATION_THROUGH_NMDA_RECEPTOR_MEDIATED_ACTIVATION_OF_RAS_SIGNALING	REACTOME_CREB1_PHOSPHORYLATION_THROUGH_NMDA_RECEPTOR_MEDIATED_ACTIVATION_OF_RAS_SIGNALING	28	-0.581705	-2.03895	0.00066313	0.00623921	0.0046757	1808	tags=64%, list=9%, signal=58%	KRAS/MAPK1/ACTN2/GRIN2D/CAMK2B/PDPK1/DLG4/RASGRF2/CAMK2G/DLG3/LRRC7/DLG2/NEFL/RPS6KA6/CAMK2A/GRIN2B/RASGRF1/GRIN1
PID_FOXM1_PATHWAY	PID_FOXM1_PATHWAY	40	0.62432	1.70763	0.000678273	0.00635646	0.00476357	3759	tags=55%, list=20%, signal=44%	BIRC5/CENPA/CCNB1/CCNB2/NEK2/CCNA2/MMP2/CDK4/AURKB/CKS1B/CDK2/PLK1/CDKN2A/CDK1/CHEK2/FOXM1/LAMA4/GAS1/ONECUT1/CCNE1/CENPF/BRCA2
REACTOME_TCF_DEPENDENT_SIGNALING_IN_RESPONSE_TO_WNT	REACTOME_TCF_DEPENDENT_SIGNALING_IN_RESPONSE_TO_WNT	231	0.464983	1.44659	0.000701122	0.00654472	0.00490466	3176	tags=27%, list=17%, signal=23%	H2AC19/H2AC18/SRY/H2BC9/LGR6/H2BS1/H4C15/H3C8/H3C7/DKK1/H2BC10/H2AC14/H3C11/SOST/H3C14/H2BC14/H4C14/H2BC11/H2AC20/H4C6/H2BC12/FZD6/PSMB9/H4C11/H3C10/RUNX3/TERT/CAV1/H4C13/H3C15/FZD1/PSMB8/FZD8/H2AJ/H4C1/FZD2/H2AC4/H3C6/TCF7/H4C8/DKK2/H3C12/H2BC17/H4C2/H4C4/H4C3/WNT4/H2BC4/FZD5/H3C1/PSMA8/H2AC8/H2AC7/H3-3A/H2BC3/H4C9/H2BC6/H3C4/H2AC6/LEF1/PSME2/H2BC8
REACTOME_MITOTIC_G1_PHASE_AND_G1_S_TRANSITION	REACTOME_MITOTIC_G1_PHASE_AND_G1_S_TRANSITION	149	0.48633	1.49027	0.000706857	0.00657238	0.00492538	6131	tags=51%, list=32%, signal=35%	RRM2/MYBL2/CCNB1/TK1/WEE1/PSMB9/TYMS/CCNA2/CDKN2C/CDC6/PSMB8/CDC45/CDK4/ORC1/CKS1B/CDK2/LYN/POLE2/CDKN2A/CDK1/RPA3/MCM2/PCNA/TOP2A/CDK6/CDKN1A/E2F1/PSME2/PSMD8/CCNE1/ORC6/MCM5/DBF4/PSMB10/CDT1/HDAC1/PSMC2/PSMA7/PSMA2/E2F2/CCNA1/MCM6/UBB/CDC25A/PSME1/PSMB3/PSMA5/SKP2/PSMC4/POLE4/FBXO5/POLA2/MCM8/SEM1/PSMA1/ORC5/MCM3/PRIM2/PSMB4/PSMC1/MCM10/MCM4/RBL1/PSMD5/PSMD9/POLE3/AKT2/PSMA3/RPA2/PSMB1/PRIM1/PS…
REACTOME_TRAFFICKING_OF_AMPA_RECEPTORS	REACTOME_TRAFFICKING_OF_AMPA_RECEPTORS	31	-0.681335	-2.45414	0.000720981	0.00662894	0.00496777	1808	tags=61%, list=9%, signal=56%	AP2B1/DLG4/CACNG8/CAMK2G/TSPAN7/PRKCA/AKAP5/CACNG4/GRIP2/GRIA1/GRIA3/PRKCB/CACNG3/PRKCG/GRIP1/CAMK2A/GRIA4/GRIA2/CACNG2
WP_GABA_RECEPTOR_SIGNALING	WP_GABA_RECEPTOR_SIGNALING	31	-0.705914	-2.54267	0.000720981	0.00662894	0.00496777	1874	tags=65%, list=10%, signal=58%	AP2B1/GABRG3/SLC32A1/GABRB1/GAD2/GABRA5/ABAT/SLC6A1/GABRA4/GABRD/GAD1/GABBR2/GABRG1/GABRA1/GABRA6/GABRB2/GABRG2/GABBR1/GABRA3/GABRB3
WP_HYPOTHESIZED_PATHWAYS_IN_PATHOGENESIS_OF_CARDIOVASCULAR_DISEASE	WP_HYPOTHESIZED_PATHWAYS_IN_PATHOGENESIS_OF_CARDIOVASCULAR_DISEASE	25	0.695444	1.76768	0.000721327	0.00662894	0.00496777	3452	tags=56%, list=18%, signal=46%	POSTN/SERPINE1/AGTR1/ANGPT2/LTBP2/SHC1/FLNA/ENG/LTBP1/FBN3/RUNX2/FBN1/TGFBR2/CCN2
WP_DISRUPTION_OF_POSTSYNAPTIC_SIGNALLING_BY_CNV	WP_DISRUPTION_OF_POSTSYNAPTIC_SIGNALLING_BY_CNV	33	-0.675086	-2.49175	0.000728863	0.00667233	0.00500029	1854	tags=55%, list=10%, signal=49%	SYNGAP1/CAMK2G/STX1A/GRIN2C/NLGN1/NLGN2/NRXN3/NRXN2/GRM1/DLG2/GRIN2A/SHANK1/RYR2/CAMK2A/NRXN1/GRIN2B/GRIN1/DLGAP1
BIOCARTA_CSK_PATHWAY	BIOCARTA_CSK_PATHWAY	20	0.716848	1.7531	0.000743126	0.00677674	0.00507853	2730	tags=55%, list=14%, signal=47%	CD3D/CD3E/CD3G/LCK/HLA-DRA/HLA-DRB1/HLA-DRB5/ZAP70/CD247/PTPRC/CD4
WP_HEART_DEVELOPMENT	WP_HEART_DEVELOPMENT	44	0.614475	1.70034	0.000782648	0.0071098	0.00532813	3893	tags=50%, list=20%, signal=40%	PITX2/FOXA2/NKX2-5/GATA4/ISL1/TBX20/VEGFA/TBX1/FGF10/GATA6/HAND2/FOXC2/TBX5/IRX4/BHLHE40/NFATC4/FOXC1/NFATC1/NFATC2/VEGFC/TBX2/HAND1
REACTOME_INTERLEUKIN_1_FAMILY_SIGNALING	REACTOME_INTERLEUKIN_1_FAMILY_SIGNALING	139	0.49749	1.51957	0.000809225	0.00732318	0.00548804	6131	tags=51%, list=32%, signal=35%	SAA1/IL36B/IL1R2/IL1RN/IL36RN/PTPN7/S100A12/CASP1/IL1RAP/IL1R1/PSMB9/IL36G/IL18RAP/ALOX5/PSMB8/MYD88/IL18/IL1A/MAP3K8/IRAK2/IL1RL1/CTSG/S100B/PTPN6/PSMA8/PSME2/NOD1/PSMD8/IL37/IL18BP/IL18R1/NOD2/IRAK4/PTPN14/SIGIRR/PSMB10/PSMC2/IL1B/PSMA7/PSMA2/PTPN9/UBB/PSME1/PSMB3/PSMA5/PTPN2/PSMC4/PTPN18/SEM1/PTPN12/PSMA1/SQSTM1/PSMB4/NFKB2/PSMC1/NFKBIB/STAT3/PSMD5/NFKB1/PSMD9/PSMA3/PSMB1/IRAK3/PSMD13/IL36A/PS…
WP_MBDNF_AND_PROBDNF_REGULATION_OF_GABA_NEUROTRANSMISSION	WP_MBDNF_AND_PROBDNF_REGULATION_OF_GABA_NEUROTRANSMISSION	38	-0.514534	-1.95777	0.000821018	0.00740165	0.00554684	1271	tags=37%, list=7%, signal=34%	GABRB1/GABRA5/GABRA4/NTRK2/GABRD/PIK3R1/GABRG1/SLC12A5/GABRA1/GABRA6/GABRB2/GABRG2/GABRA3/GABRB3
REACTOME_APC_C_MEDIATED_DEGRADATION_OF_CELL_CYCLE_PROTEINS	REACTOME_APC_C_MEDIATED_DEGRADATION_OF_CELL_CYCLE_PROTEINS	88	0.536895	1.59947	0.00082713	0.0074285	0.00556697	6242	tags=52%, list=33%, signal=35%	CDC20/PTTG1/CCNB1/UBE2C/PSMB9/NEK2/CCNA2/UBE2S/AURKA/PSMB8/AURKB/CDK2/PLK1/CDK1/BUB1B/PSMA8/MAD2L1/PSME2/PSMD8/PSMB10/PSMC2/PSMA7/PSMA2/CCNA1/UBB/PSME1/PSMB3/PSMA5/SKP2/PSMC4/FBXO5/ANAPC11/SEM1/PSMA1/PSMB4/PSMC1/PSMD5/PSMD9/PSMA3/CDC26/PSMB1/PSMD13/PSMA4/PSMB2/PSMD14/UBA52
REACTOME_CLASS_C_3_METABOTROPIC_GLUTAMATE_PHEROMONE_RECEPTORS_	REACTOME_CLASS_C_3_METABOTROPIC_GLUTAMATE_PHEROMONE_RECEPTORS_	39	-0.591428	-2.26244	0.000840336	0.00751863	0.00563451	2920	tags=49%, list=15%, signal=41%	TAS2R30/TAS2R10/TAS2R13/TAS2R46/GRM7/GRM4/TAS2R5/TAS2R20/TAS2R50/TAS2R19/GRM1/GRM2/TAS2R31/TAS2R43/GABBR2/TAS2R4/GRM5/GABBR1/TAS2R3
REACTOME_NONHOMOLOGOUS_END_JOINING_NHEJ_	REACTOME_NONHOMOLOGOUS_END_JOINING_NHEJ_	69	0.573621	1.67287	0.000847278	0.00755224	0.0056597	4594	tags=43%, list=24%, signal=33%	H2BC9/H2BS1/H4C15/H2BC10/H2BC14/H4C14/H2BC11/H4C6/H2BC12/H4C11/H4C13/H4C1/H4C8/H2BC17/H4C2/H4C4/H4C3/H2BC4/H2BC3/H4C9/H2BC6/H2BC8/H4-16/H2AX/BRCA1/BARD1/H2BC13/H4C12/H2BC5/H4C5
BIOCARTA_CASPASE_PATHWAY	BIOCARTA_CASPASE_PATHWAY	22	0.702354	1.74303	0.00085879	0.00760706	0.00570078	3698	tags=59%, list=19%, signal=48%	PRF1/CASP4/BIRC3/GZMB/CASP1/CASP6/CASP8/ARHGDIB/LMNA/CASP7/CASP3/LMNB1/CASP10
PID_LPA4_PATHWAY	PID_LPA4_PATHWAY	15	-0.682092	-2.02142	0.000859845	0.00760706	0.00570078	2634	tags=53%, list=14%, signal=46%	LPAR4/ADCY1/ADCY8/ADCY5/ADCY2/RPS6KA5/PRKCE/GNAL
WP_SREBF_AND_MIR33_IN_CHOLESTEROL_AND_LIPID_HOMEOSTASIS	WP_SREBF_AND_MIR33_IN_CHOLESTEROL_AND_LIPID_HOMEOSTASIS	16	-0.707829	-2.12855	0.000886132	0.00781048	0.00585322	2316	tags=44%, list=12%, signal=38%	PPARA/HMGCR/SREBF2/SIRT1/HMGCS1/FASN/SCD
REACTOME_MITOTIC_METAPHASE_AND_ANAPHASE	REACTOME_MITOTIC_METAPHASE_AND_ANAPHASE	236	0.458955	1.42799	0.000900901	0.00785281	0.00588495	6165	tags=43%, list=32%, signal=29%	TUBA1C/TUBB6/CDC20/BIRC5/CENPA/PTTG1/CCNB1/KIF18A/SKA1/UBE2C/CDCA8/CENPK/PSMB9/CCNB2/TUBA4B/TUBA3C/UBE2S/CHMP4C/KIF2C/PSMB8/CENPU/BUB1/NDC80/ERCC6L/SGO1/AURKB/NUF2/PLK1/SPC24/CENPE/CDK1/VRK2/CENPM/LMNA/ESPL1/TUBAL3/TUBA3E/BUB1B/PSMA8/B9D2/ITGB3BP/CENPN/CENPS/CENPL/DSN1/TUBA1A/MAD2L1/PSME2/SGO2/CENPH/CENPI/ZWILCH/PSMD8/CDCA5/NUP37/LMNB1/CENPF/TUBA1B/NDE1/KNL1/PSMB10/PSMC2/PSMA7/PSMA2/UBB/NDC1/TUBB…
REACTOME_DAG_AND_IP3_SIGNALING	REACTOME_DAG_AND_IP3_SIGNALING	41	-0.495038	-1.90766	0.000913242	0.00785281	0.00588495	4864	tags=61%, list=26%, signal=46%	AHCYL1/ADCY7/PRKACB/ITPR2/PRKAR2B/CAMK2B/ITPR1/PDE1B/PRKAR1B/CAMKK2/PRKACG/ADCY1/PRKX/CAMKK1/CAMK2G/PDE1A/ADCY8/PRKCA/ADCY5/ADCY2/NBEA/PRKCE/CAMK4/PRKCG/CAMK2A
REACTOME_ACTIVATION_OF_GENE_EXPRESSION_BY_SREBF_SREBP_	REACTOME_ACTIVATION_OF_GENE_EXPRESSION_BY_SREBF_SREBP_	42	-0.522374	-2.03208	0.000917431	0.00785281	0.00588495	4167	tags=57%, list=22%, signal=45%	TBL1XR1/SQLE/LSS/NFYB/FDFT1/NCOA6/SC5D/NFYA/GPAM/MED1/NCOA1/TM7SF2/MVD/PPARA/CREBBP/CHD9/NCOA2/ACACA/HMGCR/IDI1/SREBF2/HMGCS1/FASN/SCD
REACTOME_AMINE_LIGAND_BINDING_RECEPTORS	REACTOME_AMINE_LIGAND_BINDING_RECEPTORS	42	-0.458812	-1.78482	0.000917431	0.00785281	0.00588495	1763	tags=33%, list=9%, signal=30%	TAAR5/HTR1B/DRD5/CHRM2/ADRA1A/HTR5A/HTR2A/HTR1E/CHRM1/HTR6/CHRM4/HRH3/HTR2C/HTR1A
REACTOME_PHASE_0_RAPID_DEPOLARISATION	REACTOME_PHASE_0_RAPID_DEPOLARISATION	42	-0.587806	-2.28662	0.000917431	0.00785281	0.00588495	2350	tags=62%, list=12%, signal=54%	CACNG7/FGF11/CACNB2/CACNB1/CACNA1C/CACNG8/FGF14/CAMK2G/CACNB4/CACNA1D/CACNG4/CACNA2D1/SCN11A/FGF13/CACNA2D3/CACNA2D2/SCN2B/SCN8A/SCN2A/SCN1A/CACNG3/FGF12/CAMK2A/SCN3B/SCN3A/CACNG2
REACTOME_VOLTAGE_GATED_POTASSIUM_CHANNELS	REACTOME_VOLTAGE_GATED_POTASSIUM_CHANNELS	42	-0.716166	-2.78596	0.000917431	0.00785281	0.00588495	2663	tags=64%, list=14%, signal=55%	KCNA3/KCNG3/KCNV2/KCNC3/KCNQ3/KCNH4/KCNA2/KCNAB2/KCNH3/KCNS1/KCNA4/KCNQ2/KCNA1/KCNC1/KCNAB1/KCNH6/KCNH8/KCNS2/KCND2/KCNQ5/KCNV1/KCNH5/KCNB2/KCNC2/KCNB1/KCNH1/KCNH7
WP_COMMON_PATHWAYS_UNDERLYING_DRUG_ADDICTION	WP_COMMON_PATHWAYS_UNDERLYING_DRUG_ADDICTION	42	-0.498415	-1.93888	0.000917431	0.00785281	0.00588495	1708	tags=38%, list=9%, signal=35%	PPP1R1A/GNAI1/ADCY8/PRKCA/GRM1/GRIA1/GRIN2A/GRIA3/PRKCB/CAMK4/PRKCG/CAMK2A/GRM5/GRIN1/GRIA4/GRIA2
WP_SPLICING_FACTOR_NOVA_REGULATED_SYNAPTIC_PROTEINS	WP_SPLICING_FACTOR_NOVA_REGULATED_SYNAPTIC_PROTEINS	42	-0.484246	-1.88376	0.000917431	0.00785281	0.00588495	4143	tags=60%, list=22%, signal=47%	EPB41L2/KCNJ6/CADM3/EPB41L3/EPB41L1/KCNMA1/TERF2IP/DAB1/MAPK9/RAP1GAP/GPHN/CLASP1/EPB41/NCDN/CASK/PLCB4/CAMK2G/PRKCZ/KCNQ2/ANK3/GABBR2/GRIK2/GRIN2B/GABRG2/GRIN1
REACTOME_SWITCHING_OF_ORIGINS_TO_A_POST_REPLICATIVE_STATE	REACTOME_SWITCHING_OF_ORIGINS_TO_A_POST_REPLICATIVE_STATE	91	0.532221	1.58733	0.000930714	0.00793785	0.00594867	6242	tags=53%, list=33%, signal=36%	UBE2C/PSMB9/CCNA2/UBE2S/CDC6/PSMB8/ORC1/CDK2/MCM2/PSMA8/PSME2/PSMD8/CCNE1/ORC6/MCM5/PSMB10/CDT1/PSMC2/PSMA7/PSMA2/CCNA1/MCM6/UBB/PSME1/PSMB3/PSMA5/SKP2/PSMC4/MCM8/ANAPC11/SEM1/PSMA1/ORC5/MCM3/PSMB4/PSMC1/MCM4/PSMD5/PSMD9/PSMA3/CDC26/PSMB1/PSMD13/PSMA4/PSMB2/RBX1/PSMD14/UBA52
REACTOME_SIGNALING_BY_PDGF	REACTOME_SIGNALING_BY_PDGF	58	0.595198	1.70657	0.000970664	0.00824891	0.00618178	1872	tags=29%, list=10%, signal=27%	COL3A1/COL6A2/COL6A3/COL5A1/THBS1/SPP1/COL5A2/COL6A5/COL4A1/COL4A2/PLAT/PDGFD/PDGFA/COL6A1/THBS4/COL9A3/STAT1
REACTOME_GPVI_MEDIATED_ACTIVATION_CASCADE	REACTOME_GPVI_MEDIATED_ACTIVATION_CASCADE	35	0.63848	1.71015	0.00103603	0.00877296	0.00657451	3708	tags=51%, list=19%, signal=41%	COL1A1/COL1A2/PDPN/VAV3/LCK/CLEC1B/RAC2/FCER1G/LYN/LCP2/PIK3R6/PTPN6/PIK3CG/VAV1/PIK3R5/CDC42/RHOG/SYK
WP_RETT_SYNDROME_CAUSING_GENES	WP_RETT_SYNDROME_CAUSING_GENES	48	-0.644147	-2.58321	0.00108932	0.00919142	0.00688811	4735	tags=71%, list=25%, signal=53%	SMARCA4/NCOR1/SMC1A/MEF2C/RHOBTB2/KDM5B/HTT/MECP2/CHD4/SMARCA2/BRAF/IMPDH2/HIVEP2/NCOR2/HDAC5/TCF4/SYNE2/SYNGAP1/SHANK3/CDKL5/KCNJ10/GNAO1/STXBP1/GRIN2A/CECR2/GABRD/SRRM3/GABBR2/SCN8A/SCN2A/SCN1A/ACTL6B/GRIN2B/GABRA3
REACTOME_NETRIN_1_SIGNALING	REACTOME_NETRIN_1_SIGNALING	50	-0.520343	-2.10839	0.00110988	0.00927059	0.00694744	3781	tags=48%, list=20%, signal=39%	DOCK1/FYN/PRKCQ/MAPK12/SRC/PTPN11/AGAP2/MYO10/ABLIM2/ROBO1/TRPC1/HJV/ABLIM3/ABLIM1/DCC/RGMB/MAPK8/NTN4/TRPC3/UNC5A/TRPC5/SLIT1/DSCAM/DSCAML1
WP_SYNAPTIC_SIGNALING_PATHWAYS_ASSOCIATED_WITH_AUTISM_SPECTRUM_DISORDER	WP_SYNAPTIC_SIGNALING_PATHWAYS_ASSOCIATED_WITH_AUTISM_SPECTRUM_DISORDER	50	-0.495168	-2.00638	0.00110988	0.00927059	0.00694744	4639	tags=60%, list=24%, signal=46%	RPS6KB1/RPTOR/PTEN/PRKAA2/KRAS/MAPK1/PRKAG2/PRKAB2/GRIN2D/CAMK2B/PIK3CB/PIK3CA/TSC2/GSK3B/TSC1/SYNGAP1/SHANK3/DLG4/CACNA1C/GRIN2C/AKT3/NF1/GRM1/GRIN2A/NTRK2/PIK3R1/CAMK4/GRIN2B/GRIN1/GRIN3A
REACTOME_TOLL_LIKE_RECEPTOR_CASCADES	REACTOME_TOLL_LIKE_RECEPTOR_CASCADES	153	0.482654	1.48052	0.00111044	0.00927059	0.00694744	4298	tags=37%, list=23%, signal=29%	SAA1/S100A9/S100A8/SOCS1/BIRC3/LY96/S100A12/TLR8/LBP/CD14/IRF7/CD36/CTSS/UNC93B1/CTSK/FGG/MYD88/CASP8/CD180/TLR2/DUSP6/ITGB2/TICAM2/TLR1/CTSB/RIPK3/APOB/RPS6KA1/MAP3K8/IRAK2/MAP2K3/LY86/DUSP4/CTSL/S100B/IKBKE/BTK/TLR3/NOD1/TLR10/ITGAM/LGMN/NOD2/TLR7/RIPK1/IRAK4/SIGIRR/MAPKAPK3/IRF3/FADD/TLR6/CTSV/PLCG2/JUN/FOS/UBB
PID_PLK1_PATHWAY	PID_PLK1_PATHWAY	45	0.604358	1.67751	0.00111557	0.00928079	0.00695508	3133	tags=44%, list=16%, signal=37%	CDC20/CCNB1/KIF20A/WEE1/AURKA/CDC25C/CENPU/BUB1/NDC80/ERCC6L/SGO1/PLK1/SPC24/CENPE/CDK1/TPX2/CLSPN/BUB1B/ECT2/PRC1
KEGG_TASTE_TRANSDUCTION	KEGG_TASTE_TRANSDUCTION	51	-0.440256	-1.79136	0.0011274	0.00928144	0.00695557	2796	tags=45%, list=15%, signal=39%	TAS2R10/TAS2R13/PRKACG/TAS2R46/PRKX/GRM4/GNG3/TAS2R5/TAS2R20/ASIC2/PDE1A/ADCY8/TAS2R50/TAS2R19/GNB3/TAS2R31/TAS2R43/GNG13/CACNA1A/CACNA1B/TAS2R4/KCNB1/TAS2R3
REACTOME_NEUROTRANSMITTER_RELEASE_CYCLE	REACTOME_NEUROTRANSMITTER_RELEASE_CYCLE	51	-0.64902	-2.64081	0.0011274	0.00928144	0.00695557	2030	tags=55%, list=11%, signal=49%	VAMP2/CASK/PPFIA3/SLC1A2/STX1A/APBA1/SLC32A1/GLS2/SLC1A7/GAD2/SLC17A7/SYN2/ABAT/STXBP1/SYN1/RAB3A/SLC6A1/PPFIA2/CPLX1/GAD1/ALDH5A1/SYT1/SNAP25/SLC1A1/TSPOAP1/SYN3/RIMS1/SLC1A6
WP_SYNAPTIC_VESICLE_PATHWAY	WP_SYNAPTIC_VESICLE_PATHWAY	51	-0.637586	-2.59428	0.0011274	0.00928144	0.00695557	2752	tags=55%, list=14%, signal=47%	SLC22A3/CLTCL1/AP2B1/DNM1/VAMP2/STX1A/SLC32A1/SLC38A1/SLC17A6/SLC17A7/SYN2/SYP/STXBP1/SYN1/RAB3A/CPLX1/SYT1/SNAP25/STX1B/CACNA1A/CACNA1B/CPLX2/SYN3/DNM3/RIMS1/UNC13A/UNC13C/SLC17A8
PID_IL23_PATHWAY	PID_IL23_PATHWAY	37	0.632095	1.70767	0.00114273	0.00930176	0.0069708	4073	tags=59%, list=21%, signal=47%	CXCL9/SOCS3/IL6/IFNG/CD3E/NOS2/CCL2/ITGA3/IL23R/IL18RAP/CXCL1/IL24/STAT1/IL18/IL12B/CD4/IL12RB1/STAT5A/IL2/IL18R1/IL1B/IL23A
REACTOME_ACTIVATION_OF_ATR_IN_RESPONSE_TO_REPLICATION_STRESS	REACTOME_ACTIVATION_OF_ATR_IN_RESPONSE_TO_REPLICATION_STRESS	37	0.631851	1.70701	0.00114273	0.00930176	0.0069708	5184	tags=65%, list=27%, signal=47%	CDC25C/CDC6/CDC45/ORC1/CDK2/RPA3/MCM2/CLSPN/RFC2/CHEK1/ORC6/MCM5/DBF4/MCM6/CDC25A/HUS1/MCM8/RFC3/RFC4/ORC5/MCM3/RAD9B/MCM10/MCM4
REACTOME_METALLOPROTEASE_DUBS	REACTOME_METALLOPROTEASE_DUBS	36	0.634691	1.70865	0.00114561	0.00930176	0.0069708	3069	tags=39%, list=16%, signal=33%	H2AC19/H2AC18/H2AC14/H2AC16/H2AC20/H2AC13/H2AC12/H2AC4/H2AC17/H2AC11/H2AC21/H2AC8/H2AC7/H2AC6
REACTOME_TNF_RECEPTOR_SUPERFAMILY_TNFSF_MEMBERS_MEDIATING_NON_CANONICAL_NF_KB_PATHWAY	REACTOME_TNF_RECEPTOR_SUPERFAMILY_TNFSF_MEMBERS_MEDIATING_NON_CANONICAL_NF_KB_PATHWAY	17	0.739993	1.74497	0.0011534	0.00930176	0.0069708	3042	tags=59%, list=16%, signal=49%	TNFSF14/TNFRSF12A/TNFSF11/CD40LG/BIRC3/LTBR/CD40/LTB/TNFSF13B/TNFRSF11A
WP_PHOSPHODIESTERASES_IN_NEURONAL_FUNCTION	WP_PHOSPHODIESTERASES_IN_NEURONAL_FUNCTION	52	-0.492402	-2.01006	0.0011534	0.00930176	0.0069708	3092	tags=42%, list=16%, signal=36%	PDE1B/DRD1/PDE10A/PDE3B/PDE11A/PDE4A/ADORA2A/ADCY1/GUCY1A2/PDE8B/GUCY1A1/PDE1A/GRIN2C/ADCY8/ADCY5/ADCY2/GRIA1/GRIN2A/PDE6C/GRIN2B/PDE2A/GRIN1
WP_PLATELETMEDIATED_INTERACTIONS_WITH_VASCULAR_AND_CIRCULATING_CELLS	WP_PLATELETMEDIATED_INTERACTIONS_WITH_VASCULAR_AND_CIRCULATING_CELLS	17	0.739827	1.74458	0.0011534	0.00930176	0.0069708	3959	tags=82%, list=21%, signal=65%	CCL5/CD40LG/ICAM1/CCL2/SELP/TGFB2/CD40/TLR2/SELE/TGFB1/TGFB3/PF4/TLR7/IL1B
PID_HIF1_TFPATHWAY	PID_HIF1_TFPATHWAY	66	0.572169	1.66203	0.00117096	0.00941134	0.00705292	4259	tags=42%, list=22%, signal=33%	SERPINE1/CA9/ADM/VEGFA/NOS2/TFF3/HMOX1/PLIN2/LDHA/CP/LEP/GCK/TERT/EPO/CXCR4/ITGB2/ENG/TFRC/HK2/BHLHE40/PGK1/NDRG1/ENO1/CITED2/HDAC7/PKM/JUN/FOS
PID_INTEGRIN_A9B1_PATHWAY	PID_INTEGRIN_A9B1_PATHWAY	25	0.685611	1.74269	0.00120221	0.00962988	0.00721669	3702	tags=56%, list=19%, signal=45%	F13A1/ADAM12/CSF2/SPP1/KCNJ15/VEGFA/NOS2/FN1/TNC/SAT1/ITGB1/ADAM8/TGM2/VEGFC
WP_THYMIC_STROMAL_LYMPHOPOIETIN_TSLP_SIGNALING_PATHWAY	WP_THYMIC_STROMAL_LYMPHOPOIETIN_TSLP_SIGNALING_PATHWAY	47	0.597765	1.67063	0.00121681	0.00971403	0.00727975	3402	tags=38%, list=18%, signal=32%	IL2RA/CXCL8/CCL11/IL6/IL7R/CISH/LCK/STAT1/FES/RELB/LYN/HCK/TEC/TSLP/BTK/STAT5A/STAT6/TNFSF4
WP_COMPLEMENT_ACTIVATION	WP_COMPLEMENT_ACTIVATION	22	0.69769	1.73146	0.00122684	0.00976123	0.00731512	1544	tags=50%, list=8%, signal=46%	C1R/C1S/C6/C2/CFB/CFD/C1QB/C1QA/C1QC/C3/C7
WP_SMALL_CELL_LUNG_CANCER	WP_SMALL_CELL_LUNG_CANCER	95	0.526066	1.57257	0.00123699	0.00980901	0.00735093	3564	tags=37%, list=19%, signal=30%	COL4A1/NOS2/COL4A2/FN1/LAMB1/BIRC3/ITGA3/LAMC1/PTGS2/LAMA2/GADD45A/CASP8/CDK4/LAMC3/CKS2/LAMC2/ITGA2/CKS1B/CDK2/LAMB4/TRAF5/LAMA4/CDK6/CDKN1A/ITGB1/CASP3/DDB2/E2F1/PIK3CD/BAX/LAMB2/CCNE1/GADD45B/TRAF1/BAK1
REACTOME_G_PROTEIN_MEDIATED_EVENTS	REACTOME_G_PROTEIN_MEDIATED_EVENTS	54	-0.461446	-1.88728	0.00124688	0.00983269	0.00736868	3092	tags=56%, list=16%, signal=47%	ADCY7/PRKACB/ITPR2/MAPK1/PRKAR2B/CAMK2B/ITPR1/PDE1B/PRKAR1B/CAMKK2/PRKACG/GNAZ/ADCY1/PRKX/CAMKK1/PLCB4/CAMK2G/PDE1A/GNAI1/ADCY8/PRKCA/ADCY5/ADCY2/GNAO1/NBEA/CAMK4/PRKCG/CAMK2A/GNAL/PLCB1
ST_INTERFERON_GAMMA_PATHWAY	ST_INTERFERON_GAMMA_PATHWAY	10	0.833204	1.76277	0.00124827	0.00983269	0.00736868	1872	tags=50%, list=10%, signal=45%	PLA2G2A/IFNG/CISH/REG1A/STAT1
REACTOME_NEUREXINS_AND_NEUROLIGINS	REACTOME_NEUREXINS_AND_NEUROLIGINS	56	-0.71834	-2.97033	0.00131234	0.0103031	0.00772124	2558	tags=61%, list=13%, signal=53%	EPB41/SYT9/SYT7/PDLIM5/CASK/DLG4/STX1A/APBA1/GRIN2C/NLGN1/NLGN2/DLG3/NRXN3/NRXN2/GRM1/DLG2/STXBP1/GRIN2A/SHANK1/LRRTM2/LRRTM1/SYT1/SYT10/DLGAP2/DLGAP3/LRRTM3/SYT2/NRXN1/LRRTM4/GRIN2B/GRM5/GRIN1/SHANK2/DLGAP1
REACTOME_DNA_DOUBLE_STRAND_BREAK_RESPONSE	REACTOME_DNA_DOUBLE_STRAND_BREAK_RESPONSE	77	0.549678	1.62113	0.00135813	0.0106275	0.00796429	4594	tags=45%, list=24%, signal=35%	H2BC9/H2BS1/H4C15/EYA4/H2BC10/H2BC14/H4C14/H2BC11/H4C6/H2BC12/H4C11/H4C13/EYA2/H4C1/H4C8/H2BC17/H4C2/H4C4/H4C3/H2BC4/CHEK2/KPNA2/H2BC3/H4C9/H2BC6/H2BC8/H4-16/H2AX/BRCA1/BARD1/UBB/H2BC13/H4C12/H2BC5/H4C5
REACTOME_ORC1_REMOVAL_FROM_CHROMATIN	REACTOME_ORC1_REMOVAL_FROM_CHROMATIN	71	0.556048	1.62598	0.00137059	0.01066	0.00798863	6242	tags=61%, list=33%, signal=41%	PSMB9/CCNA2/CDC6/PSMB8/ORC1/CDK2/MCM2/PSMA8/PSME2/PSMD8/ORC6/MCM5/PSMB10/CDT1/PSMC2/PSMA7/PSMA2/CCNA1/MCM6/UBB/PSME1/PSMB3/PSMA5/SKP2/PSMC4/MCM8/SEM1/PSMA1/ORC5/MCM3/PSMB4/PSMC1/MCM4/PSMD5/PSMD9/PSMA3/PSMB1/PSMD13/PSMA4/PSMB2/RBX1/PSMD14/UBA52
BIOCARTA_IL2RB_PATHWAY	BIOCARTA_IL2RB_PATHWAY	37	0.627927	1.69641	0.00137127	0.01066	0.00798863	3032	tags=43%, list=16%, signal=36%	IL2RA/SOCS3/SOCS1/FASLG/IL2RB/IL2RG/IKZF3/FAS/NMI/JAK3/SHC1/PPIA/PTPN6/PIK3CG/STAT5A/E2F1
WP_FIBRIN_COMPLEMENT_RECEPTOR_3_SIGNALING_PATHWAY	WP_FIBRIN_COMPLEMENT_RECEPTOR_3_SIGNALING_PATHWAY	41	0.61453	1.68938	0.00145953	0.0112911	0.00846164	3723	tags=54%, list=20%, signal=43%	CXCL10/IL6/NOS2/LY96/CCL2/PLAT/LBP/CD14/IFNB1/CXCL3/TYROBP/FGG/MYD88/ITGB2/TICAM2/IRAK2/IL12B/TLR3/RASSF5/ITGAM/SYK/IRAK4
WP_THE_HUMAN_IMMUNE_RESPONSE_TO_TUBERCULOSIS	WP_THE_HUMAN_IMMUNE_RESPONSE_TO_TUBERCULOSIS	23	0.693454	1.73437	0.00146199	0.0112911	0.00846164	4504	tags=65%, list=24%, signal=50%	SOCS1/OAS1/MX1/IRF1/IFITM1/PSMB8/IFI35/TAP1/STAT1/IFNGR2/IFIT1/IFIT3/IRF9/STAT2/PTPN2
REACTOME_TRANSCRIPTIONAL_REGULATION_BY_MECP2	REACTOME_TRANSCRIPTIONAL_REGULATION_BY_MECP2	61	-0.418964	-1.75565	0.00149477	0.0114867	0.00860823	4697	tags=57%, list=25%, signal=43%	NCOR1/AGO2/CRH/AGO1/MEF2C/PTEN/TNRC6A/CAMK2B/HTT/MECP2/AGO3/AGO4/NCOR2/SST/OPRK1/SOX2/NOTCH1/TNRC6B/CAMK2G/PTPN4/GPRIN1/GAD2/OPRM1/HIPK2/TNRC6C/GRIN2A/PVALB/GAD1/TRPC3/RBFOX1/CAMK4/CAMK2A/GRIN2B/DLL1/GRIA2
REACTOME_GABA_RECEPTOR_ACTIVATION	REACTOME_GABA_RECEPTOR_ACTIVATION	60	-0.462763	-1.92889	0.00149701	0.0114867	0.00860823	1874	tags=45%, list=10%, signal=41%	GABRG3/GNG3/KCNJ4/GNG4/GNAI1/KCNJ10/ARHGEF9/ADCY8/GABRB1/ADCY5/ADCY2/GNB3/GABRA5/KCNJ12/GABRA4/KCNJ3/GABBR2/GNG13/GABRA1/GABRA6/KCNJ9/GABRB2/GNAL/GABRG2/GABBR1/GABRA3/GABRB3
REACTOME_ANTIMICROBIAL_PEPTIDES	REACTOME_ANTIMICROBIAL_PEPTIDES	96	0.52466	1.56966	0.00154464	0.011814	0.00885349	1926	tags=20%, list=10%, signal=18%	PLA2G2A/LTF/PI3/CAMP/BPIFB4/S100A9/S100A8/LYZ/CCR2/DEFA3/SLC11A1/DEFA4/GNLY/RNASE3/ELANE/TLR2/RNASE6/CCR6/TLR1
WP_PROSTAGLANDIN_SYNTHESIS_AND_REGULATION	WP_PROSTAGLANDIN_SYNTHESIS_AND_REGULATION	45	0.597954	1.65973	0.0015618	0.0119069	0.00892308	4503	tags=56%, list=24%, signal=43%	ANXA2/ANXA1/PTGER2/PTGIR/S100A10/S100A6/PTGS2/PTGER4/PTGS1/PRL/CBR1/ANXA5/PTGFRN/PTGES/CYP11A1/PPARG/PLA2G4A/PTGER1/TBXA2R/TBXAS1/ANXA4/HPGDS/PTGDR/HSD11B1/PTGIS
REACTOME_CA_DEPENDENT_EVENTS	REACTOME_CA_DEPENDENT_EVENTS	37	-0.478339	-1.81523	0.00159872	0.0121493	0.00910473	4628	tags=59%, list=24%, signal=45%	ADCY7/PRKACB/MAPK1/PRKAR2B/CAMK2B/PDE1B/PRKAR1B/CAMKK2/PRKACG/ADCY1/PRKX/CAMKK1/CAMK2G/PDE1A/ADCY8/PRKCA/ADCY5/ADCY2/NBEA/CAMK4/PRKCG/CAMK2A
WP_OVERVIEW_OF_NANOPARTICLE_EFFECTS	WP_OVERVIEW_OF_NANOPARTICLE_EFFECTS	19	0.709413	1.71496	0.00163091	0.0123543	0.00925838	3411	tags=53%, list=18%, signal=43%	CXCL8/IL6/COL4A1/FN1/HMOX1/PTGS2/PTGS1/PIK3CD/BAX/ITGAD
WP_EICOSANOID_SYNTHESIS	WP_EICOSANOID_SYNTHESIS	26	0.669599	1.71395	0.00167324	0.0126346	0.00946842	3264	tags=42%, list=17%, signal=35%	PLA2G2A/PLA2G5/DPEP1/ALOX5AP/PTGS2/PTGS1/ALOX5/PTGES/ALOX15B/PLA2G4A/TBXAS1
WP_PROTEASOME_DEGRADATION	WP_PROTEASOME_DEGRADATION	62	0.566929	1.63866	0.00170812	0.012857	0.00963513	6081	tags=60%, list=32%, signal=41%	IFNG/HLA-B/PSMB9/HLA-A/HLA-C/PSMB8/H2AC4/HLA-F/HLA-E/PSME2/HLA-G/PSMD8/UBA7/PSMB10/PSMC2/PSMA7/RPN2/PSMA2/H2AX/RPN1/UBB/PSME1/H2AZ1/PSMB3/PSMA5/UCHL3/PSMC4/PSMA1/PSMB4/PSMC1/PSMD5/PSMD9/PSMA3/PSMB1/PSMD13/PSMA4/PSMB2
BIOCARTA_CK1_PATHWAY	BIOCARTA_CK1_PATHWAY	16	-0.636957	-1.91542	0.00177226	0.0132976	0.0099653	4591	tags=56%, list=24%, signal=43%	PRKACB/PRKAR2B/PRKAR1B/DRD1/PRKACG/PPP3CA/GRM1/CDK5R1/PLCB1
PID_IL27_PATHWAY	PID_IL27_PATHWAY	26	0.666343	1.70561	0.00179276	0.0134089	0.0100487	4294	tags=62%, list=23%, signal=48%	IL6/IFNG/GATA3/TBX21/STAT1/IL18/IL27/IL12B/TGFB1/IL12RB1/STAT5A/IL2/IL1B/STAT2/IL27RA/EBI3
KEGG_LONG_TERM_POTENTIATION	KEGG_LONG_TERM_POTENTIATION	70	-0.511987	-2.20264	0.00185185	0.0138074	0.0103473	2279	tags=61%, list=12%, signal=54%	PPP3R1/PRKACB/ITPR2/KRAS/MAPK1/GRIN2D/CHP2/CALM3/CAMK2B/ITPR1/RAPGEF3/BRAF/PPP1R12A/PRKACG/ADCY1/PPP3CA/PRKX/EP300/CREBBP/CACNA1C/PLCB4/PPP1R1A/PPP3CB/CAMK2G/GRIN2C/ADCY8/PRKCA/GRM1/GRIA1/GRIN2A/PRKCB/CALML3/CALML5/CAMK4/PRKCG/RPS6KA6/CAMK2A/PPP3R2/PLCB1/GRIN2B/GRM5/GRIN1/GRIA2
REACTOME_SIGNALING_BY_MET	REACTOME_SIGNALING_BY_MET	79	0.530895	1.56816	0.00208899	0.0155266	0.0116358	3110	tags=29%, list=16%, signal=24%	COL1A1/COL3A1/COL1A2/COL5A1/COL5A2/FN1/LAMB1/ITGA3/MET/LAMC1/SPINT1/HGF/LAMA2/SHC1/LAMC3/LAMC2/ITGA2/RAP1B/LAMA4/COL27A1/ITGB1/COL5A3/LAMB2
BIOCARTA_BARR_MAPK_PATHWAY	BIOCARTA_BARR_MAPK_PATHWAY	14	-0.675664	-1.95234	0.00209556	0.0155268	0.0116359	2663	tags=50%, list=14%, signal=43%	KCNA3/ARRB1/ADCY1/DNM1/KCNA2/KCNA1/PLCB1
REACTOME_PKMTS_METHYLATE_HISTONE_LYSINES	REACTOME_PKMTS_METHYLATE_HISTONE_LYSINES	69	0.546644	1.59419	0.0021182	0.0156456	0.0117249	3722	tags=36%, list=20%, signal=29%	H4C15/H3C8/H3C7/H3C11/H3C14/H4C14/H4C6/H4C11/H3C10/H4C13/H3C15/H4C1/H3C6/H4C8/H3C12/H4C2/H4C4/H4C3/SMYD2/H3C1/H4C9/H3C4/H4-16/MECOM/EZH2
WP_CELL_CYCLE	WP_CELL_CYCLE	120	0.491318	1.49168	0.00213458	0.0157177	0.0117789	4910	tags=41%, list=26%, signal=31%	CDC20/PTTG1/CCNB1/WEE1/CCNB2/GADD45A/TGFB2/SFN/CCNA2/CDC25C/CDKN2C/CDC6/CDC45/CDK4/BUB1/TTK/ORC1/CDK2/PLK1/CDKN2A/CDK1/ESPL1/CHEK2/MCM2/PCNA/TGFB1/CDK6/CDKN1A/MDM2/TGFB3/E2F1/CHEK1/CCNE1/GADD45B/ORC6/MCM5/DBF4/HDAC1/SMC1B/E2F2/CCNA1/MCM6/CDC25A/PKMYT1/SKP2/MAD2L2/ANAPC11/ORC5/MCM3
BIOCARTA_PGC1A_PATHWAY	BIOCARTA_PGC1A_PATHWAY	15	-0.65402	-1.93822	0.00214961	0.0157794	0.0118251	2604	tags=53%, list=14%, signal=46%	CALM3/HDAC5/PPARA/PPP3CA/PPP3CB/CAMK1G/SLC2A4/CAMK4
KEGG_PHOSPHATIDYLINOSITOL_SIGNALING_SYSTEM	KEGG_PHOSPHATIDYLINOSITOL_SIGNALING_SYSTEM	76	-0.390993	-1.70541	0.00217865	0.015934	0.011941	4691	tags=47%, list=25%, signal=36%	PLCD4/PIP4K2A/PTEN/DGKD/ITPR2/PIK3C2A/DGKQ/PIK3C3/CALM3/ITPR1/PIK3CB/ITPK1/PIK3CA/ITPKA/INPP1/INPP5A/PI4KA/PIKFYVE/INPP5J/CDS2/DGKE/DGKH/DGKG/PIP4K2B/SYNJ1/PLCB4/PRKCA/PIK3C2G/PIK3R1/PRKCB/CALML3/CALML5/PRKCG/DGKB/DGKI/PLCB1
PID_BETA_CATENIN_NUC_PATHWAY	PID_BETA_CATENIN_NUC_PATHWAY	78	0.533562	1.57427	0.00219344	0.015934	0.011941	2117	tags=21%, list=11%, signal=18%	PITX2/CXCL8/MMP9/IGF2BP1/DKK1/SNAI2/SP5/TERT/SFN/MMP2/CCN1/SALL4/NEUROG1/TCF7/CDKN2A/MDFIC
WP_OSTEOCLAST_SIGNALING	WP_OSTEOCLAST_SIGNALING	16	0.733275	1.70938	0.00219496	0.015934	0.011941	1452	tags=44%, list=8%, signal=40%	SPP1/TNFRSF11B/TNFSF11/ITGB3/ACP5/IFNB1/CTSK
WP_PHOTODYNAMIC_THERAPYINDUCED_AP1_SURVIVAL_SIGNALING	WP_PHOTODYNAMIC_THERAPYINDUCED_AP1_SURVIVAL_SIGNALING	50	0.578215	1.62887	0.00219756	0.015934	0.011941	4259	tags=48%, list=22%, signal=37%	IL6/IFNG/FASLG/BCL3/FAS/EGFR/TNFRSF1A/CCNA2/MMP2/TNFSF10/CDKN2A/MAP2K3/JUNB/TRAF5/CDKN1A/BAX/IL2/CCNE1/BAK1/FGF7/HBEGF/MAPK13/JUN/FOS
PID_DELTA_NP63_PATHWAY	PID_DELTA_NP63_PATHWAY	47	0.587256	1.64126	0.00221239	0.0159926	0.011985	4083	tags=49%, list=21%, signal=39%	COL5A1/VDR/BDKRB2/IGFBP3/RAB38/TP63/DLX5/ITGA3/RUNX1/CEBPD/CCNB2/SFN/IL1A/CDKN2A/RRAD/TOP2A/FOSL2/MDM2/YAP1/HES1/BRCA2/TBXT/PERP
REACTOME_ADVANCED_GLYCOSYLATION_ENDPRODUCT_RECEPTOR_SIGNALING	REACTOME_ADVANCED_GLYCOSYLATION_ENDPRODUCT_RECEPTOR_SIGNALING	13	0.774672	1.73383	0.00225974	0.0162852	0.0122042	3413	tags=54%, list=18%, signal=44%	SAA1/LGALS3/S100A12/S100B/CAPZA1/DDOST/CAPZA2
PID_TAP63_PATHWAY	PID_TAP63_PATHWAY	53	0.574141	1.62853	0.00229133	0.0164628	0.0123373	4947	tags=55%, list=26%, signal=41%	GDF15/VDR/IGFBP3/TP63/SPATA18/TFAP2C/ITGA3/FAS/GADD45A/S100A2/PLK1/CDKN2A/NQO1/JAG1/CDKN1A/ITGB4/MDM2/BAX/AEN/DHRS3/CLCA2/PERP/PRKCD/TP53I3/SHH/FLOT2/PML/TRAF4/PMAIP1
KEGG_CELL_CYCLE	KEGG_CELL_CYCLE	124	0.487019	1.48039	0.00233645	0.0166859	0.0125045	4910	tags=41%, list=26%, signal=31%	CDC20/PTTG1/CCNB1/WEE1/CCNB2/GADD45A/TGFB2/SFN/CCNA2/CDC25C/CDKN2C/CDC6/CDC45/CDK4/BUB1/TTK/ORC1/CDK2/PLK1/CDKN2A/CDK1/ESPL1/CHEK2/MCM2/PCNA/TGFB1/BUB1B/CDK6/CDKN1A/MDM2/TGFB3/E2F1/MAD2L1/CHEK1/CCNE1/GADD45B/ORC6/MCM5/DBF4/HDAC1/SMC1B/E2F2/CCNA1/MCM6/CDC25A/PKMYT1/SKP2/MAD2L2/ANAPC11/ORC5/MCM3
REACTOME_REGULATION_OF_INSULIN_SECRETION	REACTOME_REGULATION_OF_INSULIN_SECRETION	78	-0.405193	-1.77089	0.00233645	0.0166859	0.0125045	2364	tags=37%, list=12%, signal=33%	SYT5/CACNB2/VAMP2/INS/GNG3/CACNA1C/MARCKS/GNG4/STX1A/GNAI1/ADCY8/CACNA1D/PRKCA/ADCY5/AKAP5/GNB3/STXBP1/GNG13/SNAP25/CACNA2D2/CACNA1A/CACNA1E/RAPGEF4/KCNC2/PLCB1/KCNB1/KCNJ11/GLP1R/ABCC8
WP_VEGFAVEGFR2_SIGNALING_PATHWAY	WP_VEGFAVEGFR2_SIGNALING_PATHWAY	429	0.411665	1.29471	0.00239976	0.0170537	0.0127802	4285	tags=29%, list=22%, signal=23%	CXCL8/PLA2G5/DKK1/TUBA1C/ANXA1/PLAU/CLIC1/MMP10/PLAUR/SH2D2A/IGFBP3/NOX4/VEGFA/MMP14/SOD2/ITGB3/FN1/ICAM1/LDHA/NCF1/CCL2/BIRC5/F3/HSPB1/FAS/TMSB4X/TMSB10/IGFBP7/PTGS2/EPHA2/DUSP5/SLC2A14/ADAMTS1/P4HA2/RHOJ/TNFRSF10C/CAV1/RCAN1/MMP2/PBK/CALU/FGG/SHC1/CCN1/IQGAP1/NCF2/STAT1/CCRL2/HBD/TEAD4/ENG/RHOC/FHL2/MAP2K3/SELE/RAP1B/HLX/JAG1/NEXN/DLL4/AP2S1/PLOD3/PTPN6/CSRP1/SH3BGRL3/PLA2G4A/TRIP4/ITGB1/PGK1/C…
REACTOME_THE_ROLE_OF_GTSE1_IN_G2_M_PROGRESSION_AFTER_G2_CHECKPOINT	REACTOME_THE_ROLE_OF_GTSE1_IN_G2_M_PROGRESSION_AFTER_G2_CHECKPOINT	79	0.52962	1.56439	0.00240234	0.0170537	0.0127802	6242	tags=56%, list=33%, signal=38%	TUBA1C/TUBB6/CCNB1/PSMB9/CCNB2/TUBA4B/TUBA3C/PSMB8/GTSE1/PLK1/CDK1/TUBAL3/TUBA3E/PSMA8/CDKN1A/TUBA1A/PSME2/PSMD8/TUBA1B/PSMB10/PSMC2/PSMA7/PSMA2/UBB/TUBB4B/PSME1/PSMB3/PSMA5/PSMC4/SEM1/PSMA1/PSMB4/PSMC1/TUBB8B/PSMD5/PSMD9/PSMA3/PSMB1/PSMD13/TUBB2B/PSMA4/PSMB2/PSMD14/UBA52
PID_IL2_STAT5_PATHWAY	PID_IL2_STAT5_PATHWAY	30	0.637482	1.67247	0.00244556	0.0173087	0.0129713	3199	tags=40%, list=17%, signal=33%	IL2RA/PRF1/FASLG/LCK/IL2RB/IL2RG/CCNA2/JAK3/SHC1/CDK6/STAT5A/IL2
REACTOME_REGULATION_OF_CHOLESTEROL_BIOSYNTHESIS_BY_SREBP_SREBF_	REACTOME_REGULATION_OF_CHOLESTEROL_BIOSYNTHESIS_BY_SREBP_SREBF_	55	-0.414813	-1.70205	0.00253485	0.0178873	0.0134049	5140	tags=49%, list=27%, signal=36%	TBL1XR1/SQLE/MBTPS2/LSS/NFYB/FDFT1/NCOA6/INSIG1/SC5D/NFYA/GPAM/MED1/NCOA1/TM7SF2/MVD/PPARA/CREBBP/SEC24C/CHD9/NCOA2/ACACA/HMGCR/IDI1/SREBF2/HMGCS1/FASN/SCD
REACTOME_EFFECTS_OF_PIP2_HYDROLYSIS	REACTOME_EFFECTS_OF_PIP2_HYDROLYSIS	27	-0.521054	-1.81306	0.00255428	0.0179709	0.0134675	4430	tags=59%, list=23%, signal=46%	DGKD/DAGLA/ITPR2/RASGRP1/DGKQ/ITPR1/PRKCQ/DGKE/DGKH/DGKG/ABHD6/TRPC3/PRKCE/DGKB/DGKI/DGKK
WP_CHOLESTEROL_BIOSYNTHESIS_PATHWAY	WP_CHOLESTEROL_BIOSYNTHESIS_PATHWAY	15	-0.646836	-1.91693	0.00257954	0.0180949	0.0135604	6372	tags=80%, list=33%, signal=53%	MSMO1/FDPS/PMVK/MVK/SQLE/LSS/FDFT1/SC5D/MVD/HMGCR/IDI1/HMGCS1
REACTOME_NEF_MEDIATES_DOWN_MODULATION_OF_CELL_SURFACE_RECEPTORS_BY_RECRUITING_THEM_TO_CLATHRIN_ADAPTERS	REACTOME_NEF_MEDIATES_DOWN_MODULATION_OF_CELL_SURFACE_RECEPTORS_BY_RECRUITING_THEM_TO_CLATHRIN_ADAPTERS	21	0.685347	1.68887	0.00258876	0.018106	0.0135688	3113	tags=43%, list=16%, signal=36%	CD8B/LCK/CD28/HLA-A/B2M/AP1S3/AP2S1/CD4/AP1S2
REACTOME_ACETYLCHOLINE_NEUROTRANSMITTER_RELEASE_CYCLE	REACTOME_ACETYLCHOLINE_NEUROTRANSMITTER_RELEASE_CYCLE	17	-0.627595	-1.92446	0.00272851	0.0190274	0.0142592	2030	tags=71%, list=11%, signal=63%	PPFIA4/VAMP2/PPFIA3/STX1A/STXBP1/RAB3A/PPFIA2/CPLX1/SYT1/SNAP25/TSPOAP1/RIMS1
REACTOME_DNA_REPAIR	REACTOME_DNA_REPAIR	330	0.421108	1.31824	0.00280028	0.0194706	0.0145914	5204	tags=32%, list=27%, signal=24%	H2AC19/H2AC18/H2BC9/H2BS1/H4C15/EYA4/H2BC10/ISG15/H2AC14/H2BC14/H4C14/H2BC11/H2AC20/PCLAF/H4C6/H2BC12/NEIL3/H4C11/H4C13/CCNA2/EYA2/EXO1/H2AJ/H4C1/H2AC4/POLR2L/CDK2/POLE2/RAD51/UBE2T/H4C8/H2BC17/H4C2/H4C4/H4C3/RPA3/H2BC4/CHEK2/PCNA/RMI2/KPNA2/CLSPN/FAAP24/H2AC8/H2AC7/BRIP1/DTL/RFC2/RAD51AP1/H2BC3/H4C9/RBBP8/FANCI/H2BC6/CENPS/DDB2/POLQ/H2AC6/H2BC8/MGMT/CHEK1/FANCD2/BLM/FANCB/ACTB/XRCC2/FANCA/H4-16/…
REACTOME_INTERACTION_BETWEEN_L1_AND_ANKYRINS	REACTOME_INTERACTION_BETWEEN_L1_AND_ANKYRINS	31	-0.511135	-1.84109	0.00288392	0.0198884	0.0149045	2227	tags=52%, list=12%, signal=46%	SPTAN1/KCNQ3/SPTB/SPTBN4/KCNQ2/SCN11A/ANK3/SCN2B/SCN8A/SCN2A/ANK1/SCN1A/SPTBN2/L1CAM/SCN3B/SCN3A
PID_TCR_PATHWAY	PID_TCR_PATHWAY	63	0.554591	1.60399	0.00288554	0.0198884	0.0149045	3324	tags=40%, list=17%, signal=33%	CD3D/CD3E/CD3G/CD80/LCK/CD28/HLA-DRA/ITK/ZAP70/SHC1/CD247/FLNA/LCP2/SLA2/GRAP2/MAP3K8/CD86/PTPRC/PTPN6/CD4/RASSF5/ORAI1/VAV1/WAS/CDC42
WP_GENOTOXICITY_PATHWAY	WP_GENOTOXICITY_PATHWAY	63	0.554391	1.60341	0.00288554	0.0198884	0.0149045	3981	tags=44%, list=21%, signal=35%	H2BC10/H2BC14/E2F7/CEBPD/ACTA2/PTGER4/E2F8/GADD45A/IKBIP/TRIM22/SERTAD1/PLK3/CENPE/ITPKC/PHLDA3/H2BC4/H1-4/CDKN1A/H2BC3/MDM2/DDB2/H3C4/TIGAR/H2BC8/AEN/TNFRSF17/TRIAP1/ARRDC4
WP_MONOAMINE_GPCRS	WP_MONOAMINE_GPCRS	33	-0.486514	-1.79573	0.00291545	0.0200363	0.0150154	1720	tags=36%, list=9%, signal=33%	HTR1B/DRD5/CHRM2/ADRA1A/HTR5A/HTR2A/HTR1E/CHRM1/HTR6/CHRM4/HTR2C/HTR1A
REACTOME_DISSOLUTION_OF_FIBRIN_CLOT	REACTOME_DISSOLUTION_OF_FIBRIN_CLOT	13	0.767484	1.71775	0.00292437	0.0200395	0.0150177	2695	tags=77%, list=14%, signal=66%	SERPINE1/ANXA2/PLAU/PLAUR/S100A10/PLAT/SERPINB2/SERPINB8/SERPINF2/SERPINB6
REACTOME_PROTEIN_PROTEIN_INTERACTIONS_AT_SYNAPSES	REACTOME_PROTEIN_PROTEIN_INTERACTIONS_AT_SYNAPSES	87	-0.675747	-2.99934	0.00294118	0.0200966	0.0150605	2643	tags=57%, list=14%, signal=50%	SLITRK6/EPB41/SYT9/PTPRS/RTN3/SYT7/PDLIM5/SLITRK2/NTRK3/CASK/DLG4/PPFIA3/STX1A/APBA1/PTPRD/GRIN2C/LRFN2/NLGN1/NLGN2/DLG3/NRXN3/NRXN2/GRM1/DLG2/SLITRK4/GRIA1/STXBP1/GRIN2A/PPFIA2/SHANK1/GRIA3/LRRTM2/LRRTM1/SYT1/SYT10/DLGAP2/DLGAP3/LRRTM3/SYT2/NRXN1/LRRTM4/IL1RAPL1/GRIN2B/SLITRK5/GRM5/SLITRK1/GRIN1/GRIA4/SHANK2/DLGAP1
REACTOME_SMOOTH_MUSCLE_CONTRACTION	REACTOME_SMOOTH_MUSCLE_CONTRACTION	38	0.608734	1.65231	0.00295993	0.0201666	0.015113	4759	tags=55%, list=25%, signal=42%	ANXA2/ANXA1/ACTG2/MYL12A/MYL9/ACTA2/TPM4/CALD1/ITGA1/TPM2/MYL10/MYL7/MYL6/MYL12B/MYLK/MYLPF/ITGB5/TPM3/CAV3/DYSF/VCL
REACTOME_ASSEMBLY_OF_THE_PRE_REPLICATIVE_COMPLEX	REACTOME_ASSEMBLY_OF_THE_PRE_REPLICATIVE_COMPLEX	68	0.544088	1.5852	0.00296925	0.0201722	0.0151171	6242	tags=59%, list=33%, signal=40%	PSMB9/CDC6/PSMB8/ORC1/MCM2/PSMA8/E2F1/PSME2/PSMD8/ORC6/MCM5/PSMB10/CDT1/PSMC2/PSMA7/PSMA2/E2F2/MCM6/UBB/PSME1/PSMB3/PSMA5/PSMC4/MCM8/SEM1/PSMA1/ORC5/MCM3/PSMB4/PSMC1/MCM4/PSMD5/PSMD9/PSMA3/PSMB1/PSMD13/PSMA4/PSMB2/PSMD14/UBA52
REACTOME_APC_C_CDH1_MEDIATED_DEGRADATION_OF_CDC20_AND_OTHER_APC_C_CDH1_TARGETED_PROTEINS_IN_LATE_MITOSIS_EARLY_G1	REACTOME_APC_C_CDH1_MEDIATED_DEGRADATION_OF_CDC20_AND_OTHER_APC_C_CDH1_TARGETED_PROTEINS_IN_LATE_MITOSIS_EARLY_G1	74	0.532626	1.56317	0.00304622	0.0206177	0.0154511	6837	tags=55%, list=36%, signal=36%	CDC20/PTTG1/UBE2C/PSMB9/UBE2S/AURKA/PSMB8/AURKB/PLK1/PSMA8/PSME2/PSMD8/PSMB10/PSMC2/PSMA7/PSMA2/UBB/PSME1/PSMB3/PSMA5/SKP2/PSMC4/ANAPC11/SEM1/PSMA1/PSMB4/PSMC1/PSMD5/PSMD9/PSMA3/CDC26/PSMB1/PSMD13/PSMA4/PSMB2/PSMD14/UBA52/ANAPC10/PSMC3/RB1/UBC
WP_BLADDER_CANCER	WP_BLADDER_CANCER	40	0.602462	1.64784	0.00305223	0.0206177	0.0154511	3032	tags=40%, list=16%, signal=34%	CXCL8/MMP9/THBS1/MMP1/TYMP/VEGFA/UPK3A/EGFR/MMP2/CDK4/CDKN2A/CDKN1A/ERBB2/MDM2/EGF/E2F1
KEGG_BLADDER_CANCER	KEGG_BLADDER_CANCER	42	0.591634	1.62969	0.00314183	0.0211627	0.0158595	3702	tags=40%, list=19%, signal=33%	CXCL8/MMP9/THBS1/MMP1/TYMP/VEGFA/EGFR/MMP2/CDK4/CDKN2A/CDKN1A/ERBB2/MDM2/EGF/E2F1/FGFR3/VEGFC
WP_TGFB_SIGNALING_IN_THYROID_CELLS_FOR_EPITHELIALMESENCHYMAL_TRANSITION	WP_TGFB_SIGNALING_IN_THYROID_CELLS_FOR_EPITHELIALMESENCHYMAL_TRANSITION	18	0.710863	1.69895	0.00315736	0.0212071	0.0158927	2646	tags=44%, list=14%, signal=38%	SNAI1/FN1/VIM/SNAI2/TNC/CDH6/TGFB1/RUNX2
REACTOME_ACTIVATION_OF_NMDA_RECEPTORS_AND_POSTSYNAPTIC_EVENTS	REACTOME_ACTIVATION_OF_NMDA_RECEPTORS_AND_POSTSYNAPTIC_EVENTS	94	-0.411341	-1.87355	0.00318471	0.0213304	0.0159851	4486	tags=55%, list=24%, signal=43%	TUBA3D/PRKAA2/KRAS/MAPK1/PRKAG2/ACTN2/PRKAB2/PRKAR2B/GRIN2D/CAMK2B/PDPK1/TUBB8/TUBA4A/TUBB4A/SRC/TUBA8/GIT1/PRKAR1B/CAMKK2/PRKACG/ADCY1/PRKX/CAMKK1/CASK/ARHGEF7/PPM1E/DLG4/RASGRF2/CAMK2G/APBA1/GRIN2C/DLG3/ADCY8/LRRC7/DLG2/GRIA1/GRIN2A/NBEA/NEFL/NRGN/GRIA3/MAPT/ERBB4/CAMK4/RPS6KA6/CAMK2A/GRIN2B/RASGRF1/GRIN1/GRIA4/GRIA2/GRIN3A
WP_PKCGAMMA_CALCIUM_SIGNALING_PATHWAY_IN_ATAXIA	WP_PKCGAMMA_CALCIUM_SIGNALING_PATHWAY_IN_ATAXIA	22	-0.556594	-1.84394	0.00324149	0.0216495	0.0162243	1780	tags=50%, list=9%, signal=45%	PLCB4/GRM1/GRIA1/ATP2B2/GRIA3/TRPC3/CACNA1A/PRKCG/PLCB1/GRIA4/GRIA2
WP_PATHWAYS_OF_NUCLEIC_ACID_METABOLISM_AND_INNATE_IMMUNE_SENSING	WP_PATHWAYS_OF_NUCLEIC_ACID_METABOLISM_AND_INNATE_IMMUNE_SENSING	15	0.732484	1.68638	0.0032569	0.0216914	0.0162556	4081	tags=60%, list=21%, signal=47%	OAS1/IFNB1/CGAS/IFIH1/STING1/RNASEH2A/RNASET2/DDX58/IRF3
REACTOME_INTERLEUKIN_2_FAMILY_SIGNALING	REACTOME_INTERLEUKIN_2_FAMILY_SIGNALING	44	0.588011	1.62712	0.00357782	0.0237619	0.0178073	3884	tags=50%, list=20%, signal=40%	IL2RA/CSF2/LCK/IL2RB/IL15/IL2RG/IL9R/IL5RA/JAK3/SHC1/STAT1/HAVCR2/LGALS9/CSF2RB/IL15RA/PTPN6/STAT5A/PIK3CD/IL2/IL21R/SYK/INPP5D
REACTOME_SCAVENGING_OF_HEME_FROM_PLASMA	REACTOME_SCAVENGING_OF_HEME_FROM_PLASMA	13	0.759503	1.69988	0.00358899	0.0237696	0.0178131	626	tags=38%, list=3%, signal=37%	HP/JCHAIN/CD163/HBA1/APOL1
REACTOME_ACYL_CHAIN_REMODELLING_OF_PE	REACTOME_ACYL_CHAIN_REMODELLING_OF_PE	29	0.638581	1.66617	0.0036287	0.0239656	0.01796	3250	tags=41%, list=17%, signal=34%	PLA2G2A/PLA2G5/PLBD1/PLA2R1/PLAAT2/MBOAT1/PLAAT4/PLAAT5/PLA2G2D/PLA2G4A/PLA2G2F/PLA2G3
BIOCARTA_NPP1_PATHWAY	BIOCARTA_NPP1_PATHWAY	10	0.799514	1.69149	0.0038835	0.0255431	0.0191421	1023	tags=50%, list=5%, signal=47%	IBSP/SPP1/COL4A1/COL4A2/ENPP1
BIOCARTA_IL12_PATHWAY	BIOCARTA_IL12_PATHWAY	19	0.689718	1.66735	0.0038891	0.0255431	0.0191421	1879	tags=42%, list=10%, signal=38%	CD3D/CXCR3/IFNG/CD3E/CD3G/CCR5/CD247/IL18
REACTOME_POTASSIUM_CHANNELS	REACTOME_POTASSIUM_CHANNELS	102	-0.488433	-2.23781	0.00398406	0.0260718	0.0195383	2054	tags=45%, list=11%, signal=40%	KCNQ3/KCNH4/KCNA2/KCNMB2/GNG3/KCNJ4/KCNK7/GNG4/KCNAB2/KCNH3/KCNK10/KCNJ10/HCN3/KCNS1/KCNN3/KCNA4/KCNN2/GNB3/KCNQ2/KCNA1/KCNN1/KCNJ12/KCNC1/KCNAB1/KCNH6/KCNH8/KCNS2/KCNJ3/KCND2/GABBR2/GNG13/KCNK4/KCNQ5/HCN1/KCNV1/KCNJ9/KCNH5/KCNB2/KCNC2/GABBR1/KCNB1/KCNJ11/KCNH1/KCNK3/KCNH7/ABCC8
WP_CYTOSOLIC_DNASENSING_PATHWAY	WP_CYTOSOLIC_DNASENSING_PATHWAY	72	0.529855	1.5514	0.00400211	0.0260718	0.0195383	4172	tags=33%, list=22%, signal=26%	CXCL10/ISG15/IL6/CCL5/ZBP1/CASP1/IFNB1/IRF7/CGAS/CASP8/PYCARD/IL18/POLR2L/RIPK3/STING1/IKBKE/TRADD/DDX58/RIPK1/CASP10/POLR1D/IL1B/IRF3/FADD
REACTOME_CASPASE_ACTIVATION_VIA_DEATH_RECEPTORS_IN_THE_PRESENCE_OF_LIGAND	REACTOME_CASPASE_ACTIVATION_VIA_DEATH_RECEPTORS_IN_THE_PRESENCE_OF_LIGAND	16	0.719899	1.67819	0.00400258	0.0260718	0.0195383	4172	tags=75%, list=22%, signal=59%	FASLG/LY96/FAS/CD14/CASP8/TICAM2/TNFSF10/TRADD/TNFRSF10A/RIPK1/TNFRSF10B/FADD
PID_AMB2_NEUTROPHILS_PATHWAY	PID_AMB2_NEUTROPHILS_PATHWAY	41	0.590461	1.62322	0.00404176	0.0262549	0.0196756	2467	tags=39%, list=13%, signal=34%	MMP9/PLAU/PLAUR/IL6/LCK/ICAM1/PLAT/SELP/MMP2/ITGB2/MYH2/LYN/APOB/FGR/RAP1B/HCK
WP_NONGENOMIC_ACTIONS_OF_125_DIHYDROXYVITAMIN_D3	WP_NONGENOMIC_ACTIONS_OF_125_DIHYDROXYVITAMIN_D3	71	0.530373	1.5509	0.00411176	0.0266365	0.0199616	1961	tags=27%, list=10%, signal=24%	CXCL8/CAMP/VDR/ISG15/IL6/IFNG/RSAD2/OAS2/CD40LG/CYP27B1/TLR8/CCL2/TNFRSF1A/IFI44L/CAV1/CD40/TLR2/STAT1/RELB
REACTOME_CONDENSATION_OF_PROMETAPHASE_CHROMOSOMES	REACTOME_CONDENSATION_OF_PROMETAPHASE_CHROMOSOMES	11	0.785037	1.69239	0.00425415	0.0274839	0.0205966	2736	tags=55%, list=14%, signal=47%	CCNB1/CCNB2/NCAPG/CDK1/NCAPH/SMC4
WP_VITAMIN_DSENSITIVE_CALCIUM_SIGNALING_IN_DEPRESSION	WP_VITAMIN_DSENSITIVE_CALCIUM_SIGNALING_IN_DEPRESSION	40	-0.439799	-1.69444	0.00432526	0.0278674	0.020884	2330	tags=40%, list=12%, signal=35%	KDM6B/KCNQ3/CACNA1C/GCLC/GRIN2C/KCNQ2/GRIN2A/PVALB/CALB1/ATP2B2/ATP2B3/CHRM1/GRIN2B/GRM5/TPH2/GRIN1
REACTOME_ACTIVATION_OF_THE_PRE_REPLICATIVE_COMPLEX	REACTOME_ACTIVATION_OF_THE_PRE_REPLICATIVE_COMPLEX	33	0.61466	1.63193	0.00440324	0.0282525	0.0211726	5893	tags=70%, list=31%, signal=48%	CDC6/CDC45/ORC1/CDK2/POLE2/RPA3/MCM2/ORC6/MCM5/DBF4/CDT1/MCM6/POLE4/POLA2/MCM8/ORC5/MCM3/PRIM2/MCM10/MCM4/POLE3/RPA2/PRIM1
PID_SYNDECAN_4_PATHWAY	PID_SYNDECAN_4_PATHWAY	32	0.615452	1.62823	0.00440886	0.0282525	0.0211726	3742	tags=50%, list=20%, signal=40%	MMP9/ADAM12/THBS1/CCL5/FN1/ITGA5/MDK/ACTN1/TNC/CXCR4/SDC4/FZD7/ITGB1/TFPI/FGFR1/TNFRSF13B
BIOCARTA_STEM_PATHWAY	BIOCARTA_STEM_PATHWAY	15	0.727603	1.67515	0.00442939	0.0282893	0.0212001	1437	tags=53%, list=8%, signal=49%	CXCL8/CSF2/CSF3/IL6/IL11/EPO/CD8A/IL7
REACTOME_INTERLEUKIN_2_SIGNALING	REACTOME_INTERLEUKIN_2_SIGNALING	12	0.767759	1.69055	0.00443847	0.0282893	0.0212001	3708	tags=75%, list=19%, signal=60%	IL2RA/LCK/IL2RB/IL2RG/JAK3/SHC1/STAT5A/IL2/SYK
BIOCARTA_GRANULOCYTES_PATHWAY	BIOCARTA_GRANULOCYTES_PATHWAY	15	0.724735	1.66854	0.00455967	0.0289821	0.0217193	2408	tags=60%, list=13%, signal=52%	CXCL8/CSF3/IFNG/ICAM1/SELP/ITGB2/ITGAL/IL1A/PECAM1
REACTOME_RIPK1_MEDIATED_REGULATED_NECROSIS	REACTOME_RIPK1_MEDIATED_REGULATED_NECROSIS	20	0.681926	1.66769	0.00458261	0.0289821	0.0217193	4298	tags=65%, list=23%, signal=50%	FASLG/BIRC3/FAS/CASP8/TNFSF10/RIPK3/MLKL/TRADD/TNFRSF10A/RIPK1/TNFRSF10B/FADD/UBB
REACTOME_GROWTH_HORMONE_RECEPTOR_SIGNALING	REACTOME_GROWTH_HORMONE_RECEPTOR_SIGNALING	24	0.655702	1.6535	0.00459215	0.0289821	0.0217193	3559	tags=46%, list=19%, signal=37%	SOCS3/SOCS1/CISH/SOCS2/PRL/GH1/STAT1/LYN/PTPN6/STAT5A/PRLR
KEGG_T_CELL_RECEPTOR_SIGNALING_PATHWAY	KEGG_T_CELL_RECEPTOR_SIGNALING_PATHWAY	108	0.48873	1.47473	0.00459606	0.0289821	0.0217193	3324	tags=31%, list=17%, signal=26%	CSF2/CD3D/ICOS/CD8B/VAV3/IFNG/CD3E/CD3G/IL10/LCK/CD28/CD40LG/ITK/PDCD1/CD8A/ZAP70/CD247/CDK4/CTLA4/LCP2/GRAP2/MAP3K8/PTPRC/CBLC/TEC/PTPN6/PIK3CG/CD4/PIK3CD/VAV1/PIK3R5/NFATC4/IL2/CDC42
REACTOME_INTERLEUKIN_1_SIGNALING	REACTOME_INTERLEUKIN_1_SIGNALING	102	0.493475	1.48262	0.00461491	0.0290214	0.0217488	6131	tags=47%, list=32%, signal=32%	SAA1/IL1R2/IL1RN/S100A12/IL1RAP/IL1R1/PSMB9/PSMB8/MYD88/IL1A/MAP3K8/IRAK2/S100B/PSMA8/PSME2/NOD1/PSMD8/NOD2/IRAK4/PSMB10/PSMC2/IL1B/PSMA7/PSMA2/UBB/PSME1/PSMB3/PSMA5/PSMC4/SEM1/PSMA1/SQSTM1/PSMB4/NFKB2/PSMC1/NFKBIB/PSMD5/NFKB1/PSMD9/PSMA3/PSMB1/IRAK3/PSMD13/PSMA4/IRAK1/PSMB2/RBX1/PSMD14
PID_CXCR4_PATHWAY	PID_CXCR4_PATHWAY	100	0.496579	1.48936	0.00462677	0.0290214	0.0217488	3324	tags=34%, list=17%, signal=28%	MMP9/CD3D/CD3E/CD3G/LCK/ITGA5/HLA-DRA/ITGA3/ITGA4/CXCR4/ITGA7/CD247/STAT1/ITGA2/LYN/RGS1/ITGA1/RHOC/PIK3R6/FGR/RAP1B/PTPRC/HCK/PTPN6/PIK3CG/ITGA11/CD4/ITGB1/STAT5A/ITGA10/PIK3CD/VAV1/PIK3R5/CDC42
REACTOME_METALLOTHIONEINS_BIND_METALS	REACTOME_METALLOTHIONEINS_BIND_METALS	11	0.78104	1.68377	0.00466584	0.0291892	0.0218746	3977	tags=82%, list=21%, signal=65%	MT1M/MT1A/MT1H/MT1E/MT3/MT2A/MT1G/MT1B/MT1F
REACTOME_INTEGRATION_OF_ENERGY_METABOLISM	REACTOME_INTEGRATION_OF_ENERGY_METABOLISM	108	-0.370649	-1.71848	0.00473934	0.029571	0.0221607	2364	tags=31%, list=12%, signal=27%	SYT5/CACNB2/ADCY1/VAMP2/INS/GNG3/CACNA1C/MARCKS/ACACA/GNG4/STX1A/GNAI1/ADCY8/CACNA1D/PRKCA/ADCY5/ADCY2/AKAP5/GNB3/FASN/STXBP1/GNG13/SNAP25/CACNA2D2/CACNA1A/CACNA1E/RAPGEF4/KCNC2/PLCB1/KCNB1/KCNJ11/GLP1R/ABCC8
REACTOME_CHK1_CHK2_CDS1_MEDIATED_INACTIVATION_OF_CYCLIN_B_CDK1_COMPLEX	REACTOME_CHK1_CHK2_CDS1_MEDIATED_INACTIVATION_OF_CYCLIN_B_CDK1_COMPLEX	13	0.74802	1.67418	0.00478533	0.0297736	0.0223125	3383	tags=54%, list=18%, signal=44%	CCNB1/WEE1/SFN/CDC25C/CDK1/CHEK2/CHEK1
WP_HISTONE_MODIFICATIONS	WP_HISTONE_MODIFICATIONS	65	0.537595	1.5595	0.00479693	0.0297736	0.0223125	3037	tags=34%, list=16%, signal=29%	H3C8/H3C7/H3C11/H3C14/H4C6/H4C11/H3C10/H4C13/H3C15/H4C1/H3C6/H4C8/H3C12/H4C2/H4C4/H4C3/SMYD2/H3C1/H3-3A/SETD9/H4C9/H3C4
WP_APOPTOSIS	WP_APOPTOSIS	84	0.508512	1.50941	0.00488058	0.0302137	0.0226424	5187	tags=48%, list=27%, signal=35%	PRF1/CASP4/FASLG/TP63/BIRC3/GZMB/BIRC5/CASP1/FAS/IRF7/TNFRSF1A/IRF1/CASP6/IGF2/CASP8/TNFSF10/CDKN2A/TP73/CASP7/TRADD/CASP3/MDM2/TNFRSF1B/BAX/IRF5/TRAF1/BAK1/RIPK1/CASP10/TNFRSF10B/IRF3/FADD/JUN/IRF6/HELLS/PMAIP1/NFKBIB/IGF1/CASP2/CYCS
WP_APOPTOSIS_MODULATION_AND_SIGNALING	WP_APOPTOSIS_MODULATION_AND_SIGNALING	89	0.502904	1.49855	0.00496175	0.0306362	0.022959	4375	tags=38%, list=23%, signal=30%	TNFRSF11B/IL1R2/BCL2A1/CASP4/FASLG/BIRC3/BIRC5/CASP1/FAS/IL1R1/TNFRSF1A/TNFRSF10C/CASP6/MYD88/CASP8/TNFSF10/CDKN2A/TNFRSF10D/CASP7/TRADD/CASP3/TNFRSF1B/BAX/TNFRSF10A/CAPNS1/BAK1/NAIP/RIPK1/CASP10/TNFRSF10B/FADD/JUN/FOS/HSPA1A
KEGG_SMALL_CELL_LUNG_CANCER	KEGG_SMALL_CELL_LUNG_CANCER	84	0.507557	1.50658	0.00508827	0.0313358	0.0234832	3507	tags=33%, list=18%, signal=27%	COL4A1/NOS2/COL4A2/FN1/LAMB1/BIRC3/ITGA3/LAMC1/PTGS2/LAMA2/CDK4/LAMC3/LAMC2/ITGA2/CKS1B/CDK2/LAMB4/TRAF5/PIK3CG/LAMA4/CDK6/ITGB1/E2F1/PIK3CD/LAMB2/PIK3R5/CCNE1/TRAF1
REACTOME_DETOXIFICATION_OF_REACTIVE_OXYGEN_SPECIES	REACTOME_DETOXIFICATION_OF_REACTIVE_OXYGEN_SPECIES	36	0.59619	1.605	0.00515523	0.0316659	0.0237306	4285	tags=42%, list=22%, signal=32%	GPX8/NOX4/SOD3/SOD2/NCF1/CYBA/GPX7/NCF2/NCF4/CYBB/P4HB/TXN/GPX5/PRDX1/PRDX6
WP_AGERAGE_PATHWAY	WP_AGERAGE_PATHWAY	66	0.534795	1.55347	0.0052161	0.031957	0.0239488	3324	tags=30%, list=17%, signal=25%	MMP13/MMP9/LGALS3/MMP7/MSR1/MMP14/NOS2/MSN/NCF1/EGFR/MMP2/MYD88/SHC1/CASP8/STAT1/PLA2G4A/CASP3/STAT5A/DDOST/CDC42
REACTOME_EXTRA_NUCLEAR_ESTROGEN_SIGNALING	REACTOME_EXTRA_NUCLEAR_ESTROGEN_SIGNALING	75	0.52037	1.5284	0.00535602	0.0327297	0.0245278	2119	tags=25%, list=11%, signal=23%	MMP9/MMP7/AREG/EREG/MMP3/GNGT1/CAV2/HSPB1/EGFR/GNG12/CAV1/MMP2/SPHK1/SHC1/GNG5/S1PR3/GNGT2/GNG11/ESR2
REACTOME_GLUTAMATE_AND_GLUTAMINE_METABOLISM	REACTOME_GLUTAMATE_AND_GLUTAMINE_METABOLISM	14	-0.64489	-1.86342	0.00544845	0.0332089	0.024887	5480	tags=71%, list=29%, signal=51%	PYCR1/ALDH18A1/GLS/RIMKLA/RIMKLB/GLUD2/OAT/KYAT1/GLS2/GLUD1
PID_LYMPH_ANGIOGENESIS_PATHWAY	PID_LYMPH_ANGIOGENESIS_PATHWAY	25	0.645004	1.63947	0.00553018	0.0335346	0.0251311	2820	tags=40%, list=15%, signal=34%	COL1A1/COL1A2/FN1/ITGA5/ITGA4/SHC1/ITGA2/RPS6KA1/ITGA1/ITGB1
REACTOME_CYCLIN_A_B1_B2_ASSOCIATED_EVENTS_DURING_G2_M_TRANSITION	REACTOME_CYCLIN_A_B1_B2_ASSOCIATED_EVENTS_DURING_G2_M_TRANSITION	25	0.646457	1.64317	0.00553018	0.0335346	0.0251311	4406	tags=48%, list=23%, signal=37%	CCNB1/WEE1/CCNB2/CCNA2/CDC25C/CDK2/PLK1/CDK1/FOXM1/CCNA1/CDC25A/PKMYT1
REACTOME_CONSTITUTIVE_SIGNALING_BY_ABERRANT_PI3K_IN_CANCER	REACTOME_CONSTITUTIVE_SIGNALING_BY_ABERRANT_PI3K_IN_CANCER	75	0.519094	1.52466	0.00556606	0.0336661	0.0252296	4393	tags=41%, list=23%, signal=32%	AREG/EREG/FGF19/ICOS/FGF3/TRAT1/CD80/LCK/CD28/RAC2/PDGFA/FGF10/MET/EGFR/HGF/ESR2/CD86/ERBB2/PIK3AP1/EGF/PIK3CD/VAV1/FGFR3/PDGFRB/RHOG/FGFR1/FGF7/HBEGF/CD19/FGF1/PDGFB
WP_INTERLEUKIN11_SIGNALING_PATHWAY	WP_INTERLEUKIN11_SIGNALING_PATHWAY	44	0.571496	1.58142	0.00559034	0.033727	0.0252752	2646	tags=25%, list=14%, signal=22%	IBSP/SOCS3/ICAM1/BIRC5/IL11/STAT1/ITGA2/FES/RPS6KA1/TGFB1/RUNX2
BIOCARTA_IL5_PATHWAY	BIOCARTA_IL5_PATHWAY	11	0.770415	1.66087	0.00562646	0.0337361	0.025282	1635	tags=64%, list=9%, signal=58%	CCL11/IL6/HLA-DRA/HLA-DRB1/IL5RA/HLA-DRB5/CCR3
REACTOME_REGULATION_OF_TLR_BY_ENDOGENOUS_LIGAND	REACTOME_REGULATION_OF_TLR_BY_ENDOGENOUS_LIGAND	19	0.679744	1.64324	0.00564546	0.0337361	0.025282	2097	tags=53%, list=11%, signal=47%	S100A9/S100A8/LY96/LBP/CD14/CD36/FGG/TLR2/TLR1/APOB
WP_IL4_SIGNALING_PATHWAY	WP_IL4_SIGNALING_PATHWAY	54	0.55269	1.5721	0.00565217	0.0337361	0.025282	3142	tags=35%, list=16%, signal=29%	SOCS3/SOCS1/DOK2/IL2RG/GATA3/BIRC5/JAK3/SHC1/HRH1/STAT1/FES/CEBPB/FLNA/PTPN6/CEBPA/IL4R/STAT5A/PIK3CD/STAT6
WP_ENDOCHONDRAL_OSSIFICATION	WP_ENDOCHONDRAL_OSSIFICATION	64	0.53445	1.54705	0.005663	0.0337361	0.025282	4337	tags=44%, list=23%, signal=34%	MMP13/MMP9/PLAU/SPP1/SERPINH1/VEGFA/NKX3-2/MGP/PLAT/ENPP1/FRZB/ADAMTS1/GH1/RUNX3/TGFB2/IGF2/STAT1/SCIN/TGFB1/RUNX2/GLI3/FGFR3/PTHLH/FGFR1/ADAMTS4/DDR2/CTSV/COL2A1
WP_ENDOCHONDRAL_OSSIFICATION_WITH_SKELETAL_DYSPLASIAS	WP_ENDOCHONDRAL_OSSIFICATION_WITH_SKELETAL_DYSPLASIAS	64	0.53445	1.54705	0.005663	0.0337361	0.025282	4337	tags=44%, list=23%, signal=34%	MMP13/MMP9/PLAU/SPP1/SERPINH1/VEGFA/NKX3-2/MGP/PLAT/ENPP1/FRZB/ADAMTS1/GH1/RUNX3/TGFB2/IGF2/STAT1/SCIN/TGFB1/RUNX2/GLI3/FGFR3/PTHLH/FGFR1/ADAMTS4/DDR2/CTSV/COL2A1
WP_RETINOBLASTOMA_GENE_IN_CANCER	WP_RETINOBLASTOMA_GENE_IN_CANCER	87	0.502215	1.49461	0.0056924	0.0338263	0.0253496	4910	tags=45%, list=26%, signal=33%	RBP1/RRM2/CCNB1/WEE1/CCNB2/TYMS/CCNA2/CDC45/KIF4A/CDK4/TTK/ORC1/CDK2/POLE2/CDK1/RPA3/PCNA/TOP2A/CDK6/CDKN1A/MDM2/E2F1/CHEK1/CCNE1/PLK4/HMGB2/CDT1/HDAC1/MAPK13/E2F2/BARD1/MCM6/CDC25A/H2AZ1/SKP2/SAP30/RFC3/RFC4/MCM3
REACTOME_FCGR_ACTIVATION	REACTOME_FCGR_ACTIVATION	12	0.754117	1.66051	0.00578346	0.0342814	0.0256907	2467	tags=67%, list=13%, signal=58%	CD3G/FCGR3A/FCGR2A/CD247/FCGR1A/LYN/FGR/HCK
REACTOME_TP53_REGULATES_TRANSCRIPTION_OF_CELL_DEATH_GENES	REACTOME_TP53_REGULATES_TRANSCRIPTION_OF_CELL_DEATH_GENES	44	0.570747	1.57934	0.00581395	0.0343763	0.0257618	5174	tags=52%, list=27%, signal=38%	STEAP3/IGFBP3/TP63/BIRC5/CASP1/FAS/TNFRSF10C/CASP6/TNFRSF10D/TP73/NLRC4/BAX/TNFRSF10A/NDRG1/CASP10/TNFRSF10B/PRELID1/TRIAP1/PERP/TP53I3/TP53AIP1/PMAIP1/CASP2
KEGG_P53_SIGNALING_PATHWAY	KEGG_P53_SIGNALING_PATHWAY	68	0.528223	1.53898	0.00583245	0.0343998	0.0257795	3464	tags=41%, list=18%, signal=34%	SERPINE1/THBS1/STEAP3/IGFBP3/RRM2/FAS/CCNB1/CCNB2/GADD45A/SFN/CASP8/CDK4/GTSE1/CDK2/CDKN2A/CDK1/TP73/CHEK2/CDK6/CDKN1A/SHISA5/CASP3/MDM2/DDB2/BAX/CHEK1/CCNE1/GADD45B
PID_IL2_1PATHWAY	PID_IL2_1PATHWAY	55	0.550163	1.56691	0.00586128	0.0344841	0.0258426	1999	tags=27%, list=10%, signal=24%	IL2RA/SOCS3/SOCS1/IFNG/CISH/SOCS2/DOK2/LCK/IL2RB/IL2RG/IKZF3/JAK3/SHC1/STAT1/CDK2
WP_NUCLEAR_RECEPTORS_METAPATHWAY	WP_NUCLEAR_RECEPTORS_METAPATHWAY	317	0.415326	1.29855	0.00590059	0.0345968	0.0259271	3890	tags=31%, list=20%, signal=25%	CCL20/ABCC3/EDN2/SRPX2/FGF19/VDR/ALDH3A1/IFNG/SERPINA1/SOD3/ALOX5AP/SPRY1/BIRC3/HMOX1/SNAI2/CCL2/SLC2A10/CYP1B1/ANGPTL4/THBD/IL11/CES1/PTGS2/EPHA2/B3GNT5/ANKRD1/SERPINB2/SLC2A14/FTL/EGFR/HGF/TGFB2/AMIGO2/CBR1/AHR/SRGN/MYOF/IL17B/CDK4/SLC2A7/TNFAIP3/FKBP5/SLC6A3/MGST2/CDK1/ADGRF4/ABCB11/SLC39A8/NQO1/EPHA3/SLC2A9/ETNK2/JUNB/IL12B/MGST1/TGFB1/SLC2A2/NR1I2/SLC2A3/UGT2B7/PLTP/RGS2/SLC39A4/BHLHE40/SLC2…
WP_FBXL10_ENHANCEMENT_OF_MAPERK_SIGNALING_IN_DIFFUSE_LARGE_BCELL_LYMPHOMA	WP_FBXL10_ENHANCEMENT_OF_MAPERK_SIGNALING_IN_DIFFUSE_LARGE_BCELL_LYMPHOMA	33	0.606421	1.61005	0.00590962	0.0345968	0.0259271	3037	tags=39%, list=16%, signal=33%	H3C8/H3C7/H3C11/H3C14/H3C10/H3C15/H2AJ/DUSP6/H3C6/H3C12/H3C1/H3-3A/H3C4
REACTOME_G_ALPHA_Q_SIGNALLING_EVENTS	REACTOME_G_ALPHA_Q_SIGNALLING_EVENTS	215	0.436208	1.35375	0.00601564	0.0351307	0.0263272	3296	tags=31%, list=17%, signal=26%	SAA1/CCL23/EDN2/ANXA1/KISS1R/FPR2/BDKRB2/NPS/P2RY10/F2RL2/XCL2/XCR1/AGTR1/MMP3/BDKRB1/CCKAR/XCL1/GNGT1/GPR65/PROK2/P2RY6/PMCH/RGS16/TRH/GPR39/EGFR/P2RY2/GNG12/RGS13/HRH1/HCRT/GNG5/PROK1/GNGT2/ADRA1D/GNG11/NMUR1/RPS6KA1/F2RL3/RGS1/LPAR6/FFAR3/RGS3/F2RL1/UTS2/FFAR2/GNA15/KISS1/TRPC7/RGS19/GNRH2/GPR4/BTK/RGS2/OXTR/AVPR1A/HTR2B/PTGER1/NTS/TBXA2R/LPAR1/GPR132/P2RY1/RGS18/AVP/PTAFR
REACTOME_OPIOID_SIGNALLING	REACTOME_OPIOID_SIGNALLING	90	-0.348873	-1.56941	0.00606061	0.0353064	0.0264588	3175	tags=36%, list=17%, signal=30%	GNG2/PDE1B/PRKAR1B/CAMKK2/PRKACG/GNAZ/PDE4A/ADCY1/PPP3CA/PRKX/CAMKK1/GNG3/PLCB4/PPP3CB/GNG4/CAMK2G/PDE1A/GNAI1/ADCY8/PRKCA/ADCY5/ADCY2/GNB3/GNAO1/OPRM1/NBEA/GNG13/CAMK4/PRKCG/CAMK2A/GNAL/PLCB1
WP_FRAGILE_X_SYNDROME	WP_FRAGILE_X_SYNDROME	120	-0.390611	-1.8547	0.00609756	0.0353683	0.0265052	3854	tags=46%, list=20%, signal=37%	CAMK2B/ITPR1/MECP2/DICER1/FYN/PIK3CB/SRC/SOS1/PTPN11/BRAF/TSC2/AGAP2/EIF4EBP2/RAP1GAP/GPHN/CLTCL1/AP2B1/PPP3CA/DNM1/SH3GL3/TSC1/SYNGAP1/DLG4/PTPN5/PRKCA/NF1/CYFIP2/AKAP5/GRM1/GRIP2/ABAT/GRIA1/GRIN2A/SLC6A1/ARHGAP32/KCNC1/NTRK2/GABRD/GAD1/SHANK1/ALDH5A1/KCND2/DLGAP3/GABRA1/CAMK4/HCN1/GRIP1/CAMK2A/GABRB2/PLCB1/GRIN2B/GRM5/GABRG2/GRIN1/GRIA2
WP_THE_EFFECT_OF_PROGERIN_ON_THE_INVOLVED_GENES_IN_HUTCHINSONGILFORD_PROGERIA_SYNDROME	WP_THE_EFFECT_OF_PROGERIN_ON_THE_INVOLVED_GENES_IN_HUTCHINSONGILFORD_PROGERIA_SYNDROME	35	0.596089	1.59661	0.00610107	0.0353683	0.0265052	3114	tags=37%, list=16%, signal=31%	H3C8/H3C7/H3C11/H3C14/H3C10/H3C15/H3C6/H3C12/H3C1/H3-3A/E2F1/H3C4/LEF1
REACTOME_TFAP2_AP_2_FAMILY_REGULATES_TRANSCRIPTION_OF_GROWTH_FACTORS_AND_THEIR_RECEPTORS	REACTOME_TFAP2_AP_2_FAMILY_REGULATES_TRANSCRIPTION_OF_GROWTH_FACTORS_AND_THEIR_RECEPTORS	15	0.71394	1.64369	0.00612298	0.0354087	0.0265355	1231	tags=33%, list=6%, signal=31%	VEGFA/TFAP2B/TFAP2C/CGA/EGFR
REACTOME_PKA_MEDIATED_PHOSPHORYLATION_OF_CREB	REACTOME_PKA_MEDIATED_PHOSPHORYLATION_OF_CREB	20	-0.542326	-1.7411	0.00622407	0.0358137	0.026839	4628	tags=70%, list=24%, signal=53%	CREB1/PRKAR1A/CALM1/ADCY7/PRKACB/PRKAR2B/PRKAR1B/PRKACG/ADCY1/PRKX/ADCY8/ADCY5/ADCY2/NBEA
BIOCARTA_IL10_PATHWAY	BIOCARTA_IL10_PATHWAY	13	0.741812	1.66029	0.00624751	0.0358137	0.026839	3329	tags=69%, list=17%, signal=57%	IL6/IL10/HMOX1/STAT1/IL1A/IL10RA/STAT5A/IL10RB/BLVRB
WP_G_PROTEIN_SIGNALING_PATHWAYS	WP_G_PROTEIN_SIGNALING_PATHWAYS	93	-0.324007	-1.46917	0.00625	0.0358137	0.026839	2471	tags=30%, list=13%, signal=26%	GNAZ/PDE4A/ADCY1/PPP3CA/AKAP1/AKAP3/GNG3/PDE8B/AKAP9/GNG4/PRKCZ/PDE1A/GNAI1/ADCY8/PRKCA/ADCY5/ADCY2/AKAP5/AKAP11/GNB3/GNAO1/KCNJ3/AKAP6/PRKCB/GNG13/PRKCE/PRKCG/GNAL
PID_CASPASE_PATHWAY	PID_CASPASE_PATHWAY	51	0.552087	1.5588	0.00625343	0.0358137	0.026839	4025	tags=43%, list=21%, signal=34%	PRF1/CASP4/BIRC3/GZMB/VIM/CASP1/KRT18/TNFRSF1A/CASP6/CASP8/ARHGDIB/LMNA/CASP7/TRADD/CASP3/BAX/GAS2/LMNB1/RIPK1/CASP10/GSN/ACTA1
REACTOME_UCH_PROTEINASES	REACTOME_UCH_PROTEINASES	101	0.488923	1.46788	0.00636746	0.0363631	0.0272507	6131	tags=49%, list=32%, signal=33%	H2AC19/H2AC18/H2AC14/H2AC16/H2AC20/H2AC13/H2AC12/PSMB9/PSMB8/H2AC4/H2AC17/H2AC11/H2AC21/TGFB1/PSMA8/H2AC8/H2AC7/H2AC6/PSME2/PSMD8/TGFBR2/ACTB/PSMB10/PSMC2/PSMA7/ACTL6A/PSMA2/BARD1/UBB/PSME1/PSMB3/PSMA5/UCHL3/PSMC4/SEM1/TGFBR1/PSMA1/PSMB4/PSMC1/PSMD5/PSMD9/PSMA3/PSMB1/ADRM1/PSMD13/MBD6/PSMA4/PSMB2/PSMD14
REACTOME_RUNX1_AND_FOXP3_CONTROL_THE_DEVELOPMENT_OF_REGULATORY_T_LYMPHOCYTES_TREGS_	REACTOME_RUNX1_AND_FOXP3_CONTROL_THE_DEVELOPMENT_OF_REGULATORY_T_LYMPHOCYTES_TREGS_	10	0.780065	1.65034	0.00638003	0.0363631	0.0272507	3690	tags=80%, list=19%, signal=65%	IL2RA/IFNG/CR1/RUNX1/TNFRSF18/CTLA4/IL2/NFATC2
REACTOME_ACYL_CHAIN_REMODELLING_OF_PI	REACTOME_ACYL_CHAIN_REMODELLING_OF_PI	17	0.691644	1.63096	0.00640779	0.0364338	0.0273037	2818	tags=41%, list=15%, signal=35%	PLA2G2A/PLA2G5/PLBD1/PLA2R1/PLA2G2D/PLA2G4A/PLA2G2F
WP_HOSTPATHOGEN_INTERACTION_OF_HUMAN_CORONA_VIRUSES_INTERFERON_INDUCTION	WP_HOSTPATHOGEN_INTERACTION_OF_HUMAN_CORONA_VIRUSES_INTERFERON_INDUCTION	33	0.601229	1.59627	0.00648899	0.0368072	0.0275835	4259	tags=45%, list=22%, signal=35%	OAS1/OAS2/OAS3/MYD88/IFIH1/STAT1/IKBKE/DDX58/TLR7/RIPK1/IRF9/IRF3/STAT2/JUN/FOS
PID_NETRIN_PATHWAY	PID_NETRIN_PATHWAY	32	-0.459249	-1.67255	0.00650759	0.0368246	0.0275966	3781	tags=44%, list=20%, signal=35%	MAPK1/DOCK1/FYN/SRC/PIK3CA/AGAP2/BCAR1/DAPK1/MYO10/DCC/ELMO1/PIK3R1/UNC5A/CAMK2A
REACTOME_CHOLESTEROL_BIOSYNTHESIS	REACTOME_CHOLESTEROL_BIOSYNTHESIS	25	-0.50513	-1.73162	0.00653207	0.0368751	0.0276344	6372	tags=60%, list=33%, signal=40%	MSMO1/FDPS/PMVK/MVK/SQLE/ACAT2/LSS/FDFT1/SC5D/TM7SF2/MVD/HMGCR/IDI1/HMGCS1/IDI2
PID_REELIN_PATHWAY	PID_REELIN_PATHWAY	28	-0.491909	-1.7242	0.0066313	0.0373463	0.0279876	3556	tags=54%, list=19%, signal=44%	FYN/PIK3CA/CBL/CRKL/DAB1/PAFAH1B1/GSK3B/LRP8/MAPK8/GRIN2A/RELN/PIK3R1/MAPT/CDK5R1/GRIN2B
WP_NEPHROTIC_SYNDROME	WP_NEPHROTIC_SYNDROME	45	0.564965	1.56817	0.006805	0.0382338	0.0286526	5289	tags=56%, list=28%, signal=40%	WT1/APOL1/ITGA3/CD151/EMP2/CTLA4/LMNA/CUBN/ITGB4/MYO1E/LAMB2/PAX2/PMM2/ACTN4/MYH9/NPHS2/SYNPO/ALG1/COQ2/COQ8B/PODXL/TRPC6/PLCE1/ZMPSTE24/GPC5
REACTOME_DDX58_IFIH1_MEDIATED_INDUCTION_OF_INTERFERON_ALPHA_BETA	REACTOME_DDX58_IFIH1_MEDIATED_INDUCTION_OF_INTERFERON_ALPHA_BETA	78	0.509021	1.50187	0.00689367	0.038561	0.0288979	4319	tags=28%, list=23%, signal=22%	SAA1/ISG15/S100A12/IFNB1/IRF7/HERC5/RNF135/CASP8/IFIH1/TNFAIP3/NLRC5/DHX58/S100B/IKBKE/DDX58/RIPK1/CASP10/UBA7/IRF3/FADD/UBB/UBE2L6
KEGG_TRYPTOPHAN_METABOLISM	KEGG_TRYPTOPHAN_METABOLISM	40	0.577631	1.57993	0.00689577	0.038561	0.0288979	3275	tags=35%, list=17%, signal=29%	IDO1/TDO2/IL4I1/AOX1/KMO/MAOB/KYNU/CYP1B1/INMT/WARS1/ACMSD/HAAO/AOC1/IDO2
REACTOME_ENDOSOMAL_VACUOLAR_PATHWAY	REACTOME_ENDOSOMAL_VACUOLAR_PATHWAY	11	0.760766	1.64007	0.00699876	0.0390449	0.0292605	3246	tags=82%, list=17%, signal=68%	HLA-B/CTSS/HLA-A/HLA-C/B2M/HLA-F/CTSL/HLA-E/HLA-G
REACTOME_KERATAN_SULFATE_DEGRADATION	REACTOME_KERATAN_SULFATE_DEGRADATION	13	0.735694	1.6466	0.00704506	0.0392109	0.0293849	4847	tags=77%, list=25%, signal=57%	FMOD/LUM/KERA/HEXB/OGN/GNS/GLB1/GLB1L/GALNS/HEXA
WP_ONCOSTATIN_M_SIGNALING_PATHWAY	WP_ONCOSTATIN_M_SIGNALING_PATHWAY	65	0.526081	1.5261	0.00724869	0.0402498	0.0301634	2472	tags=26%, list=13%, signal=23%	MMP13/SERPINE1/MMP1/SOCS3/OSMR/VEGFA/MMP3/CCL2/OSM/JAK3/SHC1/CCN1/STAT1/CEBPB/CDK2/JUNB/CASP7
WP_DNA_REPLICATION	WP_DNA_REPLICATION	42	0.57099	1.57282	0.00751795	0.0416474	0.0312108	5893	tags=64%, list=31%, signal=45%	CDC6/CDC45/ORC1/CDK2/POLE2/RPA3/MCM2/PCNA/RFC2/ORC6/MCM5/DBF4/CDT1/POLD1/MCM6/POLA2/RFC3/RFC4/POLD4/ORC5/MCM3/PRIM2/MCM10/MCM4/RPA2/POLD3/PRIM1
WP_MAMMARY_GLAND_DEVELOPMENT_PATHWAY_INVOLUTION_STAGE_4_OF_4	WP_MAMMARY_GLAND_DEVELOPMENT_PATHWAY_INVOLUTION_STAGE_4_OF_4	10	0.774549	1.63868	0.00762829	0.0421601	0.031595	316	tags=30%, list=2%, signal=30%	CHI3L1/MMP9/SOCS3
REACTOME_FCERI_MEDIATED_CA_2_MOBILIZATION	REACTOME_FCERI_MEDIATED_CA_2_MOBILIZATION	31	0.608175	1.60232	0.00766106	0.0422427	0.0316569	4562	tags=58%, list=24%, signal=44%	VAV3/ITK/FCER1G/TXK/SHC1/LYN/LCP2/GRAP2/TEC/BTK/FCER1A/VAV1/NFATC1/NFATC2/SYK/PLCG2/MS4A2/ITPR3
WP_MAMMALIAN_DISORDER_OF_SEXUAL_DEVELOPMENT	WP_MAMMALIAN_DISORDER_OF_SEXUAL_DEVELOPMENT	25	0.635984	1.61655	0.00781438	0.0429881	0.0322156	2418	tags=40%, list=13%, signal=35%	WT1/SRY/GATA4/DMRT1/DHH/FST/NR5A1/AMHR2/WNT4/INSL3
PID_TOLL_ENDOGENOUS_PATHWAY	PID_TOLL_ENDOGENOUS_PATHWAY	24	0.645266	1.62719	0.00785498	0.0431115	0.032308	2794	tags=42%, list=15%, signal=36%	S100A9/S100A8/BGN/LY96/CD14/MYD88/TLR2/TLR1/IRAK2/TLR3
REACTOME_DNA_STRAND_ELONGATION	REACTOME_DNA_STRAND_ELONGATION	32	0.600744	1.58932	0.00800557	0.0438365	0.0328513	5893	tags=72%, list=31%, signal=50%	CDC45/GINS1/RPA3/GINS2/MCM2/PCNA/GINS4/RFC2/MCM5/POLD1/MCM6/POLA2/MCM8/RFC3/RFC4/POLD4/MCM3/PRIM2/LIG1/MCM4/RPA2/POLD3/PRIM1
WP_PRIMARY_FOCAL_SEGMENTAL_GLOMERULOSCLEROSIS_FSGS	WP_PRIMARY_FOCAL_SEGMENTAL_GLOMERULOSCLEROSIS_FSGS	72	0.513476	1.50345	0.00810953	0.0442771	0.0331815	4904	tags=44%, list=26%, signal=33%	WT1/DKK1/PLAUR/CR1/ITGB3/CD80/VIM/ITGA3/CD151/CLDN1/KRT8/JAG1/PCNA/CTSL/TGFB1/CDKN1A/ITGB1/ITGB4/MYO1E/LAMB2/PAX2/LIMS1/ACTN4/MYH9/KIRREL2/NPHS2/SYNPO/VCL/IRF6/PODXL/TRPC6/PLCE1
PID_TCR_CALCIUM_PATHWAY	PID_TCR_CALCIUM_PATHWAY	28	0.619094	1.60538	0.00812338	0.0442771	0.0331815	4259	tags=57%, list=22%, signal=44%	IL2RA/CSF2/IFNG/FOSL1/FASLG/CD40LG/BATF3/PTGS2/RCAN1/JUNB/IL2/NFATC1/FKBP1A/NFATC2/JUN/FOS
WP_TNF_RELATED_WEAK_INDUCER_OF_APOPTOSIS_TWEAK_SIGNALING_PATHWAY	WP_TNF_RELATED_WEAK_INDUCER_OF_APOPTOSIS_TWEAK_SIGNALING_PATHWAY	42	0.568516	1.566	0.0081912	0.0445444	0.0333818	5584	tags=55%, list=29%, signal=39%	MMP9/TNFRSF12A/IL6/CCL5/BIRC3/CCL2/CASP8/RELB/TRIM63/TRAF5/CASP7/CASP3/TRAF1/RIPK1/HDAC1/FADD/JUN/TNFSF12/NFKB2/NFKBIB/MAP3K14/NFKB1/AKT2
REACTOME_TRANSPORT_OF_INORGANIC_CATIONS_ANIONS_AND_AMINO_ACIDS_OLIGOPEPTIDES	REACTOME_TRANSPORT_OF_INORGANIC_CATIONS_ANIONS_AND_AMINO_ACIDS_OLIGOPEPTIDES	106	-0.308281	-1.43132	0.00826446	0.0448399	0.0336033	2131	tags=28%, list=11%, signal=25%	SLC7A1/SLC4A5/SLC34A3/SLC9A6/SLC24A4/SLC1A2/SLC12A6/SLC1A4/SLC5A12/SLC9A7/SLC6A15/SLC32A1/SLC24A3/SLC38A1/SLC1A7/SLC17A6/SLC26A1/SLC17A7/SLC15A2/SLC9A3/SLC4A10/SLC12A5/SLC5A8/SLC8A3/SLC8A2/SLC1A1/SLC9A2/SLC1A6/SLC6A18/SLC17A8
KEGG_TYROSINE_METABOLISM	KEGG_TYROSINE_METABOLISM	42	0.568195	1.56512	0.00830341	0.0448712	0.0336267	1263	tags=21%, list=7%, signal=20%	HGD/ALDH1A3/ALDH3A1/HPD/IL4I1/AOX1/MAOB/ADH4/TYR
REACTOME_DISEASES_ASSOCIATED_WITH_GLYCOSAMINOGLYCAN_METABOLISM	REACTOME_DISEASES_ASSOCIATED_WITH_GLYCOSAMINOGLYCAN_METABOLISM	41	0.571305	1.57056	0.00830807	0.0448712	0.0336267	4131	tags=44%, list=22%, signal=34%	FMOD/LUM/SDC1/BGN/KERA/DCN/CHST6/HSPG2/SDC4/HEXB/OGN/SDC2/B4GALT1/SLC26A2/GPC1/CHST14/GPC3/CHSY1
WP_MAMMARY_GLAND_DEVELOPMENT_PATHWAY_PUBERTY_STAGE_2_OF_4	WP_MAMMARY_GLAND_DEVELOPMENT_PATHWAY_PUBERTY_STAGE_2_OF_4	13	0.730949	1.63598	0.00837432	0.0451262	0.0338178	3000	tags=62%, list=16%, signal=52%	TIMP1/AREG/FOSL1/FN1/VIM/ERBB2/STAT5A/EGF
REACTOME_S_PHASE	REACTOME_S_PHASE	162	0.449501	1.38152	0.00845326	0.0453572	0.0339909	6131	tags=48%, list=32%, signal=33%	WEE1/UBE2C/PSMB9/CCNA2/UBE2S/CDC6/PSMB8/CDC45/CDK4/ORC1/ESCO2/CKS1B/CDK2/POLE2/GINS1/RPA3/GINS2/MCM2/PCNA/GINS4/PSMA8/RFC2/CDKN1A/E2F1/PSME2/PSMD8/CCNE1/CDCA5/ORC6/MCM5/PSMB10/CDT1/PSMC2/PSMA7/PSMA2/POLD1/CCNA1/MCM6/UBB/CDC25A/PSME1/PSMB3/PSMA5/SKP2/PSMC4/POLE4/POLA2/MCM8/ANAPC11/SEM1/RFC3/RFC4/POLD4/PSMA1/ORC5/MCM3/PRIM2/PSMB4/PSMC1/LIG1/MCM4/PSMD5/PSMD9/POLE3/AKT2/PSMA3/CDC26/RPA2/PSMB1/POLD3/C…
BIOCARTA_SET_PATHWAY	BIOCARTA_SET_PATHWAY	10	0.770025	1.6291	0.00846047	0.0453572	0.0339909	758	tags=30%, list=4%, signal=29%	PRF1/GZMA/GZMB
REACTOME_CARDIAC_CONDUCTION	REACTOME_CARDIAC_CONDUCTION	137	-0.364117	-1.75721	0.00847458	0.0453572	0.0339909	1793	tags=34%, list=9%, signal=31%	CACNA1C/CACNG8/KCNJ4/AKAP9/RYR1/KCNK7/FGF14/CAMK2G/KCNK10/CASQ1/CACNB4/CACNA1D/FXYD7/CACNG4/CACNA2D1/ATP1A4/KCNJ12/HIPK2/FXYD6/SCN11A/ATP2B2/ATP1A3/KCND2/FGF13/RYR2/CACNA2D3/CACNA2D2/SCN2B/SCN8A/SCN2A/ATP2B3/KCNK4/SCN1A/KCNK12/SLC8A3/SLC8A2/CACNG3/FGF12/CAMK2A/KCNIP3/KCNJ11/SCN3B/KCNK3/FXYD2/SCN3A/KCNIP2/CACNG2
REACTOME_TRAF6_MEDIATED_NF_KB_ACTIVATION	REACTOME_TRAF6_MEDIATED_NF_KB_ACTIVATION	24	0.640514	1.6152	0.00858006	0.0458183	0.0343365	3273	tags=25%, list=17%, signal=21%	SAA1/S100A12/RNF135/IFIH1/S100B/DDX58
SA_CASPASE_CASCADE	SA_CASPASE_CASCADE	19	0.668953	1.61715	0.00865638	0.046122	0.0345641	3698	tags=47%, list=19%, signal=38%	PRF1/FASLG/BIRC3/GZMB/FAS/CASP8/CASP7/CASP3/CASP10
REACTOME_ION_HOMEOSTASIS	REACTOME_ION_HOMEOSTASIS	54	-0.383849	-1.56991	0.00872818	0.0463677	0.0347483	1658	tags=28%, list=9%, signal=25%	RYR1/CAMK2G/CASQ1/FXYD7/ATP1A4/FXYD6/ATP2B2/ATP1A3/RYR2/ATP2B3/SLC8A3/SLC8A2/CAMK2A/KCNJ11/FXYD2
REACTOME_TRANSCRIPTIONAL_REGULATION_BY_RUNX2	REACTOME_TRANSCRIPTIONAL_REGULATION_BY_RUNX2	120	0.469485	1.42539	0.00874161	0.0463677	0.0347483	5019	tags=38%, list=26%, signal=28%	MMP13/COL1A1/LGALS3/ITGBL1/ITGA5/NKX3-2/TWIST1/DLX5/RUNX1/CCNB1/TWIST2/PSMB9/WWTR1/HAND2/PSMB8/CDK4/STAT1/CDK1/RUNX2/PSMA8/CDKN1A/BAX/PSME2/GLI3/GLI2/PSMD8/YAP1/HES1/HIVEP3/PSMB10/PSMC2/PSMA7/PSMA2/UBB/PSME1/PSMB3/PSMA5/SKP2/PSMC4/SEM1/DLX6/PSMA1/HDAC3/PSMB4/PSMC1
KEGG_LYSOSOME	KEGG_LYSOSOME	121	0.469713	1.42656	0.00883967	0.0466952	0.0349937	6415	tags=51%, list=34%, signal=34%	SLC11A1/LAMP3/ACP5/ATP6V0D2/CTSC/CTSZ/CTSW/CTSS/TCIRG1/NPC2/CTSK/CD63/CD68/LAPTM5/HEXB/AP1S3/CTSB/FUCA1/GUSB/CTSG/CTSL/GLA/CD164/GNS/CTSA/CTSD/ATP6V0B/AP1S2/NAGA/GLB1/LGMN/MAN2B1/SUMF1/AGA/DNASE2B/CLN5/CTSV/NEU1/ARSA/LAPTM4A/GALNS/ABCB9/PLA2G15/HEXA/AP4M1/DNASE2/ACP2/SGSH/PPT1/SMPD1/GBA/AP1S1/GALC/NAGLU/LAMP1/AP3S1/GAA/LIPA/LAMP2/MCOLN1/TPP1/MANBA
WP_AMPLIFICATION_AND_EXPANSION_OF_ONCOGENIC_PATHWAYS_AS_METASTATIC_TRAITS	WP_AMPLIFICATION_AND_EXPANSION_OF_ONCOGENIC_PATHWAYS_AS_METASTATIC_TRAITS	17	0.683323	1.61134	0.00884275	0.0466952	0.0349937	3114	tags=53%, list=16%, signal=44%	POSTN/VEGFA/TNC/CYTIP/CXCR4/TCF7/JAG1/PIK3CG/LEF1
REACTOME_APOPTOSIS_INDUCED_DNA_FRAGMENTATION	REACTOME_APOPTOSIS_INDUCED_DNA_FRAGMENTATION	13	0.726933	1.62699	0.00890602	0.0469248	0.0351658	3590	tags=54%, list=19%, signal=44%	H1-5/H1-3/H1-2/H1-4/CASP3/H1-1/HMGB2
PID_CMYB_PATHWAY	PID_CMYB_PATHWAY	84	0.496795	1.47463	0.00893043	0.0469491	0.0351839	4477	tags=39%, list=23%, signal=30%	COL1A2/LYZ/PTCRA/ANPEP/BIRC3/GATA3/CCNB1/CEBPD/PTGS2/CASP6/ELANE/CA1/IQGAP1/CEBPB/SPI1/CDKN2A/MYF6/TFEC/CEBPA/CDK6/CD4/CDKN1A/PIM1/LEF1/GSTM1/HES1/ADORA2B/PRTN3/CD34/CCNA1/H2AZ1/MPO/MYB
WP_NOVEL_INTRACELLULAR_COMPONENTS_OF_RIGILIKE_RECEPTOR_RLR_PATHWAY	WP_NOVEL_INTRACELLULAR_COMPONENTS_OF_RIGILIKE_RECEPTOR_RLR_PATHWAY	60	0.526672	1.51665	0.00910649	0.0477688	0.0357982	4172	tags=32%, list=22%, signal=25%	CXCL10/CXCL8/ISG15/IFNG/IFNB1/IRF7/CASP8/IFIH1/STING1/DHX58/IKBKE/TRADD/DDX58/RIPK1/CASP10/IFNE/IRF3/MAPK13/FADD
WP_CONTROL_OF_IMMUNE_TOLERANCE_BY_VASOACTIVE_INTESTINAL_PEPTIDE	WP_CONTROL_OF_IMMUNE_TOLERANCE_BY_VASOACTIVE_INTESTINAL_PEPTIDE	13	0.72483	1.62228	0.0093048	0.0487013	0.036497	3199	tags=69%, list=17%, signal=58%	IFNG/CD80/IL10/CD28/FAS/CTLA4/CD86/TGFB1/IL2
WP_BRAINDERIVED_NEUROTROPHIC_FACTOR_BDNF_SIGNALING_PATHWAY	WP_BRAINDERIVED_NEUROTROPHIC_FACTOR_BDNF_SIGNALING_PATHWAY	144	-0.279986	-1.36246	0.00934579	0.0488081	0.0365771	3447	tags=32%, list=18%, signal=26%	FRS2/TIAM1/SRC/PTPN11/FRS3/TSC2/IRS1/NSF/MAPK9/KCNA3/FOXO3/GSK3B/EEF2/SHC2/APC/KIDINS220/KSR1/NTRK3/MARCKS/CDKL5/MAPK10/CRTC1/RPS6KA5/KCNN2/MAPK8/DOCK3/GRIA1/NCAM1/SYN1/RAB3A/NTRK2/LINGO1/PIK3R1/GRIA3/MAPT/SHC3/CDK5R1/CAMK4/GRIP1/CAMK2A/GRIN2B/RASGRF1/GRIN1/GABRB3/GRIA2/BMP2
WP_REGULATORY_CIRCUITS_OF_THE_STAT3_SIGNALING_PATHWAY	WP_REGULATORY_CIRCUITS_OF_THE_STAT3_SIGNALING_PATHWAY	78	0.50263	1.48301	0.00950491	0.04953	0.0371181	3580	tags=35%, list=19%, signal=28%	IL2RA/SOCS3/F2RL2/IL7R/OSMR/AGTR1/IL22RA1/IL2RB/IL2RG/IL9R/IL5RA/EGFR/CTF1/JAK3/IL20RA/F2RL3/CSF2RB/IFNGR2/PTPRC/IL15RA/IL10RA/CSF3R/IL10RB/MAPK15/IL21R/PDGFRB/IFNLR1
REACTOME_REVERSIBLE_HYDRATION_OF_CARBON_DIOXIDE	REACTOME_REVERSIBLE_HYDRATION_OF_CARBON_DIOXIDE	12	0.73577	1.62011	0.00954943	0.0496528	0.0372101	1688	tags=50%, list=9%, signal=46%	CA3/CA9/CA6/CA2/CA1/CA12
REACTOME_METABOLISM_OF_POLYAMINES	REACTOME_METABOLISM_OF_POLYAMINES	59	0.52911	1.51975	0.00957298	0.0496664	0.0372203	6131	tags=54%, list=32%, signal=37%	PSMB9/PSMB8/SAT1/NQO1/SMS/PSMA8/PSME2/PSMD8/OAZ1/PSMB10/PSMC2/PSMA7/PSMA2/PSME1/PSMB3/PSMA5/PSMC4/SEM1/PSMA1/PSMB4/SRM/PSMC1/ODC1/PSMD5/AGMAT/PSMD9/PSMA3/PSMB1/PSMD13/PSMA4/PSMB2/PSMD14
WP_CALCIUM_REGULATION_IN_THE_CARDIAC_CELL	WP_CALCIUM_REGULATION_IN_THE_CARDIAC_CELL	150	-0.316358	-1.56075	0.00970874	0.0502607	0.0376657	1848	tags=27%, list=10%, signal=25%	GNG3/CACNA1C/RYR1/GNG4/CAMK2G/PRKCZ/RGS9/GNAI1/CASQ1/ADCY8/CACNA1D/PRKCA/ADCY5/ADCY2/CHRM2/ADRA1A/GNB3/GNAO1/ATP1A4/RGS11/RGS7/RGS4/ATP2B2/KCNJ3/RYR2/PRKCB/GNG13/ATP2B3/PRKCE/CACNA1A/CHRM1/CACNA1B/SLC8A3/CACNA1E/CAMK4/PRKCG/CHRM4/CAMK2A/KCNB1/FXYD2/GJD2
WP_FLUOROPYRIMIDINE_ACTIVITY	WP_FLUOROPYRIMIDINE_ACTIVITY	33	0.591278	1.56985	0.00973349	0.0502791	0.0376795	1863	tags=27%, list=10%, signal=25%	ABCC3/TYMP/DPYD/UPP1/RRM2/CES1/TK1/TYMS/GGH
REACTOME_INTERLEUKIN_20_FAMILY_SIGNALING	REACTOME_INTERLEUKIN_20_FAMILY_SIGNALING	26	0.62248	1.59334	0.00991992	0.0511307	0.0383177	4224	tags=50%, list=22%, signal=39%	SOCS3/IL22RA1/IL22RA2/IL20/JAK3/IL24/STAT1/IL20RA/STAT5A/IL10RB/IFNLR1/IL22/STAT2
REACTOME_ANTIGEN_PRESENTATION_FOLDING_ASSEMBLY_AND_PEPTIDE_LOADING_OF_CLASS_I_MHC	REACTOME_ANTIGEN_PRESENTATION_FOLDING_ASSEMBLY_AND_PEPTIDE_LOADING_OF_CLASS_I_MHC	25	0.625227	1.5892	0.00997836	0.0513204	0.0384598	4810	tags=64%, list=25%, signal=48%	HLA-B/HLA-A/HLA-C/SEC24D/B2M/TAP1/HLA-F/HLA-E/ERAP2/HLA-G/CALR/HSPA5/PDIA3/TAP2/BCAP31/TAPBP
REACTOME_ADENYLATE_CYCLASE_ACTIVATING_PATHWAY	REACTOME_ADENYLATE_CYCLASE_ACTIVATING_PATHWAY	10	-0.699912	-1.82456	0.0100287	0.0513562	0.0384867	2279	tags=50%, list=12%, signal=44%	ADCY1/ADCY8/ADCY5/ADCY2/GNAL
REACTOME_COHESIN_LOADING_ONTO_CHROMATIN	REACTOME_COHESIN_LOADING_ONTO_CHROMATIN	10	-0.702754	-1.83197	0.0100287	0.0513562	0.0384867	4838	tags=80%, list=25%, signal=60%	PDS5B/SMC1A/RAD21/STAG2/STAG1/WAPL/NIPBL/SMC3
REACTOME_RESPONSE_TO_METAL_IONS	REACTOME_RESPONSE_TO_METAL_IONS	14	0.715536	1.62575	0.0101103	0.0516627	0.0387164	3977	tags=71%, list=21%, signal=57%	MT1M/MT1A/MT1H/MT1E/MT3/MT2A/CSRP1/MT1G/MT1B/MT1F
REACTOME_G_ALPHA_I_SIGNALLING_EVENTS	REACTOME_G_ALPHA_I_SIGNALLING_EVENTS	401	0.39761	1.24897	0.0104	0.0530274	0.0397391	3549	tags=28%, list=19%, signal=23%	SAA1/CXCL10/CXCL8/CCL20/CXCL6/CXCL11/CCL23/CXCL9/RBP1/ANXA1/HCAR3/FPR2/BDKRB2/CXCR3/TTR/CCR2/PPY/CCR4/HCAR2/CXCR6/CCL5/SDC1/CCL13/RGS22/GAL/BDKRB1/GPR31/RDH10/GNGT1/CCR8/GPR18/CCR5/PMCH/STRA6/PPBP/FPR3/APOC2/C5AR1/RGS16/CCR7/CXCL13/FPR1/HSPG2/CXCL3/GNG12/RDH5/NPY2R/C3/CXCR2/CXCR4/RGS13/GPR55/PDE6G/INSL5/CXCL1/CCR3/HTR1D/PDE6A/GNG5/S1PR3/LRAT/CCR6/SUCNR1/SDC4/GNGT2/AKR1B10/GNG11/GPR183/APLNR/APLN/…
WP_BIOMARKERS_FOR_PYRIMIDINE_METABOLISM_DISORDERS	WP_BIOMARKERS_FOR_PYRIMIDINE_METABOLISM_DISORDERS	15	0.697381	1.60557	0.0104221	0.0530274	0.0397391	1435	tags=27%, list=8%, signal=25%	TYMP/DPYD/RRM2/TYMS
WP_ARYL_HYDROCARBON_RECEPTOR_PATHWAY	WP_ARYL_HYDROCARBON_RECEPTOR_PATHWAY	46	0.550258	1.53247	0.0104468	0.0530391	0.0397479	4250	tags=39%, list=22%, signal=30%	ALDH3A1/IFNG/CYP1B1/SERPINB2/EGFR/AHR/MYOF/IL17B/NQO1/JUNB/IL12B/MGST1/TGFB1/BAX/IL2/HES1/IL1B/JUN
BIOCARTA_CYTOKINE_PATHWAY	BIOCARTA_CYTOKINE_PATHWAY	19	0.661956	1.60023	0.0105382	0.053335	0.0399696	3199	tags=53%, list=17%, signal=44%	CXCL8/IL6/IFNG/IL10/IL15/IFNB1/IL18/IL1A/IL16/IL2
PID_GLYPICAN_1PATHWAY	PID_GLYPICAN_1PATHWAY	27	0.613636	1.58327	0.01055	0.053335	0.0399696	3583	tags=44%, list=19%, signal=36%	PLA2G2A/VEGFA/LCK/TGFB2/LYN/FGR/HCK/TGFB1/TGFB3/GPC1/TGFBR2/FGFR1
REACTOME_THE_ROLE_OF_NEF_IN_HIV_1_REPLICATION_AND_DISEASE_PATHOGENESIS	REACTOME_THE_ROLE_OF_NEF_IN_HIV_1_REPLICATION_AND_DISEASE_PATHOGENESIS	28	0.612335	1.58786	0.0107134	0.0539819	0.0404543	3113	tags=39%, list=16%, signal=33%	CD8B/LCK/CD28/HLA-A/B2M/CD247/AP1S3/HCK/AP2S1/CD4/AP1S2
KEGG_TERPENOID_BACKBONE_BIOSYNTHESIS	KEGG_TERPENOID_BACKBONE_BIOSYNTHESIS	15	-0.591626	-1.75332	0.0107481	0.0539819	0.0404543	6060	tags=80%, list=32%, signal=55%	FDPS/PMVK/MVK/PDSS1/ACAT1/ACAT2/MVD/HMGCR/IDI1/HMGCS1/IDI2/HMGCS2
KEGG_CYTOSOLIC_DNA_SENSING_PATHWAY	KEGG_CYTOSOLIC_DNA_SENSING_PATHWAY	54	0.534156	1.51938	0.0107609	0.0539819	0.0404543	4081	tags=31%, list=21%, signal=25%	CXCL10/IL6/CCL5/ZBP1/CASP1/IFNB1/IRF7/PYCARD/IL18/RIPK3/STING1/IKBKE/DDX58/RIPK1/POLR1D/IL1B/IRF3
WP_TYPE_I_INTERFERON_INDUCTION_AND_SIGNALING_DURING_SARSCOV2_INFECTION	WP_TYPE_I_INTERFERON_INDUCTION_AND_SIGNALING_DURING_SARSCOV2_INFECTION	29	0.608194	1.58688	0.0107691	0.0539819	0.0404543	4259	tags=45%, list=22%, signal=35%	OAS1/OAS2/OAS3/TREML4/MYD88/STAT1/IKBKE/TLR7/IRF9/IRF3/STAT2/JUN/FOS
REACTOME_NOTCH1_INTRACELLULAR_DOMAIN_REGULATES_TRANSCRIPTION	REACTOME_NOTCH1_INTRACELLULAR_DOMAIN_REGULATES_TRANSCRIPTION	48	-0.379737	-1.52285	0.0108932	0.0543927	0.0407622	3736	tags=40%, list=20%, signal=32%	CDK8/MAMLD1/TLE3/KAT2B/FBXW7/HEY2/NCOR2/HDAC5/MYC/HEY1/KAT2A/RBPJ/EP300/CREBBP/NOTCH1/NBEA/MAML2/HDAC4/HES5
REACTOME_ADENYLATE_CYCLASE_INHIBITORY_PATHWAY	REACTOME_ADENYLATE_CYCLASE_INHIBITORY_PATHWAY	14	-0.61131	-1.76639	0.0108969	0.0543927	0.0407622	2279	tags=43%, list=12%, signal=38%	ADCY1/GNAI1/ADCY8/ADCY5/ADCY2/GNAL
WP_GASTRIC_CANCER_NETWORK_1	WP_GASTRIC_CANCER_NETWORK_1	28	0.610598	1.58335	0.0109489	0.0545375	0.0408707	4281	tags=61%, list=22%, signal=47%	ESM1/E2F7/MYBL2/UBE2C/AURKA/TPX2/TOP2A/H3-3A/ECT2/SMOC2/S100P/H4-16/CENPF/GATD3A/ACTL6A/KIF15/CCNA1
REACTOME_SYNTHESIS_SECRETION_AND_INACTIVATION_OF_GLUCOSE_DEPENDENT_INSULINOTROPIC_POLYPEPTIDE_GIP_	REACTOME_SYNTHESIS_SECRETION_AND_INACTIVATION_OF_GLUCOSE_DEPENDENT_INSULINOTROPIC_POLYPEPTIDE_GIP_	13	0.717862	1.60669	0.0111658	0.0555011	0.0415929	404	tags=23%, list=2%, signal=23%	GATA4/DPP4/ISL1
PID_ATF2_PATHWAY	PID_ATF2_PATHWAY	59	0.523742	1.50433	0.011294	0.0560209	0.0419824	4259	tags=44%, list=22%, signal=34%	CXCL8/PLAU/SOCS3/IL6/IFNG/NOS2/DUSP5/GADD45A/TGFB2/CCNA2/MMP2/ATF3/CDK4/SELE/JUNB/DUSP1/HBG2/DDIT3/DUSP10/CSRP2/ARG1/HES1/IL23A/BRCA1/JUN/FOS
REACTOME_SEROTONIN_RECEPTORS	REACTOME_SEROTONIN_RECEPTORS	12	-0.640216	-1.77368	0.0116868	0.0578484	0.043352	1720	tags=58%, list=9%, signal=53%	HTR1B/HTR5A/HTR2A/HTR1E/HTR6/HTR2C/HTR1A
BIOCARTA_IL1R_PATHWAY	BIOCARTA_IL1R_PATHWAY	31	0.596781	1.57231	0.0117237	0.0579104	0.0433984	2982	tags=39%, list=16%, signal=33%	IL6/IL1RN/IL1RAP/IL1R1/IFNB1/TGFB2/MYD88/IL1A/IRAK2/MAP2K3/TGFB1/TGFB3
REACTOME_DISEASES_OF_IMMUNE_SYSTEM	REACTOME_DISEASES_OF_IMMUNE_SYSTEM	24	0.62811	1.58392	0.0119637	0.0589731	0.0441948	5414	tags=62%, list=28%, signal=45%	LY96/CD14/CD36/UNC93B1/MYD88/TLR2/TLR1/BTK/TLR3/TLR10/IRAK4/TLR6/TLR5/NFKB2/NFKB1
REACTOME_SUMOYLATION_OF_TRANSCRIPTION_COFACTORS	REACTOME_SUMOYLATION_OF_TRANSCRIPTION_COFACTORS	43	-0.389698	-1.52311	0.0121043	0.059542	0.0446212	3795	tags=33%, list=20%, signal=26%	TOPORS/SAFB/PIAS1/PHC1/CBX8/PHC3/DDX17/PCGF2/NCOR2/NCOA1/EP300/CREBBP/NCOA2/HIPK2
REACTOME_NCAM1_INTERACTIONS	REACTOME_NCAM1_INTERACTIONS	42	0.555084	1.52901	0.0122307	0.0600032	0.0449668	1666	tags=26%, list=9%, signal=24%	COL3A1/COL6A2/COL6A3/COL5A1/COL5A2/COL6A5/COL4A1/COL4A2/COL6A1/COL9A3/ST8SIA4
REACTOME_NEGATIVE_REGULATION_OF_THE_PI3K_AKT_NETWORK	REACTOME_NEGATIVE_REGULATION_OF_THE_PI3K_AKT_NETWORK	110	0.466281	1.40824	0.0122486	0.0600032	0.0449668	3857	tags=31%, list=20%, signal=25%	AREG/EREG/FGF19/ICOS/FGF3/TRAT1/CD80/LCK/CD28/RAC2/IL1RAP/PDGFA/FGF10/MET/EGFR/HGF/MYD88/ESR2/IL1RL1/CD86/IER3/ERBB2/PIK3AP1/EGF/TRIB3/PIK3CD/VAV1/FGFR3/PDGFRB/RHOG/FGFR1/IRAK4/FGF7/HBEGF
REACTOME_INFECTION_WITH_MYCOBACTERIUM_TUBERCULOSIS	REACTOME_INFECTION_WITH_MYCOBACTERIUM_TUBERCULOSIS	27	0.606829	1.56571	0.0124467	0.0608475	0.0455995	4298	tags=33%, list=23%, signal=26%	LTF/NOS2/B2M/TLR2/CTSG/PGK1/CORO1A/ENO1/UBB
WP_TLR4_SIGNALING_AND_TOLERANCE	WP_TLR4_SIGNALING_AND_TOLERANCE	28	0.603365	1.5646	0.0125971	0.0614564	0.0460558	4081	tags=39%, list=21%, signal=31%	CXCL8/IL6/IFNB1/IRF7/MYD88/IKBKE/TRAM1/RIPK1/IRAK4/INPP5D/IRF3
REACTOME_ERYTHROCYTES_TAKE_UP_CARBON_DIOXIDE_AND_RELEASE_OXYGEN	REACTOME_ERYTHROCYTES_TAKE_UP_CARBON_DIOXIDE_AND_RELEASE_OXYGEN	13	0.710975	1.59127	0.0126279	0.0614802	0.0460736	3515	tags=62%, list=18%, signal=50%	RHAG/HBA1/AQP1/CA2/CA1/CYB5R1/CYB5R2/HBB
REACTOME_WNT5A_DEPENDENT_INTERNALIZATION_OF_FZD2_FZD5_AND_ROR2	REACTOME_WNT5A_DEPENDENT_INTERNALIZATION_OF_FZD2_FZD5_AND_ROR2	13	0.710412	1.59001	0.0127609	0.062	0.0464632	2562	tags=38%, list=13%, signal=33%	ROR2/ROR1/FZD2/FZD5/AP2S1
REACTOME_THE_ACTIVATION_OF_ARYLSULFATASES	REACTOME_THE_ACTIVATION_OF_ARYLSULFATASES	13	0.709797	1.58863	0.0128938	0.0625178	0.0468512	4779	tags=69%, list=25%, signal=52%	ARSJ/ARSI/ARSF/ARSD/SUMF2/ARSL/SUMF1/ARSA/ARSK
REACTOME_SIGNALING_BY_WNT	REACTOME_SIGNALING_BY_WNT	328	0.402933	1.26098	0.0130013	0.0629104	0.0471454	3176	tags=24%, list=17%, signal=20%	H2AC19/H2AC18/SRY/H2BC9/LGR6/H2BS1/H4C15/H3C8/H3C7/DKK1/H2BC10/WNT16/H2AC14/H3C11/ROR2/SOST/GNGT1/RAC2/H3C14/H2BC14/H4C14/H2BC11/H2AC20/WNT10A/H4C6/H2BC12/FZD6/ROR1/PSMB9/GNG12/H4C11/H3C10/RUNX3/TERT/CAV1/H4C13/H3C15/FZD1/PSMB8/PDE6G/FZD8/PDE6A/GNG5/H2AJ/H4C1/FZD2/H2AC4/H3C6/GNGT2/TCF7/GNG11/H4C8/DKK2/H3C12/H2BC17/H4C2/H4C4/FZD7/H4C3/WNT4/H2BC4/FZD5/AP2S1/H3C1/PSMA8/H2AC8/H2AC7/PDE6B/H3-3A/H2BC3/…
REACTOME_INTERLEUKIN_RECEPTOR_SHC_SIGNALING	REACTOME_INTERLEUKIN_RECEPTOR_SHC_SIGNALING	27	0.605399	1.56202	0.0131579	0.0634876	0.047578	3199	tags=41%, list=17%, signal=34%	IL2RA/CSF2/IL2RB/IL2RG/IL5RA/JAK3/SHC1/CSF2RB/PTPN6/PIK3CD/IL2
REACTOME_IRAK4_DEFICIENCY_TLR2_4_	REACTOME_IRAK4_DEFICIENCY_TLR2_4_	11	0.740565	1.59652	0.0131741	0.0634876	0.047578	4178	tags=82%, list=22%, signal=64%	LY96/CD14/CD36/MYD88/TLR2/TLR1/BTK/IRAK4/TLR6
WP_PI3KAKTMTOR_VITD3_SIGNALLING	WP_PI3KAKTMTOR_VITD3_SIGNALLING	22	0.634457	1.57453	0.0132499	0.0636531	0.0477021	2732	tags=36%, list=14%, signal=31%	VDR/HK3/CD80/IL10/HLA-DRA/LDHA/CD86/SLC2A3
BIOCARTA_ERYTH_PATHWAY	BIOCARTA_ERYTH_PATHWAY	15	0.690519	1.58977	0.0132882	0.0636531	0.0477021	2982	tags=60%, list=16%, signal=51%	CSF2/CSF3/IL6/IL11/TGFB2/EPO/IL1A/TGFB1/TGFB3
KEGG_DNA_REPLICATION	KEGG_DNA_REPLICATION	36	0.572953	1.54244	0.013289	0.0636531	0.0477021	5893	tags=64%, list=31%, signal=44%	POLE2/RPA3/MCM2/PCNA/RFC2/RNASEH2A/MCM5/POLD1/MCM6/POLE4/SSBP1/POLA2/RFC3/RFC4/POLD4/MCM3/PRIM2/LIG1/MCM4/POLE3/RPA2/POLD3/PRIM1
PID_ATR_PATHWAY	PID_ATR_PATHWAY	38	0.566225	1.53692	0.0134335	0.0642155	0.0481235	4745	tags=47%, list=25%, signal=36%	CCNA2/CDC25C/CDC6/CDK2/PLK1/RAD51/MCM2/CLSPN/RFC2/MDM2/CHEK1/FANCD2/TIMELESS/BRCA2/CDC25A/HUS1/RFC3/RFC4
BIOCARTA_GHRELIN_PATHWAY	BIOCARTA_GHRELIN_PATHWAY	13	0.707828	1.58423	0.0135584	0.0646821	0.0484732	1359	tags=46%, list=7%, signal=43%	IGFBP2/IGFBP3/IGFBP4/IGFBP5/IGFBP6/GH1
REACTOME_ACYL_CHAIN_REMODELLING_OF_PS	REACTOME_ACYL_CHAIN_REMODELLING_OF_PS	22	0.633049	1.57104	0.0137406	0.0654198	0.049026	2818	tags=36%, list=15%, signal=31%	PLA2G2A/PLA2G5/PLA2R1/MBOAT1/OSBPL10/PLA2G2D/PLA2G4A/PLA2G2F
REACTOME_YAP1_AND_WWTR1_TAZ_STIMULATED_GENE_EXPRESSION	REACTOME_YAP1_AND_WWTR1_TAZ_STIMULATED_GENE_EXPRESSION	15	0.688932	1.58611	0.0138093	0.0654988	0.0490852	3458	tags=67%, list=18%, signal=55%	NKX2-5/GATA4/TEAD3/TEAD2/WWTR1/TEAD4/TBX5/RUNX2/CCN2/YAP1
REACTOME_G1_S_SPECIFIC_TRANSCRIPTION	REACTOME_G1_S_SPECIFIC_TRANSCRIPTION	29	0.598583	1.56181	0.0138125	0.0654988	0.0490852	4619	tags=52%, list=24%, signal=39%	RRM2/TK1/TYMS/CDC6/CDC45/ORC1/CDK1/PCNA/E2F1/CCNE1/CDT1/HDAC1/CCNA1/CDC25A/FBXO5
REACTOME_NEGATIVE_REGULATORS_OF_DDX58_IFIH1_SIGNALING	REACTOME_NEGATIVE_REGULATORS_OF_DDX58_IFIH1_SIGNALING	34	0.57594	1.53609	0.0138552	0.0655703	0.0491388	4319	tags=35%, list=23%, signal=27%	ISG15/HERC5/RNF135/IFIH1/TNFAIP3/NLRC5/IKBKE/DDX58/UBA7/IRF3/UBB/UBE2L6
WP_NUCLEOTIDEBINDING_OLIGOMERIZATION_DOMAIN_NOD_PATHWAY	WP_NUCLEOTIDEBINDING_OLIGOMERIZATION_DOMAIN_NOD_PATHWAY	41	0.553617	1.52193	0.0139216	0.0657534	0.049276	4175	tags=41%, list=22%, signal=32%	CASP5/CASP1/NLRP12/CASP8/PYCARD/IL18/CASP7/MEFV/CARD6/NLRC4/NOD1/PRDM1/CARD9/NAIP/NOD2/IL1B/NLRP4
KEGG_PROTEASOME	KEGG_PROTEASOME	44	0.547306	1.51448	0.0139758	0.0658782	0.0493695	6131	tags=57%, list=32%, signal=39%	IFNG/PSMB9/PSMB8/PSMA8/PSME2/PSMD8/PSMB10/PSMC2/PSMA7/PSMA2/PSME1/PSMB3/PSMA5/PSMC4/SEM1/PSMA1/PSMB4/PSMC1/PSMA3/POMP/PSMB1/PSMD13/PSMA4/PSMB2/PSMD14
REACTOME_REGULATION_BY_C_FLIP	REACTOME_REGULATION_BY_C_FLIP	11	0.735124	1.58479	0.0141348	0.0664951	0.0498318	4172	tags=82%, list=22%, signal=64%	FASLG/FAS/CASP8/TNFSF10/TRADD/TNFRSF10A/RIPK1/TNFRSF10B/FADD
REACTOME_TRAFFICKING_AND_PROCESSING_OF_ENDOSOMAL_TLR	REACTOME_TRAFFICKING_AND_PROCESSING_OF_ENDOSOMAL_TLR	13	0.705356	1.57869	0.014223	0.0667779	0.0500438	4199	tags=77%, list=22%, signal=60%	TLR8/CTSS/UNC93B1/CTSK/CTSB/CTSL/TLR3/LGMN/TLR7/CTSV
REACTOME_ACYL_CHAIN_REMODELLING_OF_PC	REACTOME_ACYL_CHAIN_REMODELLING_OF_PC	27	0.602459	1.55443	0.0145804	0.0683203	0.0511996	4098	tags=44%, list=22%, signal=35%	PLA2G2A/PLA2G5/PLBD1/PLA2R1/PLA2G2D/PLB1/PLA2G4A/PLA2G2F/PLA2G3/LPCAT2/PLAAT3/PLA2G4F
PID_SMAD2_3NUCLEAR_PATHWAY	PID_SMAD2_3NUCLEAR_PATHWAY	81	0.489882	1.45074	0.014787	0.0690525	0.0517484	2776	tags=25%, list=15%, signal=21%	COL1A2/NKX2-5/SERPINE1/VDR/IL10/GATA3/RUNX1/LAMC1/IFNB1/IRF7/RUNX3/TGIF1/CITED1/ATF3/CDK4/CEBPB/CDK2/DLX1/RUNX2/CDKN1A
WP_IL10_ANTIINFLAMMATORY_SIGNALING_PATHWAY	WP_IL10_ANTIINFLAMMATORY_SIGNALING_PATHWAY	12	0.71336	1.57077	0.0147949	0.0690525	0.0517484	3329	tags=67%, list=17%, signal=55%	IL6/IL10/HMOX1/STAT1/IL1A/IL10RA/IL10RB/BLVRB
WP_SIGNAL_TRANSDUCTION_THROUGH_IL1R	WP_SIGNAL_TRANSDUCTION_THROUGH_IL1R	33	0.578548	1.53605	0.014832	0.0690896	0.0517762	2982	tags=36%, list=16%, signal=31%	IL6/IL1RN/IL1RAP/IL1R1/IFNB1/TGFB2/MYD88/IL1A/IRAK2/MAP2K3/TGFB1/TGFB3
PID_REG_GR_PATHWAY	PID_REG_GR_PATHWAY	82	0.488072	1.44614	0.0148757	0.0691574	0.051827	4259	tags=37%, list=22%, signal=29%	CXCL8/AFP/CSF2/MMP1/IL6/IFNG/ICAM1/GATA3/CGA/IRF1/PRL/SFN/FGG/TBX21/STAT1/SPI1/FKBP5/SELE/CDKN1A/MDM2/STAT5A/BAX/PCK2/IL2/NFATC1/EGR1/HDAC1/POMC/JUN/FOS
WP_HEMATOPOIETIC_STEM_CELL_DIFFERENTIATION	WP_HEMATOPOIETIC_STEM_CELL_DIFFERENTIATION	55	0.522592	1.48839	0.0149788	0.0695006	0.0520842	4505	tags=55%, list=24%, signal=42%	CSF2/CSF3/IL6/ITGB3/RUNX1/RHOH/EPO/CXCR4/TRIM29/CIITA/IL1A/LMO2/SPI1/MUC1/NFE2/TRAF3IP3/PIM1/STAT5A/VAV1/LEF1/NCKAP1L/IRF5/NFATC2/IL1B/CD34/IKZF1/FOS/LYL1/MYB/TNXB
REACTOME_ACYL_CHAIN_REMODELLING_OF_PG	REACTOME_ACYL_CHAIN_REMODELLING_OF_PG	18	0.659944	1.57725	0.0151553	0.0701823	0.052595	3250	tags=39%, list=17%, signal=32%	PLA2G2A/PLA2G5/PLA2R1/PLA2G2D/PLA2G4A/PLA2G2F/PLA2G3
REACTOME_PHOSPHORYLATION_OF_THE_APC_C	REACTOME_PHOSPHORYLATION_OF_THE_APC_C	20	0.642322	1.57084	0.0156056	0.0721132	0.0540421	2120	tags=25%, list=11%, signal=22%	CCNB1/UBE2C/UBE2S/PLK1/CDK1
REACTOME_RESPONSE_OF_EIF2AK1_HRI_TO_HEME_DEFICIENCY	REACTOME_RESPONSE_OF_EIF2AK1_HRI_TO_HEME_DEFICIENCY	15	0.68383	1.57437	0.0156331	0.0721132	0.0540421	3210	tags=53%, list=17%, signal=44%	ATF3/CEBPB/ATF5/PPP1R15A/DDIT3/CHAC1/TRIB3/GRB10
PID_A6B1_A6B4_INTEGRIN_PATHWAY	PID_A6B1_A6B4_INTEGRIN_PATHWAY	46	0.539907	1.50364	0.0156701	0.0721435	0.0540648	3110	tags=39%, list=16%, signal=33%	LAMB1/MET/LAMC1/EGFR/LAMA2/SFN/SHC1/LAMC3/LAMC2/IL1A/PMP22/CASP7/LAMA4/ITGB1/ERBB2/ITGB4/EGF/LAMB2
WP_LIVER_X_RECEPTOR_PATHWAY	WP_LIVER_X_RECEPTOR_PATHWAY	10	-0.677389	-1.76585	0.0157593	0.0724134	0.0542671	1255	tags=40%, list=7%, signal=37%	CYP3A4/FASN/SCD/ABCG8
KEGG_REGULATION_OF_ACTIN_CYTOSKELETON	KEGG_REGULATION_OF_ACTIN_CYTOSKELETON	212	0.420713	1.30485	0.0158507	0.0726926	0.0544763	5134	tags=42%, list=27%, signal=31%	FGF19/FGF3/BDKRB2/VAV3/ITGB3/BDKRB1/FN1/ITGA5/MSN/MYL12A/RAC2/MYL9/ACTN1/PDGFD/ITGA3/TMSB4X/PDGFA/FGF10/ITGA4/CD14/EGFR/GNG12/FGF21/ARPC1B/INSRR/IQGAP1/ITGA7/SSH3/ITGB7/IQGAP2/ITGB2/ITGAL/ITGA2/IQGAP3/RRAS/ITGA1/SCIN/MYL10/MYL7/PIK3CG/ITGA11/ITGB1/ITGB4/ARPC5/PFN1/EGF/MYL12B/ITGA10/MYLK/PIK3CD/VAV1/DIAPH3/NCKAP1L/MYLPF/PIK3R5/WAS/ITGAX/CDC42/ITGAD/ITGAM/FGFR3/PDGFRB/ACTB/FGFR1/SLC9A1/ACTN4/PPP1CA…
REACTOME_TOLL_LIKE_RECEPTOR_4_TLR4_CASCADE	REACTOME_TOLL_LIKE_RECEPTOR_4_TLR4_CASCADE	127	0.451142	1.37265	0.0159439	0.0729789	0.0546909	4298	tags=32%, list=23%, signal=25%	SAA1/SOCS1/BIRC3/LY96/S100A12/LBP/CD14/IRF7/CD36/MYD88/CASP8/CD180/TLR2/DUSP6/ITGB2/TICAM2/TLR1/RIPK3/RPS6KA1/MAP3K8/IRAK2/MAP2K3/LY86/DUSP4/S100B/IKBKE/BTK/NOD1/ITGAM/NOD2/RIPK1/IRAK4/SIGIRR/MAPKAPK3/IRF3/FADD/TLR6/PLCG2/JUN/FOS/UBB
BIOCARTA_IL2_PATHWAY	BIOCARTA_IL2_PATHWAY	22	0.626853	1.55566	0.0160716	0.0734217	0.0550227	4259	tags=50%, list=22%, signal=39%	IL2RA/LCK/IL2RB/IL2RG/JAK3/SHC1/STAT5A/IL2/SYK/JUN/FOS
REACTOME_CROSS_PRESENTATION_OF_SOLUBLE_EXOGENOUS_ANTIGENS_ENDOSOMES_	REACTOME_CROSS_PRESENTATION_OF_SOLUBLE_EXOGENOUS_ANTIGENS_ENDOSOMES_	50	0.531029	1.49595	0.0161521	0.0736472	0.0551917	6386	tags=58%, list=34%, signal=39%	MRC2/PSMB9/PSMB8/FCGR1A/PSMA8/PSME2/PSMD8/FCGR1B/PSMB10/PSMC2/PSMA7/PSMA2/PSME1/PSMB3/PSMA5/PSMC4/SEM1/PSMA1/PSMB4/PSMC1/PSMD5/PSMD9/PSMA3/PSMB1/PSMD13/PSMA4/PSMB2/PSMD14/MRC1
BIOCARTA_RACC_PATHWAY	BIOCARTA_RACC_PATHWAY	14	-0.589642	-1.70378	0.0163453	0.0742896	0.0556731	2279	tags=57%, list=12%, signal=50%	ADCY1/KCNQ3/GUCY1A2/GUCY1A1/KCNQ2/TRPC3/KCNQ5/TRPC5
REACTOME_KERATAN_SULFATE_KERATIN_METABOLISM	REACTOME_KERATAN_SULFATE_KERATIN_METABOLISM	34	0.571938	1.52541	0.0163953	0.0742896	0.0556731	4847	tags=47%, list=25%, signal=35%	FMOD/LUM/B3GNT7/KERA/CHST6/CHST2/HEXB/OGN/B4GALT1/GNS/GLB1/SLC35D2/GLB1L/ST3GAL4/GALNS/HEXA
BIOCARTA_MCM_PATHWAY	BIOCARTA_MCM_PATHWAY	18	0.654469	1.56417	0.0164183	0.0742896	0.0556731	5184	tags=67%, list=27%, signal=49%	CDC6/ORC1/CDK2/MCM2/CCNE1/ORC6/MCM5/CDT1/MCM6/ORC5/MCM3/MCM4
REACTOME_METABOLISM_OF_ANGIOTENSINOGEN_TO_ANGIOTENSINS	REACTOME_METABOLISM_OF_ANGIOTENSINOGEN_TO_ANGIOTENSINS	18	0.654258	1.56366	0.0164183	0.0742896	0.0556731	3132	tags=56%, list=16%, signal=46%	ANPEP/GZMH/CES1/ENPEP/CTSZ/ACE/CPA3/CTSG/CTSD/AOPEP
WP_NOCGMPPKG_MEDIATED_NEUROPROTECTION	WP_NOCGMPPKG_MEDIATED_NEUROPROTECTION	47	-0.36619	-1.46632	0.016632	0.0751134	0.0562904	2126	tags=36%, list=11%, signal=32%	NPPA/CASP9/CNGA4/GUCY1A2/DLG4/AKAP9/GUCY1A1/CAMK2G/GRIN2C/GRIN2A/NEFL/CNGB1/CAMK2A/GRIN2B/PDE2A/GRIN1/PRKG2
REACTOME_SYNTHESIS_OF_PIPS_AT_THE_LATE_ENDOSOME_MEMBRANE	REACTOME_SYNTHESIS_OF_PIPS_AT_THE_LATE_ENDOSOME_MEMBRANE	11	-0.645158	-1.74429	0.0169429	0.0763719	0.0572336	4846	tags=91%, list=25%, signal=68%	FIG4/MTMR2/MTM1/PIK3R4/PIK3C2A/PIK3C3/MTMR4/PIKFYVE/MTMR9/MTMR7
WP_CARDIAC_PROGENITOR_DIFFERENTIATION	WP_CARDIAC_PROGENITOR_DIFFERENTIATION	53	0.521369	1.47884	0.0170213	0.0765796	0.0573892	2625	tags=30%, list=14%, signal=26%	FOXA2/NKX2-5/GATA4/DKK1/ISL1/TBX20/ANPEP/ROR2/NODAL/CXCR4/IGF2/LIN28B/TBX5/MIXL1/IRX4/TGFB1
WP_EBV_LMP1_SIGNALING	WP_EBV_LMP1_SIGNALING	23	0.619218	1.5487	0.0175439	0.0787812	0.0590391	2708	tags=26%, list=14%, signal=22%	CXCL8/CCL20/CCL5/IFNB1/PDLIM7/TRADD
WP_FGF23_SIGNALLING_IN_HYPOPHOSPHATEMIC_RICKETS_AND_RELATED_DISORDERS	WP_FGF23_SIGNALLING_IN_HYPOPHOSPHATEMIC_RICKETS_AND_RELATED_DISORDERS	22	0.624688	1.55029	0.0176665	0.0791822	0.0593396	3424	tags=41%, list=18%, signal=34%	SPP1/DMP1/CYP27B1/FAM20C/GALNT3/ENPP1/CDKN1A/PHEX/FGFR3
REACTOME_ION_TRANSPORT_BY_P_TYPE_ATPASES	REACTOME_ION_TRANSPORT_BY_P_TYPE_ATPASES	55	-0.354446	-1.45436	0.017744	0.0793792	0.0594873	1559	tags=22%, list=8%, signal=20%	CAMK2G/FXYD7/ATP1A4/ATP9A/FXYD6/ATP2B2/ATP8A2/ATP1A3/ATP8A1/ATP2B3/CAMK2A/FXYD2
WP_TCELL_RECEPTOR_AND_COSTIMULATORY_SIGNALING	WP_TCELL_RECEPTOR_AND_COSTIMULATORY_SIGNALING	29	0.587891	1.53391	0.0180265	0.080491	0.0603205	3690	tags=41%, list=19%, signal=33%	CD8B/LCK/CD28/ITK/PDCD1/CD8A/ZAP70/CTLA4/PDK1/PTPN6/IL2/NFATC2
KEGG_CALCIUM_SIGNALING_PATHWAY	KEGG_CALCIUM_SIGNALING_PATHWAY	177	-0.349562	-1.75836	0.0181818	0.0808619	0.0605984	2347	tags=33%, list=12%, signal=29%	ADORA2A/MYLK3/ADCY1/PPP3CA/TRHR/TRPC1/PRKX/TACR3/CD38/CACNA1C/PLCB4/DRD5/RYR1/PPP3CB/CAMK2G/PDE1A/GRIN2C/EDNRB/ADCY8/CACNA1D/P2RX5/PRKCA/ADCY2/CHRM2/ADRA1A/GRM1/GRIN2A/ATP2B2/P2RX7/HTR5A/P2RX6/HTR2A/RYR2/PRKCB/CCKBR/ATP2B3/ERBB4/CACNA1A/CHRM1/CACNA1B/CALML3/HTR6/CALML5/PTGER3/SLC8A3/SLC8A2/TACR1/CACNA1E/CAMK4/PRKCG/CACNA1I/CAMK2A/PPP3R2/GNAL/PLCB1/GRM5/HTR2C/GRIN1
PID_E2F_PATHWAY	PID_E2F_PATHWAY	73	0.492876	1.44445	0.018199	0.0808619	0.0605984	3032	tags=30%, list=16%, signal=25%	SERPINE1/PLAU/E2F7/RRM2/MYBL2/CES1/TK1/TYMS/CCNA2/CDKN2C/CDC6/ORC1/CDK2/CDKN2A/CDK1/HIC1/TP73/CASP7/CEBPA/CDKN1A/RBBP8/E2F1
WP_TP53_NETWORK	WP_TP53_NETWORK	19	0.643024	1.55447	0.0183164	0.0808619	0.0605984	3107	tags=47%, list=16%, signal=40%	OTX2/TP63/GADD45A/TNFSF10/CDKN2A/TP73/CDKN1A/MDM2/BAX
REACTOME_POLO_LIKE_KINASE_MEDIATED_EVENTS	REACTOME_POLO_LIKE_KINASE_MEDIATED_EVENTS	16	0.667334	1.55566	0.0183344	0.0808619	0.0605984	4406	tags=62%, list=23%, signal=48%	MYBL2/CCNB1/WEE1/CCNB2/CDC25C/PLK1/FOXM1/CENPF/CDC25A/PKMYT1
KEGG_PATHOGENIC_ESCHERICHIA_COLI_INFECTION	KEGG_PATHOGENIC_ESCHERICHIA_COLI_INFECTION	55	0.518066	1.4755	0.0183436	0.0808619	0.0605984	5134	tags=47%, list=27%, signal=35%	TUBA1C/TUBB6/LY96/KRT18/CD14/TUBA3C/CLDN1/ARPC1B/HCLS1/TUBAL3/TUBA3E/ITGB1/ARPC5/TUBA1A/WAS/CDC42/ACTB/TUBA1B/ARPC3/TUBB4B/ARPC2/ARPC4/TLR5/ARPC1A/TUBB/ACTG1
WP_PATHOGENIC_ESCHERICHIA_COLI_INFECTION	WP_PATHOGENIC_ESCHERICHIA_COLI_INFECTION	55	0.518066	1.4755	0.0183436	0.0808619	0.0605984	5134	tags=47%, list=27%, signal=35%	TUBA1C/TUBB6/LY96/KRT18/CD14/TUBA3C/CLDN1/ARPC1B/HCLS1/TUBAL3/TUBA3E/ITGB1/ARPC5/TUBA1A/WAS/CDC42/ACTB/TUBA1B/ARPC3/TUBB4B/ARPC2/ARPC4/TLR5/ARPC1A/TUBB/ACTG1
PID_WNT_SIGNALING_PATHWAY	PID_WNT_SIGNALING_PATHWAY	27	0.593769	1.53201	0.0183736	0.0808619	0.0605984	2492	tags=37%, list=13%, signal=32%	CTHRC1/DKK1/ROR2/IGFBP4/FZD6/FZD1/FZD8/FZD2/FZD7/FZD5
BIOCARTA_PLATELETAPP_PATHWAY	BIOCARTA_PLATELETAPP_PATHWAY	14	0.684988	1.55635	0.0183824	0.0808619	0.0605984	857	tags=36%, list=4%, signal=34%	SERPINE1/PLAU/COL4A1/COL4A2/PLAT
REACTOME_INTERLEUKIN_3_INTERLEUKIN_5_AND_GM_CSF_SIGNALING	REACTOME_INTERLEUKIN_3_INTERLEUKIN_5_AND_GM_CSF_SIGNALING	48	0.531004	1.48948	0.0184941	0.0811597	0.0608216	4298	tags=42%, list=23%, signal=32%	IL2RA/CSF2/IL2RB/IL2RG/IL5RA/JAK3/SHC1/LYN/CSF2RB/HCK/TEC/PTPN6/STAT5A/PIK3CD/VAV1/IL2/SYK/INPP5D/BLNK/UBB
KEGG_LONG_TERM_DEPRESSION	KEGG_LONG_TERM_DEPRESSION	70	-0.3265	-1.40465	0.0185185	0.0811597	0.0608216	1811	tags=31%, list=10%, signal=29%	GUCY1A2/PLCB4/GUCY1A1/RYR1/JMJD7-PLA2G4B/PLA2G6/IGF1R/GNAI1/PRKCA/GRM1/GNAO1/GRIA1/CRHR1/GRIA3/PRKCB/CACNA1A/GRID2/PRKCG/PLCB1/GRM5/GRIA2/PRKG2
REACTOME_KERATAN_SULFATE_BIOSYNTHESIS	REACTOME_KERATAN_SULFATE_BIOSYNTHESIS	28	0.590349	1.53084	0.0187191	0.0818355	0.061328	2763	tags=29%, list=14%, signal=24%	FMOD/LUM/B3GNT7/KERA/CHST6/CHST2/OGN/B4GALT1
REACTOME_G1_S_DNA_DAMAGE_CHECKPOINTS	REACTOME_G1_S_DNA_DAMAGE_CHECKPOINTS	68	0.497401	1.44918	0.0187699	0.0818355	0.061328	6412	tags=57%, list=34%, signal=38%	PSMB9/CCNA2/PSMB8/CDK2/CDKN2A/CHEK2/PSMA8/CDKN1A/MDM2/PSME2/PSMD8/CHEK1/CCNE1/PSMB10/PSMC2/PSMA7/PSMA2/CCNA1/UBB/CDC25A/PSME1/PSMB3/PSMA5/PSMC4/SEM1/PSMA1/PSMB4/PSMC1/PSMD5/PSMD9/PSMA3/PSMB1/MDM4/PSMD13/PSMA4/PSMB2/PSMD14/UBA52/TP53
REACTOME_REGULATION_OF_IFNG_SIGNALING	REACTOME_REGULATION_OF_IFNG_SIGNALING	14	0.684611	1.55549	0.0187763	0.0818355	0.061328	2615	tags=43%, list=14%, signal=37%	SOCS3/SOCS1/IFNG/STAT1/IFNGR2/PTPN6
BIOCARTA_EFP_PATHWAY	BIOCARTA_EFP_PATHWAY	16	0.666046	1.55265	0.0191091	0.0830618	0.062247	2705	tags=44%, list=14%, signal=38%	CCNB1/CCNB2/SFN/CDK4/CDK2/CDK1/CDK6
KEGG_NITROGEN_METABOLISM	KEGG_NITROGEN_METABOLISM	23	0.615685	1.53986	0.0191277	0.0830618	0.062247	1688	tags=30%, list=9%, signal=28%	CA3/CA9/CA6/CA2/HAL/CA1/CA12
KEGG_PANTOTHENATE_AND_COA_BIOSYNTHESIS	KEGG_PANTOTHENATE_AND_COA_BIOSYNTHESIS	16	0.665658	1.55175	0.0192382	0.0833891	0.0624923	1819	tags=38%, list=10%, signal=34%	DPYD/BCAT1/VNN2/ENPP1/VNN1/PPCS
REACTOME_RETINOID_CYCLE_DISEASE_EVENTS	REACTOME_RETINOID_CYCLE_DISEASE_EVENTS	13	0.69149	1.54766	0.0195401	0.0845429	0.063357	4483	tags=69%, list=24%, signal=53%	RBP1/TTR/STRA6/RDH5/LRAT/RLBP1/ABCA4/RDH12/OPN1SW
REACTOME_TP53_REGULATES_TRANSCRIPTION_OF_DEATH_RECEPTORS_AND_LIGANDS	REACTOME_TP53_REGULATES_TRANSCRIPTION_OF_DEATH_RECEPTORS_AND_LIGANDS	12	0.704835	1.552	0.0197714	0.0853878	0.0639901	3731	tags=67%, list=20%, signal=54%	IGFBP3/TP63/FAS/TNFRSF10C/TNFRSF10D/TP73/TNFRSF10A/TNFRSF10B
BIOCARTA_MONOCYTE_PATHWAY	BIOCARTA_MONOCYTE_PATHWAY	11	0.723361	1.55943	0.0198984	0.0857804	0.0642844	3412	tags=91%, list=18%, signal=75%	ICAM1/CD44/SELP/ITGA4/ITGB2/ITGAL/SELE/PECAM1/ITGB1/ITGAM
REACTOME_PLATELET_ADHESION_TO_EXPOSED_COLLAGEN	REACTOME_PLATELET_ADHESION_TO_EXPOSED_COLLAGEN	14	0.681162	1.54765	0.019958	0.0858594	0.0643436	3048	tags=64%, list=16%, signal=54%	COL1A1/COL1A2/FCER1G/ITGA2/LYN/ITGA1/VWF/ITGB1/ITGA10
BIOCARTA_CREB_PATHWAY	BIOCARTA_CREB_PATHWAY	22	-0.479646	-1.58902	0.0199892	0.0858594	0.0643436	4591	tags=55%, list=24%, signal=41%	PRKACB/MAPK1/PRKAR2B/PIK3CA/SOS1/PRKAR1B/PRKACG/ADCY1/PRKCA/RPS6KA5/PIK3R1/PRKCB
REACTOME_MITOTIC_PROMETAPHASE	REACTOME_MITOTIC_PROMETAPHASE	202	0.418589	1.29674	0.0201767	0.0865079	0.0648296	4528	tags=31%, list=24%, signal=24%	TUBA1C/TUBB6/CDC20/BIRC5/CENPA/CCNB1/KIF18A/SKA1/CDCA8/CENPK/CCNB2/TUBA4B/TUBA3C/NEK2/KIF2C/CENPU/NCAPG/BUB1/NDC80/ERCC6L/SGO1/AURKB/NEK6/NUF2/PLK1/SPC24/CENPE/CDK1/CENPM/NCAPH/TUBAL3/TUBA3E/BUB1B/SMC4/B9D2/ITGB3BP/CENPN/CENPS/CENPL/DSN1/TUBA1A/MAD2L1/HAUS1/SGO2/CENPH/CENPI/ZWILCH/CDCA5/NUP37/PLK4/CEP135/CENPF/TUBA1B/NDE1/KNL1/CETN2/HAUS8/TUBB4B/ZWINT/KNTC1/TUBG1/SPC25
PID_INTEGRIN5_PATHWAY	PID_INTEGRIN5_PATHWAY	17	0.655204	1.54503	0.0202486	0.0866597	0.0649433	4814	tags=71%, list=25%, signal=53%	PLAU/PLAUR/SDC1/FN1/ITGA4/CCN1/ITGB7/FBN1/ITGB5/VCAM1/ITGB8/TGFBR1
REACTOME_TP53_REGULATES_TRANSCRIPTION_OF_CELL_CYCLE_GENES	REACTOME_TP53_REGULATES_TRANSCRIPTION_OF_CELL_CYCLE_GENES	49	0.525567	1.47674	0.0204981	0.0875695	0.0656251	3401	tags=35%, list=18%, signal=29%	E2F7/CCNB1/E2F8/GADD45A/SFN/CCNA2/AURKA/CDC25C/PLK3/CDK2/PLAGL1/CDK1/PCNA/CDKN1A/E2F1/BAX/CCNE1
REACTOME_XENOBIOTICS	REACTOME_XENOBIOTICS	23	-0.46926	-1.57138	0.0206243	0.0877966	0.0657953	2536	tags=43%, list=13%, signal=38%	CYP2A7/ARNT2/CYP2A13/CYP3A43/CYP3A4/CYP1A1/CYP2D6/CYP2A6/CYP2C9/CYP2E1
PID_PTP1B_PATHWAY	PID_PTP1B_PATHWAY	51	0.521713	1.47303	0.0206253	0.0877966	0.0657953	3755	tags=39%, list=20%, signal=32%	SOCS3/NOX4/ITGB3/LCK/FCGR2A/LEP/EGFR/PRL/CAV1/SHC1/LYN/SPRY2/FGR/HCK/STAT5A/EGF/DOK1/PDGFRB/PRLR/TXN
WP_ENERGY_METABOLISM	WP_ENERGY_METABOLISM	47	-0.360454	-1.44335	0.02079	0.088339	0.0662018	5035	tags=47%, list=26%, signal=35%	MYBBP1A/ATF2/MEF2D/PPP3R1/MEF2C/PRKAA2/PRKAG2/PRKAB2/PPRC1/MED1/TFAM/NCOA1/FOXO3/GSK3B/PPARA/PPP3CA/EP300/PPP3CB/CAMK2G/SIRT1/CAMK4/PPP3R2
BIOCARTA_MYOSIN_PATHWAY	BIOCARTA_MYOSIN_PATHWAY	11	-0.630045	-1.70343	0.0217311	0.092008	0.0689514	2511	tags=64%, list=13%, signal=55%	GNAQ/ROCK1/ARHGAP5/PPP1R12B/PRKCA/PRKCB/PLCB1
REACTOME_DSCAM_INTERACTIONS	REACTOME_DSCAM_INTERACTIONS	11	-0.630268	-1.70403	0.0217311	0.092008	0.0689514	1279	tags=45%, list=7%, signal=42%	MAPK12/DCC/MAPK8/DSCAM/DSCAML1
WP_SIMPLIFIED_DEPICTION_OF_MYD88_DISTINCT_INPUTOUTPUT_PATHWAY	WP_SIMPLIFIED_DEPICTION_OF_MYD88_DISTINCT_INPUTOUTPUT_PATHWAY	18	0.643099	1.53699	0.0219752	0.0928758	0.0696017	5414	tags=67%, list=28%, signal=48%	TLR8/TIFA/MYD88/TLR2/IL1A/TLR1/TLR10/TLR7/TLR6/JUN/TLR5/NFKB1
WP_DIFFERENTIATION_PATHWAY	WP_DIFFERENTIATION_PATHWAY	48	0.523405	1.46816	0.022347	0.0942788	0.0706531	3000	tags=35%, list=16%, signal=30%	DKK1/IL6/VEGFA/TNFSF11/NODAL/IL11/PDGFA/FGF10/GDF5/HGF/NTF4/EPO/FST/CXCR1/TGFB1/TGFB3/EGF
KEGG_GLUTATHIONE_METABOLISM	KEGG_GLUTATHIONE_METABOLISM	47	0.527126	1.47321	0.0224558	0.0945694	0.0708709	6448	tags=66%, list=34%, signal=44%	ANPEP/RRM2/OPLAH/GPX7/MGST2/LAP3/SMS/MGST1/GGT5/GSTM5/GCLM/GSTM1/GSTK1/GSTO1/GSTA3/GPX5/TXNDC12/IDH1/G6PD/GSTA2/SRM/ODC1/GSS/GGCT/MGST3/GSTP1/GSTM4/GPX4/RRM1/GSR/PGD
PID_IL6_7_PATHWAY	PID_IL6_7_PATHWAY	47	0.526691	1.472	0.022677	0.0953318	0.0714423	3082	tags=30%, list=16%, signal=25%	TIMP1/SOCS3/IL6/TNFSF11/LBP/CEBPD/IRF1/FGG/STAT1/CEBPB/JUNB/HCK/A2M/VAV1
WP_DEVELOPMENT_AND_HETEROGENEITY_OF_THE_ILC_FAMILY	WP_DEVELOPMENT_AND_HETEROGENEITY_OF_THE_ILC_FAMILY	32	0.567292	1.50082	0.0227405	0.0954294	0.0715154	4079	tags=53%, list=21%, signal=42%	AREG/IL6/IFNG/EOMES/IL15/GATA3/AHR/IL7/GFI1/TBX21/IL18/IL12B/TSLP/IL22/IL1B/IL23A/NFIL3
WP_EPO_RECEPTOR_SIGNALING	WP_EPO_RECEPTOR_SIGNALING	26	0.588055	1.50522	0.0230668	0.0964998	0.0723175	2998	tags=35%, list=16%, signal=29%	SOCS1/CISH/EPO/SHC1/STAT1/PTPRC/PDK1/PIK3CG/STAT5A
WP_ANGIOPOIETIN_LIKE_PROTEIN_8_REGULATORY_PATHWAY	WP_ANGIOPOIETIN_LIKE_PROTEIN_8_REGULATORY_PATHWAY	132	-0.275957	-1.31521	0.0230769	0.0964998	0.0723175	4400	tags=37%, list=23%, signal=29%	PRKAA2/PIK3C2A/MAPK1/EXOC7/PRKAG2/PRKAB2/PIK3C3/MAP3K10/SESN3/MAP2K4/PDPK1/MAP3K5/MAPK12/PIK3CB/PIK3CA/CBL/SOS1/TSC2/IRS1/MAPK9/LPL/MAP4K4/FOXO3/GSK3B/SHC2/SOS2/INS/TSC1/MAP4K5/IRS4/CBLB/THRB/MAPK10/SREBF2/CYP3A4/RPS6KA5/THRA/PIK3C2G/MAP3K9/FASN/MAPK8/SLC2A4/SCD/ABCG8/PIK3R1/RICTOR/SHC3/RPS6KA6/G6PC
REACTOME_NEUROTRANSMITTER_RECEPTORS_AND_POSTSYNAPTIC_SIGNAL_TRANSMISSION	REACTOME_NEUROTRANSMITTER_RECEPTORS_AND_POSTSYNAPTIC_SIGNAL_TRANSMISSION	205	-0.412082	-2.11667	0.0232558	0.0969963	0.0726896	2129	tags=39%, list=11%, signal=35%	PRKX/CAMKK1/CASK/ARHGEF7/GABRG3/PPM1E/GNG3/DLG4/CACNG8/CHRNB3/HTR3E/KCNJ4/RASGRF2/GNG4/CAMK2G/APBA1/GRIN2C/TSPAN7/GNAI1/GLRB/KCNJ10/DLG3/ARHGEF9/ADCY8/PRKCA/GABRB1/ADCY5/ADCY2/AKAP5/CACNG4/GNB3/CHRNA2/GRIP2/LRRC7/GABRA5/DLG2/GRIA1/KCNJ12/GRIN2A/NBEA/GABRA4/NEFL/GRIK4/NRGN/KCNJ3/GRIA3/PRKCB/GABBR2/GNG13/MAPT/ERBB4/HTR3B/GABRA1/CHRNB2/GABRA6/CACNG3/CAMK4/PRKCG/RPS6KA6/GRIK2/GRIP1/CAMK2A/KCNJ9/GABRB…
REACTOME_GABA_B_RECEPTOR_ACTIVATION	REACTOME_GABA_B_RECEPTOR_ACTIVATION	43	-0.371836	-1.4533	0.0232775	0.0969963	0.0726896	1848	tags=37%, list=10%, signal=34%	GNG3/KCNJ4/GNG4/GNAI1/KCNJ10/ADCY8/ADCY5/ADCY2/GNB3/KCNJ12/KCNJ3/GABBR2/GNG13/KCNJ9/GNAL/GABBR1
BIOCARTA_AGPCR_PATHWAY	BIOCARTA_AGPCR_PATHWAY	11	-0.621911	-1.68144	0.0235727	0.0980111	0.0734501	4591	tags=82%, list=24%, signal=62%	GRK4/PRKAR1A/PRKACB/PRKAR2B/PRKAR1B/PRKACG/ARRB1/PRKCA/PRKCB
ST_STAT3_PATHWAY	ST_STAT3_PATHWAY	11	0.717169	1.54608	0.0236037	0.0980111	0.0734501	1620	tags=36%, list=9%, signal=33%	IL6/CISH/REG1A/JAK3
REACTOME_UNWINDING_OF_DNA	REACTOME_UNWINDING_OF_DNA	12	0.698839	1.53879	0.0236718	0.0981222	0.0735334	5184	tags=83%, list=27%, signal=61%	CDC45/GINS1/GINS2/MCM2/GINS4/MCM5/MCM6/MCM8/MCM3/MCM4
WP_INTEGRINMEDIATED_CELL_ADHESION	WP_INTEGRINMEDIATED_CELL_ADHESION	101	0.457786	1.3744	0.024032	0.0994415	0.0745221	3412	tags=30%, list=18%, signal=25%	CAPN6/VAV3/ITGB3/ITGA5/RAC2/CAV2/ITGA3/ITGA4/CAV1/ZYX/SHC1/ITGA7/ITGB7/ITGB2/ITGAL/ITGA2/ITGA1/MAP2K3/RAP1B/VASP/CAPN5/ITGA11/ITGB1/ITGB4/ITGA10/ITGAX/CDC42/CAPNS1/ITGAD/ITGAM
REACTOME_INSULIN_PROCESSING	REACTOME_INSULIN_PROCESSING	27	-0.442681	-1.54035	0.0242656	0.100233	0.0751154	4392	tags=59%, list=23%, signal=46%	EXOC8/EXOC5/EXOC7/EXOC2/ERO1B/EXOC6/MYRIP/KIF5B/VAMP2/INS/CPE/STX1A/KIF5C/MYO5A/KIF5A/PCSK2
REACTOME_REDUCTION_OF_CYTOSOLIC_CA_LEVELS	REACTOME_REDUCTION_OF_CYTOSOLIC_CA_LEVELS	12	-0.604098	-1.67362	0.0245423	0.10112	0.0757798	808	tags=50%, list=4%, signal=48%	ATP2A2/SLC8A1/ATP2B2/ATP2B3/SLC8A3/SLC8A2
REACTOME_ACTIVATION_OF_RAC1	REACTOME_ACTIVATION_OF_RAC1	13	-0.585982	-1.65646	0.0246067	0.10112	0.0757798	3236	tags=46%, list=17%, signal=38%	SOS1/SOS2/ROBO1/PAK6/PAK3/PAK5
WP_TOLLLIKE_RECEPTOR_SIGNALING_RELATED_TO_MYD88	WP_TOLLLIKE_RECEPTOR_SIGNALING_RELATED_TO_MYD88	31	0.568484	1.49775	0.0246082	0.10112	0.0757798	5414	tags=52%, list=28%, signal=37%	TLR8/IRF7/MYD88/TLR2/TICAM2/TLR1/RELB/IKBKE/TLR3/TLR7/IRAK4/IRF3/TLR6/TLR5/NFKB2/NFKB1
REACTOME_FORMATION_OF_SENESCENCE_ASSOCIATED_HETEROCHROMATIN_FOCI_SAHF_	REACTOME_FORMATION_OF_SENESCENCE_ASSOCIATED_HETEROCHROMATIN_FOCI_SAHF_	17	0.647919	1.52785	0.0247341	0.101461	0.0760356	3720	tags=53%, list=20%, signal=43%	HMGA2/H1-5/H1-3/H1-2/H1-4/CDKN1A/H1-1/LMNB1/HMGA1
REACTOME_ANTIVIRAL_MECHANISM_BY_IFN_STIMULATED_GENES	REACTOME_ANTIVIRAL_MECHANISM_BY_IFN_STIMULATED_GENES	82	0.474627	1.40631	0.0250702	0.102662	0.0769358	4319	tags=26%, list=23%, signal=20%	OASL/ISG15/MX2/OAS1/MX1/OAS2/OAS3/KPNA7/HERC5/STAT1/FLNA/USP18/KPNA2/IFIT1/DDX58/NUP37/UBA7/IRF3/UBB/NDC1/UBE2L6
REACTOME_SCF_SKP2_MEDIATED_DEGRADATION_OF_P27_P21	REACTOME_SCF_SKP2_MEDIATED_DEGRADATION_OF_P27_P21	60	0.498559	1.4357	0.0251768	0.102921	0.0771296	6242	tags=57%, list=33%, signal=38%	PSMB9/CCNA2/PSMB8/CDK4/CKS1B/CDK2/CDKN1A/PSME2/PSMD8/CCNE1/PSMB10/PSMC2/PSMA7/PSMA2/CCNA1/UBB/PSME1/PSMB3/PSMA5/SKP2/PSMC4/SEM1/PSMA1/PSMB4/PSMC1/PSMD5/PSMD9/PSMA3/PSMB1/PSMD13/PSMA4/PSMB2/PSMD14/UBA52
BIOCARTA_EICOSANOID_PATHWAY	BIOCARTA_EICOSANOID_PATHWAY	22	0.610975	1.51626	0.0253957	0.103595	0.0776346	4639	tags=73%, list=24%, signal=55%	PTGER2/ALOX5AP/PTGIR/PTGS2/PTGER4/PTGS1/ALOX5/PTGES/PLA2G4A/PTGER1/TBXA2R/TBXAS1/HPGDS/PTGIS/CYSLTR2/EPHX2
WP_SEROTONIN_AND_ANXIETY	WP_SEROTONIN_AND_ANXIETY	17	-0.536089	-1.64386	0.0254661	0.103595	0.0776346	1109	tags=76%, list=6%, signal=72%	PLCD4/CRH/FMR1/CAMK2B/TRPV1/PPP3CA/ADRA1A/GRM1/HTR2A/PRKCB/GABRA1/HTR2C/HTR1A
REACTOME_TRYPTOPHAN_CATABOLISM	REACTOME_TRYPTOPHAN_CATABOLISM	14	0.674484	1.53248	0.0254727	0.103595	0.0776346	3275	tags=50%, list=17%, signal=41%	IDO1/TDO2/KMO/KYNU/ACMSD/HAAO/IDO2
WP_OXIDATIVE_DAMAGE	WP_OXIDATIVE_DAMAGE	40	0.538902	1.47399	0.0255483	0.103724	0.0777316	3564	tags=42%, list=19%, signal=35%	C1R/C1S/C2/C5AR1/C1QB/C1QA/GADD45A/C1QC/PCNA/CDKN1A/CASP3/TNFRSF1B/C3AR1/CDC42/C4B/TRAF1/BAK1
WP_SOMATIC_SEX_DETERMINATION	WP_SOMATIC_SEX_DETERMINATION	14	0.674206	1.53185	0.025604	0.103773	0.0777679	2267	tags=50%, list=12%, signal=44%	WT1/SRY/GATA4/DMRT1/DHH/NR5A1/WNT4
KEGG_PATHWAYS_IN_CANCER	KEGG_PATHWAYS_IN_CANCER	325	0.392152	1.22695	0.0258026	0.104399	0.0782374	4393	tags=33%, list=23%, signal=26%	CXCL8/MMP9/MMP1/FGF19/FGF3/WNT16/IL6/COL4A1/VEGFA/FASLG/NOS2/COL4A2/FN1/LAMB1/BIRC3/RAC2/GLI1/BIRC5/ITGA3/FAS/PDGFA/FGF10/RUNX1/MET/LAMC1/PTGS2/WNT10A/FZD6/EGFR/HGF/LAMA2/TGFB2/FGF21/FZD1/MMP2/CASP8/FZD8/CDK4/FZD2/LAMC3/LAMC2/STAT1/ITGA2/TCF7/SPI1/CKS1B/CDK2/CDKN2A/RAD51/LAMB4/FZD7/WNT4/PPARG/CBLC/TRAF5/FZD5/NTRK1/PIK3CG/TGFB1/CEBPA/LAMA4/CDK6/CDKN1A/ITGB1/ERBB2/CSF3R/PAX8/CASP3/RASSF5/MDM2/TGFB3…
REACTOME_AUF1_HNRNP_D0_BINDS_AND_DESTABILIZES_MRNA	REACTOME_AUF1_HNRNP_D0_BINDS_AND_DESTABILIZES_MRNA	55	0.506766	1.44331	0.0261587	0.105518	0.0790759	6242	tags=53%, list=33%, signal=36%	HSPB1/PSMB9/PSMB8/PSMA8/PSME2/PSMD8/PSMB10/PSMC2/PSMA7/PSMA2/UBB/PSME1/HSPA1A/PSMB3/PSMA5/PSMC4/SEM1/PSMA1/PSMB4/PSMC1/PSMD5/PSMD9/PSMA3/PSMB1/PSMD13/PSMA4/PSMB2/PSMD14/UBA52
KEGG_CARDIAC_MUSCLE_CONTRACTION	KEGG_CARDIAC_MUSCLE_CONTRACTION	73	-0.311284	-1.34477	0.0262097	0.105518	0.0790759	2350	tags=27%, list=12%, signal=24%	CACNB2/CACNB1/SLC9A6/CACNA1C/CACNG8/CACNB4/CACNA1D/CACNG4/CACNA2D1/ATP1A4/TNNT2/ATP1A3/RYR2/CACNA2D3/CACNA2D2/MYH6/CACNG3/MYH7/FXYD2/CACNG2
WP_FERROPTOSIS	WP_FERROPTOSIS	40	0.537956	1.47141	0.0262265	0.105518	0.0790759	3890	tags=35%, list=20%, signal=28%	MAP1LC3C/STEAP3/HMOX1/CP/FTL/SAT1/SLC39A8/TFRC/CYBB/SLC40A1/GCLM/MAP1LC3A/ACSL1/FTH1
BIOCARTA_STATHMIN_PATHWAY	BIOCARTA_STATHMIN_PATHWAY	20	0.622878	1.52329	0.0262571	0.105518	0.0790759	2120	tags=35%, list=11%, signal=31%	CD3D/CD2/CD3E/CD3G/CCNB1/CD247/CDK1
KEGG_AMINO_SUGAR_AND_NUCLEOTIDE_SUGAR_METABOLISM	KEGG_AMINO_SUGAR_AND_NUCLEOTIDE_SUGAR_METABOLISM	44	0.527234	1.45894	0.02661	0.106755	0.080003	5117	tags=50%, list=27%, signal=37%	HK3/GCK/HEXB/CHIT1/HK2/CYB5R1/FPGT/RENBP/PMM2/NANP/PGM2/NPL/UAP1/PGM1/HEXA/GALE/UGP2/GPI/GALK1/GMPPB/GNPDA1/TSTA3
WP_NRF2_PATHWAY	WP_NRF2_PATHWAY	144	0.434786	1.33079	0.0267812	0.107261	0.0803817	4970	tags=44%, list=26%, signal=33%	ABCC3/ALDH3A1/SERPINA1/SOD3/HMOX1/SLC2A10/CES1/EPHA2/SLC2A14/FTL/HGF/TGFB2/CBR1/SLC2A7/SLC6A3/MGST2/SLC39A8/NQO1/EPHA3/SLC2A9/TGFB1/SLC2A2/SLC2A3/UGT2B7/SLC39A4/GSTM5/SLC5A9/SLC39A1/GCLM/PTGR1/SLC6A6/CBR3/DNAJB1/GSTM1/BLVRB/ADH7/TGFBR2/SLC5A10/GSTA3/SLC6A16/SLC2A5/EGR1/TXN/MAFF/SLC6A2/HBEGF/FTH1/PRDX1/PRDX6/SLC6A9/SLC6A11/HSPA1A/PDGFB/G6PD/GGT2/SLC39A12/GSTA2/SLC5A6/SQSTM1/GGTLC2/SLC6A14/SLC39A3/…
REACTOME_BETA_CATENIN_PHOSPHORYLATION_CASCADE	REACTOME_BETA_CATENIN_PHOSPHORYLATION_CASCADE	17	-0.533277	-1.63524	0.0268304	0.107276	0.0803935	3263	tags=65%, list=17%, signal=54%	PPP2R5B/PPP2R5D/PPP2R5E/AXIN1/PPP2R5C/AMER1/FRAT2/GSK3B/APC/PPP2R5A/FRAT1
WP_EPITHELIAL_TO_MESENCHYMAL_TRANSITION_IN_COLORECTAL_CANCER	WP_EPITHELIAL_TO_MESENCHYMAL_TRANSITION_IN_COLORECTAL_CANCER	159	0.426611	1.31104	0.0274897	0.109727	0.0822303	3827	tags=28%, list=20%, signal=22%	GDF15/MMP9/DLK1/WNT16/COL4A1/SNAI1/CLDN23/COL4A2/FN1/ITGA5/TWIST1/SNAI2/CLDN14/TWIST2/WNT10A/FZD6/LATS2/TGFB2/CLDN1/FZD1/MMP2/FOXC2/SHC1/FZD8/FZD2/FZD7/WNT4/MAP2K3/JAG1/CLDN7/FZD5/DLL4/FOXM1/TGFB1/CLDN10/TGFB3/PIK3CD/CLDN4/TGFBR2/NOTCH3/JUP/EZH2/FZD10/COL4A6
REACTOME_DECTIN_2_FAMILY	REACTOME_DECTIN_2_FAMILY	26	0.581878	1.48941	0.0276085	0.110016	0.0824469	4232	tags=50%, list=22%, signal=39%	FCER1G/CLEC10A/CLEC4C/MUC3A/CLEC6A/CLEC4D/MUC12/LYN/MUC1/CLEC4A/CLEC4E/SYK/PLCG2
REACTOME_RHO_GTPASES_ACTIVATE_IQGAPS	REACTOME_RHO_GTPASES_ACTIVATE_IQGAPS	32	0.558704	1.4781	0.0278455	0.110774	0.0830151	5134	tags=53%, list=27%, signal=39%	TUBA1C/TUBB6/TUBA4B/TUBA3C/IQGAP1/IQGAP2/IQGAP3/TUBAL3/TUBA3E/TUBA1A/CDC42/ACTB/TUBA1B/TUBB4B/CTNNA1/TUBB8B/ACTG1
WP_GASTRIC_CANCER_NETWORK_2	WP_GASTRIC_CANCER_NETWORK_2	31	0.561703	1.47989	0.0286709	0.113867	0.0853328	3432	tags=32%, list=18%, signal=26%	CD48/PLAC8/S100A6/UBE2C/EGFR/COL9A3/UBE2T/TOP2A/FANCI/RNF144B
KEGG_AMYOTROPHIC_LATERAL_SCLEROSIS_ALS	KEGG_AMYOTROPHIC_LATERAL_SCLEROSIS_ALS	52	-0.346871	-1.41598	0.0288351	0.114328	0.0856779	2553	tags=52%, list=13%, signal=45%	BCL2/APAF1/ALS2/CCS/NOS1/TNF/PPP3R1/PRPH2/GRIN2D/CHP2/MAP3K5/MAPK12/BID/PPP3CA/CASP9/SLC1A2/PPP3CB/GRIN2C/GRIA1/NEFH/GRIN2A/NEFL/PPP3R2/GRIN2B/NEFM/GRIN1/GRIA2
REACTOME_TRANSCRIPTIONAL_REGULATION_BY_THE_AP_2_TFAP2_FAMILY_OF_TRANSCRIPTION_FACTORS	REACTOME_TRANSCRIPTIONAL_REGULATION_BY_THE_AP_2_TFAP2_FAMILY_OF_TRANSCRIPTION_FACTORS	38	0.541127	1.4688	0.0291439	0.115359	0.0864509	2821	tags=26%, list=15%, signal=22%	PITX2/VEGFA/TFAP2B/TFAP2C/MYBL2/CGA/EGFR/CITED1/CDKN1A/ERBB2
PID_AVB3_OPN_PATHWAY	PID_AVB3_OPN_PATHWAY	31	0.560965	1.47794	0.0292513	0.115591	0.0866249	1543	tags=23%, list=8%, signal=21%	MMP9/PLAU/SPP1/VAV3/ITGB3/CD44/MMP2
PID_SHP2_PATHWAY	PID_SHP2_PATHWAY	57	0.497091	1.42335	0.0297863	0.11751	0.0880625	3604	tags=35%, list=19%, signal=29%	IL2RA/IL6/IFNG/VEGFA/LCK/IL2RB/IL2RG/EGFR/ANGPT1/NTF4/JAK3/SHC1/STAT1/SDC2/NTRK1/EGF/NTF3/IL2/PDGFRB/BDNF
WP_MELATONIN_METABOLISM_AND_EFFECTS	WP_MELATONIN_METABOLISM_AND_EFFECTS	36	-0.383518	-1.44292	0.0298507	0.117568	0.0881064	1672	tags=25%, list=9%, signal=23%	CSNK1E/SIRT1/PRKCA/PER3/CRY2/CYP1A1/CYP2D6/MAP2/CAMK2A
REACTOME_REGULATION_OF_COMMISSURAL_AXON_PATHFINDING_BY_SLIT_AND_ROBO	REACTOME_REGULATION_OF_COMMISSURAL_AXON_PATHFINDING_BY_SLIT_AND_ROBO	10	-0.628735	-1.63901	0.030086	0.118298	0.0886534	3373	tags=40%, list=18%, signal=33%	SRC/ROBO1/DCC/SLIT1
BIOCARTA_PML_PATHWAY	BIOCARTA_PML_PATHWAY	17	0.639518	1.50804	0.0306292	0.120235	0.0901049	2985	tags=41%, list=16%, signal=35%	PAX3/FASLG/SP100/FAS/TNFRSF1A/PRAM1/TNFRSF1B
REACTOME_PKA_ACTIVATION_IN_GLUCAGON_SIGNALLING	REACTOME_PKA_ACTIVATION_IN_GLUCAGON_SIGNALLING	17	-0.523033	-1.60383	0.0313779	0.12297	0.0921547	4628	tags=53%, list=24%, signal=40%	ADCY7/PRKACB/PRKAR2B/PRKAR1B/PRKACG/ADCY1/ADCY8/ADCY5/ADCY2
REACTOME_REGULATION_OF_GENE_EXPRESSION_IN_LATE_STAGE_BRANCHING_MORPHOGENESIS_PANCREATIC_BUD_PRECURSOR_CELLS	REACTOME_REGULATION_OF_GENE_EXPRESSION_IN_LATE_STAGE_BRANCHING_MORPHOGENESIS_PANCREATIC_BUD_PRECURSOR_CELLS	16	-0.536465	-1.61323	0.0314577	0.123079	0.0922365	3923	tags=69%, list=21%, signal=55%	HNF1B/MAMLD1/KAT2B/KAT2A/ONECUT3/RBPJ/EP300/CREBBP/NOTCH1/NEUROG3/MAML2
WP_VITAMIN_D_METABOLISM	WP_VITAMIN_D_METABOLISM	10	0.720706	1.52476	0.0316227	0.123521	0.0925678	1891	tags=30%, list=10%, signal=27%	VDR/CYP27B1/CYP27A1
WP_TGFBETA_RECEPTOR_SIGNALLING_IN_SKELETAL_DYSPLASIAS	WP_TGFBETA_RECEPTOR_SIGNALLING_IN_SKELETAL_DYSPLASIAS	58	0.493231	1.41421	0.0318162	0.124073	0.0929809	4259	tags=38%, list=22%, signal=30%	LIF/SERPINE1/THBS1/SPP1/IFNG/RUNX3/TGIF1/FST/STAT1/ENG/LTBP1/TGFB1/RUNX2/LEFTY2/FBN1/EGF/LEF1/TGFBR2/FKBP1A/INHBA/JUN/FOS
WP_APOPTOSISRELATED_NETWORK_DUE_TO_ALTERED_NOTCH3_IN_OVARIAN_CANCER	WP_APOPTOSISRELATED_NETWORK_DUE_TO_ALTERED_NOTCH3_IN_OVARIAN_CANCER	53	0.50276	1.42606	0.0321877	0.125209	0.0938324	4866	tags=42%, list=26%, signal=31%	THBS1/SOCS3/VAV3/IL7R/VIM/BCL3/BIRC5/HSPB1/ANXA5/YBX3/NQO1/IER3/CASP7/CDKN1A/HSPA5/TRAF1/TNFRSF10B/HDAC1/F2R/CTNNA1/SQSTM1/HELLS
PID_SYNDECAN_2_PATHWAY	PID_SYNDECAN_2_PATHWAY	33	0.551825	1.4651	0.0322132	0.125209	0.0938324	4280	tags=45%, list=22%, signal=35%	CXCL8/CSF2/FN1/ITGA5/CAV2/MMP2/ITGA2/SDC2/TGFB1/ITGB1/CASP3/BAX/TNFRSF13B/EPHB2/PRKCD
REACTOME_STABILIZATION_OF_P53	REACTOME_STABILIZATION_OF_P53	57	0.49485	1.41694	0.0324844	0.126056	0.0944674	6837	tags=60%, list=36%, signal=38%	PSMB9/PSMB8/CDKN2A/CHEK2/PSMA8/MDM2/PSME2/PSMD8/PSMB10/PSMC2/PSMA7/PSMA2/UBB/PSME1/PSMB3/PSMA5/PSMC4/SEM1/PSMA1/PSMB4/PSMC1/PSMD5/PSMD9/PSMA3/PSMB1/MDM4/PSMD13/PSMA4/PSMB2/PSMD14/UBA52/TP53/PSMC3/UBC
WP_NANOMATERIAL_INDUCED_APOPTOSIS	WP_NANOMATERIAL_INDUCED_APOPTOSIS	20	0.611786	1.49616	0.0325737	0.126196	0.0945724	4172	tags=50%, list=22%, signal=39%	PRF1/FASLG/FAS/CASP6/CASP8/CASP7/CASP3/BAX/BAK1/FADD
REACTOME_NF_KB_ACTIVATION_THROUGH_FADD_RIP_1_PATHWAY_MEDIATED_BY_CASPASE_8_AND_10	REACTOME_NF_KB_ACTIVATION_THROUGH_FADD_RIP_1_PATHWAY_MEDIATED_BY_CASPASE_8_AND_10	12	0.686495	1.51161	0.0326833	0.12632	0.0946651	4172	tags=58%, list=22%, signal=46%	RNF135/CASP8/IFIH1/DDX58/RIPK1/CASP10/FADD
REACTOME_HOST_INTERACTIONS_OF_HIV_FACTORS	REACTOME_HOST_INTERACTIONS_OF_HIV_FACTORS	131	0.434247	1.32369	0.0327122	0.12632	0.0946651	6957	tags=48%, list=37%, signal=31%	CD8B/APOBEC3G/LCK/CD28/PSMB9/HLA-A/PSMB8/B2M/CD247/AP1S3/PPIA/HCK/AP2S1/PSMA8/CD4/AP1S2/PSME2/PSMD8/NUP37/HMGA1/PSMB10/PSMC2/PSMA7/PSMA2/DOCK2/UBB/NDC1/PSME1/PSMB3/PSMA5/PSMC4/SEM1/PSMA1/PSMB4/PSMC1/NUP210/RAN/ELOC/PSMD5/RCC1/PSMD9/PSMA3/NUP54/PSMB1/NUP62/AP1S1/PSMD13/NUP107/PSMA4/PSMB2/RBX1/PSMD14/UBA52/NUP85/SEC13/ELOB/RAC1/PSMC3/ARF1/RAE1/UBC/NUP205/POM121C
KEGG_ALPHA_LINOLENIC_ACID_METABOLISM	KEGG_ALPHA_LINOLENIC_ACID_METABOLISM	19	0.619302	1.49712	0.0331201	0.127687	0.0956896	3250	tags=37%, list=17%, signal=31%	PLA2G2A/PLA2G5/PLA2G2C/PLA2G2D/PLA2G4A/PLA2G2F/PLA2G3
WP_IL2_SIGNALING_PATHWAY	WP_IL2_SIGNALING_PATHWAY	42	0.523013	1.44067	0.0334381	0.128704	0.0964515	1872	tags=24%, list=10%, signal=22%	IL2RA/SOCS3/CISH/LCK/IL2RB/IL2RG/NMI/JAK3/SHC1/STAT1
WP_GPCRS_CLASS_B_SECRETINLIKE	WP_GPCRS_CLASS_B_SECRETINLIKE	24	-0.444334	-1.50235	0.0335843	0.129057	0.0967162	2532	tags=58%, list=13%, signal=51%	VIPR1/GIPR/PTH2R/CRHR2/GHRHR/ADGRL1/GLP2R/ADGRL3/CRHR1/ADCYAP1R1/CALCRL/LINC02210-CRHR1/GLP1R/VIPR2
KEGG_MATURITY_ONSET_DIABETES_OF_THE_YOUNG	KEGG_MATURITY_ONSET_DIABETES_OF_THE_YOUNG	25	0.580893	1.47651	0.0340226	0.13053	0.0978201	3582	tags=52%, list=19%, signal=42%	FOXA2/PDX1/MAFA/GCK/NKX6-1/FOXA3/SLC2A2/HNF4G/NR5A2/PAX4/HHEX/ONECUT1/HES1
REACTOME_SHC1_EVENTS_IN_EGFR_SIGNALING	REACTOME_SHC1_EVENTS_IN_EGFR_SIGNALING	14	0.659032	1.49737	0.03427	0.131267	0.0983721	3857	tags=43%, list=20%, signal=34%	AREG/EREG/EGFR/SHC1/EGF/HBEGF
BIOCARTA_CELLCYCLE_PATHWAY	BIOCARTA_CELLCYCLE_PATHWAY	23	0.592122	1.48093	0.0346004	0.132319	0.0991604	4318	tags=52%, list=23%, signal=40%	CCNB1/CDKN2C/CDK4/CDK2/CDKN2A/CDK1/CDK6/CDKN1A/E2F1/CCNE1/CCNA1/CDC25A
WP_SEROTONIN_AND_ANXIETYRELATED_EVENTS	WP_SEROTONIN_AND_ANXIETYRELATED_EVENTS	13	-0.562829	-1.59101	0.0346914	0.132453	0.0992611	2262	tags=54%, list=12%, signal=47%	PPP3CA/NLGN1/CRHR1/HTR2A/PRKCB/HTR2C/HTR1A
PID_INTEGRIN_A4B1_PATHWAY	PID_INTEGRIN_A4B1_PATHWAY	33	0.547021	1.45235	0.0349942	0.133394	0.0999665	1921	tags=24%, list=10%, signal=22%	THBS1/SPP1/FN1/MDK/ITGA4/CD14/JAML/MYH2
WP_PROLACTIN_SIGNALING_PATHWAY	WP_PROLACTIN_SIGNALING_PATHWAY	76	0.471729	1.38822	0.0351043	0.133599	0.10012	3764	tags=32%, list=20%, signal=25%	SOCS3/SOCS1/NOS2/CISH/SOCS2/IRF1/PRL/ZAP70/SHC1/STAT1/FLNA/PPIA/TEC/PTPN6/PIK3CG/ITGB1/ERBB2/CASP3/STAT5A/CTSD/VAV1/PRLR/EIF4EBP1/PPIB
BIOCARTA_SODD_PATHWAY	BIOCARTA_SODD_PATHWAY	10	0.713948	1.51047	0.0352288	0.133858	0.100314	4172	tags=70%, list=22%, signal=55%	BIRC3/TNFRSF1A/CASP8/TRADD/TNFRSF1B/RIPK1/FADD
WP_TGFBETA_RECEPTOR_SIGNALING	WP_TGFBETA_RECEPTOR_SIGNALING	54	0.497625	1.41547	0.0353261	0.134013	0.10043	4259	tags=39%, list=22%, signal=30%	LIF/SERPINE1/THBS1/SPP1/IFNG/RUNX3/TGIF1/FST/STAT1/ENG/LTBP1/TGFB1/RUNX2/LEFTY2/EGF/LEF1/TGFBR2/FKBP1A/INHBA/JUN/FOS
REACTOME_POTENTIAL_THERAPEUTICS_FOR_SARS	REACTOME_POTENTIAL_THERAPEUTICS_FOR_SARS	37	0.534173	1.44313	0.0354245	0.134172	0.100549	5694	tags=46%, list=30%, signal=32%	VEGFA/IL1RAP/PDCD1/IL1R1/ITGA4/JAK3/AP2S1/ITGB1/TLR7/RIPK1/FKBP1A/IMPDH1/TUBB/FURIN/ATP1A1/CYSLTR1/IL6R
BIOCARTA_NFKB_PATHWAY	BIOCARTA_NFKB_PATHWAY	21	0.602984	1.48591	0.035503	0.134254	0.100611	5708	tags=57%, list=30%, signal=40%	IL1R1/TNFRSF1A/MYD88/IL1A/TNFAIP3/TRADD/TNFRSF1B/RIPK1/FADD/MAP3K14/NFKB1/MAP3K1
PID_INTEGRIN4_PATHWAY	PID_INTEGRIN4_PATHWAY	11	0.69686	1.5023	0.0362289	0.136781	0.102505	3110	tags=55%, list=16%, signal=46%	LAMB1/LAMC1/LAMA2/LAMC2/ITGB4/LAMB2
BIOCARTA_TID_PATHWAY	BIOCARTA_TID_PATHWAY	19	0.61492	1.48653	0.0365073	0.137517	0.103056	2985	tags=32%, list=16%, signal=27%	WT1/IFNG/TNFRSF1A/IFNGR2/TAX1BP3/TNFRSF1B
WP_TRYPTOPHAN_CATABOLISM_LEADING_TO_NAD_PRODUCTION	WP_TRYPTOPHAN_CATABOLISM_LEADING_TO_NAD_PRODUCTION	16	0.643017	1.49897	0.0365397	0.137517	0.103056	2782	tags=44%, list=15%, signal=37%	IDO1/NAMPT/TDO2/KMO/KYNU/NMNAT3/HAAO
WP_GENES_CONTROLLING_RENAL_NEPHROGENESIS	WP_GENES_CONTROLLING_RENAL_NEPHROGENESIS	38	0.531217	1.4419	0.0368852	0.13839	0.103711	4896	tags=55%, list=26%, signal=41%	WT1/HOXD11/VEGFA/ITGA3/CD36/CXCR4/FOXC2/TCF21/WNT4/HOXA11/ITGB1/LAMB2/KIRREL1/PAX2/PDGFRB/FOXC1/NPHS2/PDGFB/ITGA8/FOXD1/CXCL12
REACTOME_ROS_AND_RNS_PRODUCTION_IN_PHAGOCYTES	REACTOME_ROS_AND_RNS_PRODUCTION_IN_PHAGOCYTES	36	0.536814	1.44515	0.0368885	0.13839	0.103711	4461	tags=50%, list=23%, signal=38%	NOS2/SLC11A1/RAC2/ATP6V0D2/NCF1/CYBA/TCIRG1/NCF2/NCF4/CYBB/ATP6V0B/HVCN1/ATP6V0E1/ATP6V1F/NOS3/ATP6V1G3/MPO/ATP6V1C2
REACTOME_INTERLEUKIN_15_SIGNALING	REACTOME_INTERLEUKIN_15_SIGNALING	14	0.655948	1.49037	0.0371586	0.139183	0.104305	2998	tags=50%, list=16%, signal=42%	IL2RB/IL15/IL2RG/JAK3/SHC1/IL15RA/STAT5A
PID_MYC_ACTIV_PATHWAY	PID_MYC_ACTIV_PATHWAY	79	0.466106	1.37678	0.0373929	0.139749	0.104729	5334	tags=42%, list=28%, signal=30%	MMP9/SNAI1/FOSL1/BCAT1/LDHA/BIRC5/CCNB1/TK1/TERT/CDK4/LIN28B/TFRC/KIR3DL1/PIM1/BAX/GAPDH/PTMA/CDCA7/HMGA1/SHMT1/ENO1/NME2/ACTL6A/CDC25A/NME1/RIOX2/TAF12/PMAIP1/SLC2A1/ODC1/RUVBL2/MYCT1/TAF10
REACTOME_COOPERATION_OF_PREFOLDIN_AND_TRIC_CCT_IN_ACTIN_AND_TUBULIN_FOLDING	REACTOME_COOPERATION_OF_PREFOLDIN_AND_TRIC_CCT_IN_ACTIN_AND_TUBULIN_FOLDING	33	0.545188	1.44748	0.0374276	0.139749	0.104729	3677	tags=30%, list=19%, signal=24%	TUBA1C/TUBB6/TUBA4B/TUBA3C/CCT6A/TUBAL3/TUBA3E/TUBA1A/ACTB/TUBA1B
REACTOME_RORA_ACTIVATES_GENE_EXPRESSION	REACTOME_RORA_ACTIVATES_GENE_EXPRESSION	18	-0.487086	-1.5198	0.0379079	0.14132	0.105906	4025	tags=50%, list=21%, signal=39%	NCOA6/RORA/MED1/NCOA1/PPARA/EP300/CREBBP/CHD9/NCOA2
REACTOME_HDR_THROUGH_HOMOLOGOUS_RECOMBINATION_HRR_	REACTOME_HDR_THROUGH_HOMOLOGOUS_RECOMBINATION_HRR_	67	0.477635	1.38923	0.038249	0.142368	0.106692	6973	tags=57%, list=37%, signal=36%	EXO1/POLE2/RAD51/RPA3/PCNA/RMI2/BRIP1/RFC2/RAD51AP1/RBBP8/CHEK1/BLM/XRCC2/BRCA2/POLD1/EME1/BRCA1/BARD1/UBB/SLX1A/POLE4/HUS1/RFC3/RFC4/POLD4/RAD9B/POLE3/RPA2/POLD3/RAD51B/UBA52/SPIDR/POLD2/XRCC3/GEN1/SLX1B/UBC/RFC5
REACTOME_GAP_JUNCTION_ASSEMBLY	REACTOME_GAP_JUNCTION_ASSEMBLY	38	0.528859	1.4355	0.0391621	0.145538	0.109067	3034	tags=37%, list=16%, signal=31%	TUBA1C/GJB2/TUBB6/GJD3/TUBA4B/TUBA3C/GJA3/GJC1/GJA8/GJA5/GJA4/TUBAL3/TUBA3E/TUBA1A
REACTOME_PROGRAMMED_CELL_DEATH	REACTOME_PROGRAMMED_CELL_DEATH	180	0.411978	1.27051	0.0393004	0.145824	0.109281	5672	tags=41%, list=30%, signal=29%	DSG2/H1-5/FASLG/H1-3/TP63/BIRC3/LY96/GZMB/VIM/FAS/CD14/PSMB9/CASP6/SFN/PSMB8/CASP8/TICAM2/TNFSF10/CDKN2A/RIPK3/LMNA/TP73/MLKL/CASP7/H1-2/H1-4/CLSPN/TRADD/PSMA8/CASP3/E2F1/BAX/PSME2/H1-1/TNFRSF10A/GAS2/PSMD8/UACA/LMNB1/BAK1/HMGB2/RIPK1/TNFRSF10B/PSMB10/PSMC2/PSMA7/GSN/PSMA2/FADD/PRKCD/UBB/PSME1/PSMB3/PSMA5/PSMC4/BCAP31/SEM1/DYNLL1/PSMA1/PMAIP1/PSMB4/PSMC1/BMX/STAT3/CYCS/UNC5B/PSMD5/AVEN/PSMD9/AKT2…
REACTOME_REGULATION_OF_RUNX3_EXPRESSION_AND_ACTIVITY	REACTOME_REGULATION_OF_RUNX3_EXPRESSION_AND_ACTIVITY	55	0.492123	1.40161	0.0397265	0.146942	0.110119	6242	tags=55%, list=33%, signal=37%	PSMB9/RUNX3/PSMB8/CDKN2A/TGFB1/MDM2/PSME2/PSMD8/PSMB10/PSMC2/PSMA7/PSMA2/UBB/PSME1/PSMB3/PSMA5/PSMC4/SEM1/PSMA1/PSMB4/PSMC1/PSMD5/PSMD9/PSMA3/PSMB1/PSMD13/PSMA4/PSMB2/PSMD14/UBA52
REACTOME_SIGNALING_BY_SCF_KIT	REACTOME_SIGNALING_BY_SCF_KIT	43	0.51528	1.423	0.0397625	0.146942	0.110119	3695	tags=37%, list=19%, signal=30%	MMP9/SOCS1/LCK/STAT1/FES/LYN/GRAP2/GRB7/TEC/PTPN6/STAT5A/VAV1/GRB10/CHEK1/SH2B3/GRAP
REACTOME_PLATELET_CALCIUM_HOMEOSTASIS	REACTOME_PLATELET_CALCIUM_HOMEOSTASIS	28	-0.413664	-1.44995	0.0397878	0.146942	0.110119	1295	tags=29%, list=7%, signal=27%	P2RX5/ATP2B2/P2RX7/P2RX6/TRPC3/ATP2B3/SLC8A3/SLC8A2
WP_G1_TO_S_CELL_CYCLE_CONTROL	WP_G1_TO_S_CELL_CYCLE_CONTROL	64	0.477708	1.3828	0.0408163	0.150477	0.112769	4938	tags=47%, list=26%, signal=35%	CCNB1/WEE1/GADD45A/CDKN2C/CDC45/CDK4/ORC1/CDK2/POLE2/CDKN2A/CDK1/RPA3/MCM2/PCNA/CDK6/CREB3L1/CDKN1A/MDM2/E2F1/CCNE1/ORC6/MCM5/E2F2/CCNA1/MCM6/CDC25A/POLA2/ORC5/MCM3/PRIM2
WP_HYPERTROPHY_MODEL	WP_HYPERTROPHY_MODEL	20	0.603324	1.47547	0.0408719	0.150477	0.112769	5031	tags=70%, list=26%, signal=52%	IFNG/VEGFA/ANKRD1/IL1R1/CCN1/ATF3/IL18/IL1A/EIF4EBP1/HBEGF/WDR1/DUSP14/IFRD1/MYOG
WP_TRANSCRIPTIONAL_CASCADE_REGULATING_ADIPOGENESIS	WP_TRANSCRIPTIONAL_CASCADE_REGULATING_ADIPOGENESIS	13	0.66194	1.48152	0.0409411	0.150498	0.112784	2944	tags=54%, list=15%, signal=46%	GATA3/CEBPD/CEBPB/PPARG/DDIT3/CEBPA/KLF5
SA_MMP_CYTOKINE_CONNECTION	SA_MMP_CYTOKINE_CONNECTION	15	0.643011	1.48039	0.0411673	0.151095	0.113232	2985	tags=60%, list=16%, signal=51%	FCGR3A/CD44/TNFRSF1A/TGFB2/ACE/TNFSF8/SPN/TGFB1/TNFRSF1B
KEGG_PHENYLALANINE_METABOLISM	KEGG_PHENYLALANINE_METABOLISM	18	0.619141	1.47973	0.0414246	0.151805	0.113763	747	tags=28%, list=4%, signal=27%	ALDH1A3/ALDH3A1/HPD/IL4I1/MAOB
WP_CELLTYPE_DEPENDENT_SELECTIVITY_OF_CCK2R_SIGNALING	WP_CELLTYPE_DEPENDENT_SELECTIVITY_OF_CCK2R_SIGNALING	13	-0.551088	-1.55782	0.041549	0.152026	0.113929	2187	tags=62%, list=11%, signal=55%	TRPC1/CCK/CD38/RYR1/GNAI1/RYR2/CCKBR/PLCB1
REACTOME_OTHER_SEMAPHORIN_INTERACTIONS	REACTOME_OTHER_SEMAPHORIN_INTERACTIONS	19	0.608824	1.47179	0.0417764	0.152622	0.114376	2820	tags=42%, list=15%, signal=36%	TYROBP/CD72/TREM2/SEMA3E/ITGA1/PTPRC/PLXND1/ITGB1
WP_MIRNA_REGULATION_OF_DNA_DAMAGE_RESPONSE	WP_MIRNA_REGULATION_OF_DNA_DAMAGE_RESPONSE	71	0.468675	1.37049	0.041961	0.153061	0.114705	4947	tags=45%, list=26%, signal=33%	FAS/CCNB1/CCNB2/GADD45A/SFN/CDC25C/CASP8/CDK4/CDK2/RAD51/CDK1/CHEK2/CDK6/CDKN1A/CASP3/MDM2/DDB2/E2F1/CDC20B/BAX/CHEK1/CCNE1/FANCD2/GADD45B/TNFRSF10B/HUS1B/H2AX/BRCA1/CDC25A/TP53AIP1/PML/PMAIP1
BIOCARTA_CFTR_PATHWAY	BIOCARTA_CFTR_PATHWAY	11	-0.58361	-1.57788	0.0423573	0.154269	0.11561	4591	tags=82%, list=24%, signal=62%	ADRB2/EZR/PRKAR1A/PRKACB/PRKAR2B/PRKAR1B/PRKACG/ADCY1/CFTR
WP_DNA_DAMAGE_RESPONSE	WP_DNA_DAMAGE_RESPONSE	68	0.472465	1.37653	0.0427359	0.155409	0.116465	4947	tags=46%, list=26%, signal=34%	FAS/CCNB1/CCNB2/GADD45A/SFN/CDC25C/CASP8/CDK4/CDK2/RAD51/CDK1/CHEK2/CDK6/CDKN1A/CASP3/MDM2/DDB2/E2F1/BAX/CHEK1/CCNE1/FANCD2/GADD45B/TNFRSF10B/HUS1B/H2AX/BRCA1/CDC25A/TP53AIP1/PML/PMAIP1
REACTOME_CREB1_PHOSPHORYLATION_THROUGH_THE_ACTIVATION_OF_ADENYLATE_CYCLASE	REACTOME_CREB1_PHOSPHORYLATION_THROUGH_THE_ACTIVATION_OF_ADENYLATE_CYCLASE	12	-0.563133	-1.56013	0.0428516	0.155591	0.116601	6085	tags=83%, list=32%, signal=57%	CREB1/PRKAR1A/CALM1/PRKACB/PRKAR2B/PRKAR1B/PRKACG/ADCY1/PRKX/ADCY8
PID_PRL_SIGNALING_EVENTS_PATHWAY	PID_PRL_SIGNALING_EVENTS_PATHWAY	23	0.581596	1.45461	0.0430068	0.155894	0.116828	3709	tags=48%, list=19%, signal=39%	CCNA2/CDK2/ITGA1/ATF5/RHOC/CDKN1A/ITGB1/CCNE1/PTP4A3/TUBA1B/EGR1
REACTOME_CELL_EXTRACELLULAR_MATRIX_INTERACTIONS	REACTOME_CELL_EXTRACELLULAR_MATRIX_INTERACTIONS	18	0.617156	1.47499	0.0430664	0.155894	0.116828	3530	tags=50%, list=19%, signal=41%	FLNC/FBLIM1/ACTN1/FLNA/VASP/ITGB1/PARVB/ACTB/LIMS1
REACTOME_HSF1_ACTIVATION	REACTOME_HSF1_ACTIVATION	31	0.54534	1.43678	0.0432966	0.156488	0.117273	4842	tags=42%, list=25%, signal=31%	SERPINH1/HSPA6/HSPB1/RPA3/DEDD2/HSPA1B/HSPB2/DNAJB1/CRYBA4/COL4A6/UBB/HSPA1A/RLN1
REACTOME_G0_AND_EARLY_G1	REACTOME_G0_AND_EARLY_G1	27	0.561785	1.44949	0.0433855	0.156571	0.117335	4318	tags=44%, list=23%, signal=34%	MYBL2/CCNA2/CDC6/CDK2/CDK1/PCNA/TOP2A/E2F1/CCNE1/HDAC1/CCNA1/CDC25A
REACTOME_OTHER_INTERLEUKIN_SIGNALING	REACTOME_OTHER_INTERLEUKIN_SIGNALING	24	0.575955	1.4524	0.0435045	0.156762	0.117478	4196	tags=54%, list=22%, signal=42%	CSF3/SDC1/IL32/STXBP2/CD4/CSF3R/CASP3/IL10RB/IL16/STX3/IFNLR1/PRTN3/TXLNA
KEGG_RIG_I_LIKE_RECEPTOR_SIGNALING_PATHWAY	KEGG_RIG_I_LIKE_RECEPTOR_SIGNALING_PATHWAY	71	0.467482	1.367	0.0439642	0.158178	0.118539	4172	tags=27%, list=22%, signal=21%	CXCL10/CXCL8/ISG15/IFNB1/IRF7/CASP8/IFIH1/STING1/DHX58/IL12B/IKBKE/TRADD/DDX58/RIPK1/CASP10/IFNE/IRF3/MAPK13/FADD
REACTOME_FORMATION_OF_TUBULIN_FOLDING_INTERMEDIATES_BY_CCT_TRIC	REACTOME_FORMATION_OF_TUBULIN_FOLDING_INTERMEDIATES_BY_CCT_TRIC	26	0.566235	1.44937	0.0441018	0.158432	0.11873	4323	tags=38%, list=23%, signal=30%	TUBA1C/TUBB6/TUBA4B/TUBA3C/CCT6A/TUBAL3/TUBA3E/TUBA1A/TUBA1B/TUBB4B
REACTOME_ASSEMBLY_AND_CELL_SURFACE_PRESENTATION_OF_NMDA_RECEPTORS	REACTOME_ASSEMBLY_AND_CELL_SURFACE_PRESENTATION_OF_NMDA_RECEPTORS	44	-0.346995	-1.36436	0.0444234	0.159149	0.119267	2015	tags=34%, list=11%, signal=31%	CASK/DLG4/CAMK2G/APBA1/GRIN2C/DLG3/LRRC7/DLG2/GRIN2A/NBEA/NEFL/CAMK2A/GRIN2B/GRIN1/GRIN3A
REACTOME_FACTORS_INVOLVED_IN_MEGAKARYOCYTE_DEVELOPMENT_AND_PLATELET_PRODUCTION	REACTOME_FACTORS_INVOLVED_IN_MEGAKARYOCYTE_DEVELOPMENT_AND_PLATELET_PRODUCTION	168	0.413089	1.27157	0.0444355	0.159149	0.119267	3933	tags=30%, list=21%, signal=24%	GATA4/H3C8/H3C7/TUBA1C/H3C11/HBG1/TUBB6/H3C14/HBE1/GATA3/KIF18A/KIF20A/GATA6/IFNB1/WEE1/KIF23/IRF1/EHD2/TUBA4B/TUBA3C/H3C10/H3C15/KIF2C/KIF4A/H3C6/HBD/CDK2/CENPE/H3C12/NFE2/TUBAL3/KIF4B/HBG2/H3C1/TUBA3E/CAPZA1/H3-3A/KIFC1/TUBA1A/H3C4/KIF9/CDC42/CAPZA2/SH2B3/HBB/ACTB/TUBA1B/MAFF/RACGAP1/HDAC1
REACTOME_CONVERSION_FROM_APC_C_CDC20_TO_APC_C_CDH1_IN_LATE_ANAPHASE	REACTOME_CONVERSION_FROM_APC_C_CDC20_TO_APC_C_CDH1_IN_LATE_ANAPHASE	20	0.59971	1.46663	0.0445876	0.159453	0.119495	1470	tags=15%, list=8%, signal=14%	CDC20/UBE2C/UBE2S
REACTOME_DISEASES_OF_GLYCOSYLATION	REACTOME_DISEASES_OF_GLYCOSYLATION	142	0.421699	1.29001	0.0449813	0.160618	0.120368	5101	tags=41%, list=27%, signal=30%	FMOD/LUM/THBS1/SPON2/SDC1/ADAMTS18/BGN/KERA/ADAMTS3/GALNT3/DCN/MUC3A/ADAMTSL4/CHST6/HSPG2/ADAMTS1/ADAMTS14/ADAMTS2/SBSPON/ADAMTS7/SDC4/HEXB/MUC12/MUC1/GALNT12/OGN/SDC2/B4GALT1/CTSA/SLC26A2/GPC1/CFP/GLB1/THSD1/ALG6/NOTCH3/PMM2/ALG3/ALG14/CHST14/ADAMTS4/ADAMTS9/LFNG/DPM3/GPC3/CHSY1/ALG1/SRD5A3/NEU1/ADAMTS12/C1GALT1C1/EXT2/PGM1/HEXA/GALE/ALG2/GALK1/GPC6
WP_ERBB_SIGNALING_PATHWAY	WP_ERBB_SIGNALING_PATHWAY	91	-0.2879	-1.30323	0.0451807	0.161088	0.12072	4428	tags=45%, list=23%, signal=35%	ABL1/KRAS/MAPK1/STAT5B/NRG2/CAMK2B/CDKN1B/MAP2K4/PDPK1/PIK3CB/SRC/PIK3CA/CBL/SOS1/BRAF/CRKL/MAPK9/ERBB3/CCND1/GSK3B/SHC2/MYC/SOS2/ABL2/PAK6/CBLB/CAMK2G/MAPK10/PRKCA/AKT3/BUB1B-PAK6/MAPK8/PIK3R1/PRKCB/NRG3/ERBB4/SHC3/PRKCG/CAMK2A/PAK3/PAK5
KEGG_MELANOGENESIS	KEGG_MELANOGENESIS	101	-0.274663	-1.26039	0.045283	0.16121	0.120812	2839	tags=32%, list=15%, signal=27%	TCF7L1/PRKACG/GSK3B/TCF7L2/WNT9A/ADCY1/PRKX/EP300/WNT3/WNT8A/CREBBP/PLCB4/WNT9B/CAMK2G/GNAI1/EDNRB/ADCY8/DCT/PRKCA/ADCY5/ADCY2/WNT10B/GNAO1/WNT8B/CREB3L3/PRKCB/CALML3/CALML5/PRKCG/CAMK2A/PLCB1/WNT7B
WP_CANCER_IMMUNOTHERAPY_BY_CTLA4_BLOCKADE	WP_CANCER_IMMUNOTHERAPY_BY_CTLA4_BLOCKADE	14	0.645736	1.46716	0.0458246	0.162686	0.121918	3071	tags=50%, list=16%, signal=42%	CD80/CD28/HLA-DRB1/CTLA4/CD86/PTPN6/PIK3CD
PID_BMP_PATHWAY	PID_BMP_PATHWAY	42	-0.349634	-1.36011	0.0458716	0.162686	0.121918	4482	tags=45%, list=24%, signal=35%	BMPR1A/SOSTDC1/MAPK1/BMPR1B/SMURF2/PPM1A/BMP4/TAB1/GSK3B/BMPR2/ZFYVE16/CHRDL1/SMAD7/HJV/AHSG/RGMB/SMAD9/NOG/BMP2
WP_PEPTIDE_GPCRS	WP_PEPTIDE_GPCRS	74	0.463629	1.36068	0.0459034	0.162686	0.121918	2049	tags=30%, list=11%, signal=27%	FPR2/BDKRB2/CXCR3/CCR2/CCR4/CXCR6/AGTR1/BDKRB1/CCKAR/CCR8/CCR5/FPR3/C5AR1/CCR7/FPR1/NPY2R/CXCR2/CXCR4/CCR3/CCR6/CCR1/CXCR1
REACTOME_CGMP_EFFECTS	REACTOME_CGMP_EFFECTS	15	-0.517766	-1.53443	0.0464316	0.164313	0.123137	3779	tags=60%, list=20%, signal=48%	ITPR1/KCNMA1/PDE1B/PDE10A/PDE11A/KCNMB2/PDE1A/PDE2A/PRKG2
REACTOME_ATF4_ACTIVATES_GENES_IN_RESPONSE_TO_ENDOPLASMIC_RETICULUM_STRESS	REACTOME_ATF4_ACTIVATES_GENES_IN_RESPONSE_TO_ENDOPLASMIC_RETICULUM_STRESS	27	0.558261	1.4404	0.0467046	0.165032	0.123676	2639	tags=19%, list=14%, signal=16%	CXCL8/CCL2/ATF3/CEBPB/DDIT3
WP_LEPTIN_INSULIN_OVERLAP	WP_LEPTIN_INSULIN_OVERLAP	17	0.619958	1.46192	0.0470332	0.165946	0.124361	954	tags=24%, list=5%, signal=22%	SOCS3/SOCS1/SOCS2/LEP
REACTOME_CELLULAR_RESPONSE_TO_HYPOXIA	REACTOME_CELLULAR_RESPONSE_TO_HYPOXIA	75	0.461956	1.35683	0.047364	0.166865	0.12505	6857	tags=55%, list=36%, signal=35%	CA9/VEGFA/PSMB9/EPO/PSMB8/AJUBA/PSMA8/PSME2/PSMD8/PSMB10/PSMC2/PSMA7/PSMA2/CITED2/WTIP/UBB/PSME1/PSMB3/PSMA5/PSMC4/SEM1/PSMA1/PSMB4/PSMC1/EGLN2/ELOC/PSMD5/PSMD9/PSMA3/PSMB1/PSMD13/PSMA4/PSMB2/RBX1/PSMD14/UBA52/HIGD1A/ELOB/PSMC3/UBC/UBE2D3
KEGG_ARACHIDONIC_ACID_METABOLISM	KEGG_ARACHIDONIC_ACID_METABOLISM	57	0.482855	1.38259	0.0475934	0.167424	0.125469	4639	tags=42%, list=24%, signal=32%	PLA2G2A/PLA2G5/PLA2G2C/PTGS2/PTGS1/CBR1/ALOX5/GPX7/PLA2G2D/PTGES/CYP4F3/ALOX15B/GGT5/PLA2G4A/PLA2G2F/CBR3/PLA2G3/TBXAS1/CYP2C8/HPGDS/GPX5/PTGIS/CYP4F2/EPHX2
WP_FATTY_ACID_OMEGA_OXIDATION	WP_FATTY_ACID_OMEGA_OXIDATION	15	-0.516158	-1.52966	0.0477214	0.167626	0.12562	1886	tags=47%, list=10%, signal=42%	ALDH2/CYP4A11/CYP3A4/CYP1A1/CYP2D6/CYP2A6/CYP2E1
WP_IRON_METABOLISM_IN_PLACENTA	WP_IRON_METABOLISM_IN_PLACENTA	12	0.667742	1.47032	0.0482851	0.169355	0.126916	4316	tags=58%, list=23%, signal=45%	STEAP3/HAMP/TFRC/SLC40A1/TFR2/FTH1/HEPHL1
REACTOME_APC_C_CDC20_MEDIATED_DEGRADATION_OF_CYCLIN_B	REACTOME_APC_C_CDC20_MEDIATED_DEGRADATION_OF_CYCLIN_B	24	0.571514	1.4412	0.0484592	0.169715	0.127185	2120	tags=21%, list=11%, signal=19%	CDC20/CCNB1/UBE2C/UBE2S/CDK1
PID_HIV_NEF_PATHWAY	PID_HIV_NEF_PATHWAY	35	0.528175	1.4147	0.0485783	0.169881	0.12731	5615	tags=51%, list=29%, signal=36%	FASLG/BIRC3/FAS/TNFRSF1A/CASP6/CASP8/CD247/CASP7/TRADD/CASP3/TRAF1/RIPK1/FADD/MAP3K14/CASP2/CYCS/NFKB1/CFLAR
REACTOME_DECTIN_1_MEDIATED_NONCANONICAL_NF_KB_SIGNALING	REACTOME_DECTIN_1_MEDIATED_NONCANONICAL_NF_KB_SIGNALING	62	0.475754	1.37513	0.0493221	0.171994	0.128894	6242	tags=53%, list=33%, signal=36%	PSMB9/PSMB8/RELB/PSMA8/CCL22/PSME2/PSMD8/PSMB10/PSMC2/PSMA7/PSMA2/UBB/PSME1/PSMB3/PSMA5/PSMC4/CCL17/SEM1/PSMA1/PSMB4/NFKB2/PSMC1/MAP3K14/PSMD5/UBE2M/PSMD9/PSMA3/PSMB1/PSMD13/PSMA4/PSMB2/PSMD14/UBA52
WP_GENES_INVOLVED_IN_MALE_INFERTILITY	WP_GENES_INVOLVED_IN_MALE_INFERTILITY	142	0.419159	1.28224	0.0493278	0.171994	0.128894	4281	tags=27%, list=22%, signal=21%	LTF/MMP9/THBS1/SIRPG/FASLG/SOD3/NOS2/SOD2/EPSTI1/HLA-DRA/HORMAD2/FAS/CTCFL/AHR/SPATA17/MMP2/UBD/H4C1/TRIP13/APOB/ESR2/NQO1/RAG1/PIWIL4/HORMAD1/MDM2/DAZ1/EPPIN/CLU/XRCC2/HMGA1/SHMT1/BRCA2/ARNTL/DAZ3/DAZ2/NOS3/PRMT6/CCNA1
REACTOME_PI3K_AKT_SIGNALING_IN_CANCER	REACTOME_PI3K_AKT_SIGNALING_IN_CANCER	102	0.439343	1.31998	0.0494308	0.172101	0.128973	3857	tags=30%, list=20%, signal=24%	AREG/EREG/FGF19/ICOS/FGF3/TRAT1/CD80/LCK/CD28/RAC2/PDGFA/FGF10/MET/EGFR/HGF/ESR2/CD86/CDKN1A/ERBB2/PIK3AP1/MDM2/EGF/PIK3CD/VAV1/FGFR3/PDGFRB/RHOG/FGFR1/FGF7/PRR5/HBEGF
REACTOME_MYD88_INDEPENDENT_TLR4_CASCADE_	REACTOME_MYD88_INDEPENDENT_TLR4_CASCADE_	97	0.442834	1.3252	0.0495417	0.172234	0.129073	4298	tags=27%, list=23%, signal=21%	SAA1/BIRC3/LY96/S100A12/CD14/IRF7/CASP8/DUSP6/TICAM2/RIPK3/RPS6KA1/MAP3K8/IRAK2/MAP2K3/DUSP4/S100B/IKBKE/NOD1/NOD2/RIPK1/MAPKAPK3/IRF3/FADD/JUN/FOS/UBB
PID_CXCR3_PATHWAY	PID_CXCR3_PATHWAY	43	0.504799	1.39406	0.0497312	0.172639	0.129377	2321	tags=21%, list=12%, signal=18%	CXCL10/CXCL11/CXCL9/CCL11/CXCR3/CXCL13/ITGB2/ITGAL/MAP2K3
REACTOME_TRANSPORT_OF_CONNEXONS_TO_THE_PLASMA_MEMBRANE	REACTOME_TRANSPORT_OF_CONNEXONS_TO_THE_PLASMA_MEMBRANE	21	0.58704	1.44662	0.0500493	0.17349	0.130014	5130	tags=57%, list=27%, signal=42%	TUBA1C/GJB2/TUBB6/TUBA4B/TUBA3C/TUBAL3/TUBA3E/TUBA1A/TUBA1B/TUBB4B/GJA1/TUBB8B
WP_MAMMARY_GLAND_DEVELOPMENT_PATHWAY_PREGNANCY_AND_LACTATION_STAGE_3_OF_4	WP_MAMMARY_GLAND_DEVELOPMENT_PATHWAY_PREGNANCY_AND_LACTATION_STAGE_3_OF_4	32	0.534588	1.4143	0.0502378	0.173686	0.130161	3938	tags=44%, list=21%, signal=35%	ELF5/GJB2/TNFSF11/GAL/EGFR/PRL/CAV1/CEBPB/ESR2/CEBPA/ERBB2/TNFRSF11A/PRLR/TPM3
WP_DIFFERENTIATION_OF_WHITE_AND_BROWN_ADIPOCYTE	WP_DIFFERENTIATION_OF_WHITE_AND_BROWN_ADIPOCYTE	25	0.562945	1.4309	0.0502525	0.173686	0.130161	3473	tags=48%, list=18%, signal=39%	HOXC9/HOXC8/PLAC8/HSPB7/MPZL2/LEP/EBF3/CEBPB/PPARG/CEBPA/SLC7A10/ZIC1
REACTOME_ANCHORING_FIBRIL_FORMATION	REACTOME_ANCHORING_FIBRIL_FORMATION	15	0.632743	1.45675	0.0506774	0.1749	0.131071	544	tags=27%, list=3%, signal=26%	COL1A1/COL1A2/COL4A1/COL4A2
BIOCARTA_HIVNEF_PATHWAY	BIOCARTA_HIVNEF_PATHWAY	56	0.482602	1.37827	0.0514069	0.17716	0.132765	5708	tags=48%, list=30%, signal=34%	FASLG/BIRC3/FAS/TNFRSF1A/CASP6/CASP8/ARHGDIB/LMNA/CASP7/TRADD/CASP3/MDM2/TNFRSF1B/LMNB1/TRAF1/RIPK1/GSN/PSEN2/FADD/PRKCD/MAP3K14/ACTG1/CASP2/NFKB1/CFLAR/LMNB2/MAP3K1
WP_TRYPTOPHAN_METABOLISM	WP_TRYPTOPHAN_METABOLISM	42	0.505278	1.39181	0.0527379	0.181176	0.135775	3064	tags=29%, list=16%, signal=24%	IDO1/TDO2/AOX1/CYP19A1/MAOB/KYNU/CYP1B1/INMT/WARS1/ACMSD/HAAO/AOC1
WP_CANNABINOID_RECEPTOR_SIGNALING	WP_CANNABINOID_RECEPTOR_SIGNALING	29	-0.390148	-1.38208	0.0527759	0.181176	0.135775	4628	tags=59%, list=24%, signal=44%	ADCY7/PRKACB/DAGLA/MAPK1/PRKAR2B/MAPK12/PRKAR1B/MAPK9/FAAH/PRKACG/ADORA2A/ADCY1/MAPK10/CYP3A4/MAPK8/CYP1A1/CYP2C9
REACTOME_RETROGRADE_TRANSPORT_AT_THE_TRANS_GOLGI_NETWORK	REACTOME_RETROGRADE_TRANSPORT_AT_THE_TRANS_GOLGI_NETWORK	49	-0.325309	-1.315	0.0528017	0.181176	0.135775	5909	tags=47%, list=31%, signal=32%	RGP1/GOLGA1/STX6/COG2/NAPG/COG3/NAA35/RAB6A/COG1/GCC2/VAMP4/RHOBTB3/COG8/VPS52/GOLGA4/NAA30/VPS53/VTI1A/NSF/VPS51/RAB6B/RAB9B/NAPB
BIOCARTA_DNAFRAGMENT_PATHWAY	BIOCARTA_DNAFRAGMENT_PATHWAY	10	0.690662	1.4612	0.0532594	0.182158	0.13651	3590	tags=50%, list=19%, signal=41%	GZMB/CASP7/TOP2A/CASP3/HMGB2
WP_FAS_LIGAND_FASL_PATHWAY_AND_STRESS_INDUCTION_OF_HEAT_SHOCK_PROTEINS_HSP_REGULATION	WP_FAS_LIGAND_FASL_PATHWAY_AND_STRESS_INDUCTION_OF_HEAT_SHOCK_PROTEINS_HSP_REGULATION	42	0.504731	1.39031	0.0532989	0.182158	0.13651	5708	tags=55%, list=30%, signal=38%	FASLG/HSPB1/FAS/CASP6/CASP8/ARHGDIB/IL1A/LMNA/CASP7/CASP3/LMNB1/ACTB/CASP10/MAPKAPK3/ACTA1/FADD/JUN/ACTG1/CYCS/MAPKAPK2/CFLAR/LMNB2/MAP3K1
REACTOME_NICOTINAMIDE_SALVAGING	REACTOME_NICOTINAMIDE_SALVAGING	19	0.597622	1.44471	0.0533183	0.182158	0.13651	2555	tags=32%, list=13%, signal=27%	NNMT/NAMPT/PTGS2/PARP9/PARP10/PARP14
WP_VALPROIC_ACID_PATHWAY	WP_VALPROIC_ACID_PATHWAY	13	-0.537537	-1.51951	0.0536507	0.18297	0.137119	1587	tags=31%, list=8%, signal=28%	ACADSB/ABAT/CYP2A6/CYP2C9
REACTOME_REGULATION_OF_TP53_ACTIVITY_THROUGH_ACETYLATION	REACTOME_REGULATION_OF_TP53_ACTIVITY_THROUGH_ACETYLATION	30	-0.388145	-1.39406	0.0537102	0.18297	0.137119	3770	tags=37%, list=20%, signal=29%	ING5/BRD7/CHD4/GATAD2B/BRD1/BRPF3/EP300/PIP4K2B/KAT6A/CHD3/AKT3
REACTOME_ASYMMETRIC_LOCALIZATION_OF_PCP_PROTEINS	REACTOME_ASYMMETRIC_LOCALIZATION_OF_PCP_PROTEINS	64	0.468374	1.35578	0.0542793	0.184643	0.138373	6242	tags=50%, list=33%, signal=34%	PSMB9/FZD1/PSMB8/FZD8/FZD2/FZD7/FZD5/PSMA8/PSME2/PSMD8/PSMB10/PSMC2/PSMA7/PSMA2/UBB/PSME1/PSMB3/PSMA5/PSMC4/SEM1/PSMA1/PSMB4/PSMC1/PSMD5/PSMD9/PSMA3/PSMB1/PSMD13/PSMA4/PSMB2/PSMD14/UBA52
BIOCARTA_G1_PATHWAY	BIOCARTA_G1_PATHWAY	28	0.54727	1.41913	0.0547445	0.185862	0.139286	4506	tags=54%, list=24%, signal=41%	TGFB2/CDK4/CDK2/CDKN2A/CDK1/TGFB1/CDK6/CDKN1A/TGFB3/E2F1/CCNE1/HDAC1/CCNA1/CDC25A/SKP2
REACTOME_SIGNALING_BY_NOTCH1_PEST_DOMAIN_MUTANTS_IN_CANCER	REACTOME_SIGNALING_BY_NOTCH1_PEST_DOMAIN_MUTANTS_IN_CANCER	58	-0.316459	-1.31722	0.0547945	0.185862	0.139286	3460	tags=34%, list=18%, signal=28%	CDK8/MAMLD1/KAT2B/FBXW7/HEY2/NCOR2/HDAC5/MYC/HEY1/KAT2A/RBPJ/EP300/CREBBP/NOTCH1/MIB1/NEURL1/MAML2/HDAC4/HES5/DLL1
WP_AUTOSOMAL_RECESSIVE_OSTEOPETROSIS_PATHWAYS	WP_AUTOSOMAL_RECESSIVE_OSTEOPETROSIS_PATHWAYS	11	0.673712	1.45239	0.055304	0.187322	0.140381	5414	tags=55%, list=28%, signal=39%	TNFSF11/TCIRG1/SNX10/TNFRSF11A/OSTM1/NFKB1
WP_PHOTODYNAMIC_THERAPYINDUCED_UNFOLDED_PROTEIN_RESPONSE	WP_PHOTODYNAMIC_THERAPYINDUCED_UNFOLDED_PROTEIN_RESPONSE	26	0.554433	1.41916	0.0555755	0.187974	0.140869	5086	tags=50%, list=27%, signal=37%	ERP27/SULT1E1/ATF3/WARS1/PPP1R15A/DDIT3/TRIB3/CALR/HSPA5/PDIA6/DNAJB11/HSP90B1/DNAJB9
REACTOME_TRANSCRIPTIONAL_ACTIVATION_OF_MITOCHONDRIAL_BIOGENESIS	REACTOME_TRANSCRIPTIONAL_ACTIVATION_OF_MITOCHONDRIAL_BIOGENESIS	55	-0.317696	-1.30357	0.0557668	0.188352	0.141152	5612	tags=51%, list=29%, signal=36%	SIRT3/GABPB1/SIRT4/SIRT5/CALM1/PPARGC1B/NR1D1/TBL1XR1/ATF2/MEF2D/NCOR1/HCFC1/MEF2C/NCOA6/PPRC1/MED1/TFAM/NCOA1/GLUD2/PPARA/CREBBP/CHD9/NCOA2/USP46/CRTC1/TWNK/GLUD1/CAMK4
REACTOME_INWARDLY_RECTIFYING_K_CHANNELS	REACTOME_INWARDLY_RECTIFYING_K_CHANNELS	35	-0.362742	-1.35933	0.0562738	0.189794	0.142233	1848	tags=37%, list=10%, signal=34%	GNG3/KCNJ4/GNG4/KCNJ10/GNB3/KCNJ12/KCNJ3/GABBR2/GNG13/KCNJ9/GABBR1/KCNJ11/ABCC8
WP_RANKLRANK_RECEPTOR_ACTIVATOR_OF_NFKB_LIGAND_SIGNALING_PATHWAY	WP_RANKLRANK_RECEPTOR_ACTIVATOR_OF_NFKB_LIGAND_SIGNALING_PATHWAY	55	0.4805	1.36851	0.056442	0.190089	0.142454	4989	tags=40%, list=26%, signal=30%	TNFRSF11B/TNFSF11/ACP5/ICAM1/CTSK/STAT1/RELB/SPI1/LYN/FHL2/TRAF5/TNFRSF11A/CDC42/TRAF1/NFATC1/SYK/CALCR/JUN/FOS/VCAM1/SQSTM1/NFKB2
REACTOME_NEGATIVE_REGULATION_OF_NOTCH4_SIGNALING	REACTOME_NEGATIVE_REGULATION_OF_NOTCH4_SIGNALING	54	0.481342	1.36915	0.0565217	0.190089	0.142454	9058	tags=83%, list=48%, signal=44%	PSMB9/PSMB8/TACC3/PSME2/PSMD8/PSMB10/PSMC2/PSMA7/PSMA2/UBB/PSME1/PSMB3/PSMA5/PSMC4/SEM1/PSMA1/PSMB4/PSMC1/PSMD5/PSMD9/PSMA3/PSMB1/PSMD13/PSMA4/PSMB2/RBX1/PSMD14/UBA52/PSMC3/UBC/NOTCH4/PSMD12/CUL1/PSMD2/PSMB6/PSMD6/AKT1/PSMF1/PSMA6/YWHAZ/PSMB7/PSMC6/SKP1/PSME3/PSMD7
BIOCARTA_D4GDI_PATHWAY	BIOCARTA_D4GDI_PATHWAY	12	0.659464	1.45209	0.0566241	0.190164	0.14251	4250	tags=67%, list=22%, signal=52%	PRF1/GZMB/CASP1/CASP8/ARHGDIB/CASP3/CASP10/JUN
REACTOME_UB_SPECIFIC_PROCESSING_PROTEASES	REACTOME_UB_SPECIFIC_PROCESSING_PROTEASES	203	0.398199	1.23349	0.056833	0.190596	0.142834	5019	tags=31%, list=26%, signal=23%	H2AC19/H2AC18/H2BC9/H2BC10/H2AC14/H2AC16/BIRC3/H2BC14/CDC20/GATA3/H2BC11/H2AC20/H2AC13/H2AC12/H2BC12/PSMB9/CCNA2/PSMB8/H2AC4/H2AC17/IFIH1/RNF128/H2AC11/H2BC17/USP18/H2BC4/H2AC21/CLSPN/PSMA8/H2AC8/H2AC7/H2BC3/MDM2/H2BC6/DDB2/H2AC6/PSME2/H2BC8/DDX58/PSMD8/RIPK1/PSMB10/PSMC2/PSMA7/PSMA2/CCNA1/UBB/CDC25A/PSME1/H2BC13/H2BC18/PSMB3/PSMA5/SKP2/PSMC4/H2BC5/SEM1/MUL1/TGFBR1/PSMA1/SNX3/PSMB4/PSMC1
WP_COPPER_HOMEOSTASIS	WP_COPPER_HOMEOSTASIS	51	0.485317	1.37027	0.0572682	0.191784	0.143724	3457	tags=29%, list=18%, signal=24%	STEAP3/STEAP1/SOD3/MT1A/XAF1/MT1H/MT1E/STEAP4/MT3/MT2A/CASP3/MDM2/ADAM9/MT1G/MT1B
PID_HDAC_CLASSII_PATHWAY	PID_HDAC_CLASSII_PATHWAY	34	-0.368954	-1.36994	0.0581655	0.194514	0.14577	4934	tags=44%, list=26%, signal=33%	ANKRA2/HDAC6/RANBP2/MEF2C/BCOR/BCL6/HDAC11/GATA2/NR3C1/GNG2/NCOR2/HDAC5/GATA1/HDAC4/CAMK4
REACTOME_HOMOLOGOUS_DNA_PAIRING_AND_STRAND_EXCHANGE	REACTOME_HOMOLOGOUS_DNA_PAIRING_AND_STRAND_EXCHANGE	42	0.50158	1.38163	0.0583483	0.19485	0.146022	5762	tags=48%, list=30%, signal=33%	EXO1/RAD51/RPA3/RMI2/BRIP1/RFC2/RAD51AP1/RBBP8/CHEK1/BLM/XRCC2/BRCA2/BRCA1/BARD1/HUS1/RFC3/RFC4/RAD9B/RPA2/RAD51B
REACTOME_BASIGIN_INTERACTIONS	REACTOME_BASIGIN_INTERACTIONS	25	0.557642	1.41742	0.0586679	0.195642	0.146616	2966	tags=36%, list=16%, signal=30%	MMP1/SLC16A3/ITGA3/CAV1/SLC7A7/PPIA/SPN/ITGB1/SLC7A10
BIOCARTA_EIF4_PATHWAY	BIOCARTA_EIF4_PATHWAY	24	-0.419475	-1.4183	0.059062	0.19668	0.147393	4843	tags=50%, list=25%, signal=37%	RPS6KB1/EIF4G3/PTEN/MAPK1/EIF4A2/PDPK1/PABPC1/PIK3CA/IRS1/PRKCA/PIK3R1/PRKCB
REACTOME_CDC6_ASSOCIATION_WITH_THE_ORC_ORIGIN_COMPLEX	REACTOME_CDC6_ASSOCIATION_WITH_THE_ORC_ORIGIN_COMPLEX	11	0.670625	1.44574	0.0591464	0.196685	0.147397	4898	tags=64%, list=26%, signal=47%	CDC6/ORC1/E2F1/ORC6/E2F2/MCM8/ORC5
REACTOME_NUCLEAR_ENVELOPE_NE_REASSEMBLY	REACTOME_NUCLEAR_ENVELOPE_NE_REASSEMBLY	76	0.452828	1.33259	0.0598344	0.198694	0.148902	6554	tags=42%, list=34%, signal=28%	TUBA1C/TUBB6/CCNB1/CCNB2/TUBA4B/TUBA3C/CHMP4C/CDK1/VRK2/LMNA/TUBAL3/TUBA3E/TUBA1A/NUP37/LMNB1/TUBA1B/NDC1/TUBB4B/CHMP2A/TUBB8B/RAN/RCC1/NUP54/NUP62/TMPO/NUP107/TUBB2B/CC2D1B/NUP85/SEC13/EMD/VRK1
REACTOME_MRNA_EDITING	REACTOME_MRNA_EDITING	10	0.683586	1.44623	0.0603329	0.200069	0.149933	2630	tags=50%, list=14%, signal=43%	APOBEC3C/APOBEC3B/APOBEC3A/APOBEC4/APOBEC3H
REACTOME_PHYSIOLOGICAL_FACTORS	REACTOME_PHYSIOLOGICAL_FACTORS	12	0.654904	1.44205	0.060659	0.20087	0.150533	2950	tags=50%, list=15%, signal=42%	NKX2-5/GATA4/WWTR1/TBX5/NPPC/NPR1
WP_NEOVASCULARISATION_PROCESSES	WP_NEOVASCULARISATION_PROCESSES	37	0.512495	1.38456	0.0612501	0.20229	0.151597	4989	tags=49%, list=26%, signal=36%	MMP9/ANGPT1/TGFB2/CXCR4/RELB/EPHB4/JAG1/DLL4/TGFB1/TGFB3/ACVRL1/NOTCH3/EPHB2/FLT4/PDGFB/TGFBR1/CXCL12/NFKB2
WP_PYRIMIDINE_METABOLISM_AND_RELATED_DISEASES	WP_PYRIMIDINE_METABOLISM_AND_RELATED_DISEASES	17	0.606903	1.43113	0.0612585	0.20229	0.151597	1435	tags=24%, list=8%, signal=22%	TYMP/DPYD/RRM2/TYMS
WP_TGFBETA_SIGNALING_PATHWAY	WP_TGFBETA_SIGNALING_PATHWAY	132	0.416875	1.27059	0.0617909	0.203476	0.152486	4259	tags=28%, list=22%, signal=22%	COL1A2/THBS1/MMP1/ITGB3/FN1/MMP12/MET/TNC/CCNB2/TERT/TGIF1/CAV1/CITED1/SHC1/ATF3/ITGA2/TGFB1I1/CDK1/MAP2K3/JUNB/PDK1/TGFB1/RUNX2/CDKN1A/ITGB1/ITGB4/SIK1/CDC42/TGFBR2/YAP1/KLF6/HDAC1/MAP4K1/NEDD9/KLF10/JUN/FOS
WP_REGUCALCIN_IN_PROXIMAL_TUBULE_EPITHELIAL_KIDNEY_CELLS	WP_REGUCALCIN_IN_PROXIMAL_TUBULE_EPITHELIAL_KIDNEY_CELLS	33	0.523287	1.38933	0.061993	0.203476	0.152486	3564	tags=33%, list=19%, signal=27%	TNFSF11/ACTA2/TNFRSF1A/CALCA/RGN/CASP8/FFAR3/TGFB1/CASP3/BAX/BAK1
REACTOME_REGULATION_OF_MECP2_EXPRESSION_AND_ACTIVITY	REACTOME_REGULATION_OF_MECP2_EXPRESSION_AND_ACTIVITY	31	-0.378286	-1.36257	0.0620043	0.203476	0.152486	4697	tags=61%, list=25%, signal=46%	SIN3A/CALM1/TBL1XR1/NCOR1/AGO2/AGO1/TNRC6A/CAMK2B/HTT/MECP2/AGO3/AGO4/NCOR2/TNRC6B/CAMK2G/HIPK2/TNRC6C/CAMK4/CAMK2A
WP_ATM_SIGNALING_PATHWAY	WP_ATM_SIGNALING_PATHWAY	40	0.503212	1.37638	0.0620619	0.203476	0.152486	4318	tags=45%, list=23%, signal=35%	CCNB1/GADD45A/CDC25C/CDK2/RAD51/CDK1/TP73/CHEK2/CDKN1A/MDM2/CHEK1/CCNE1/FANCD2/RIPK1/H2AX/BRCA1/JUN/CDC25A
REACTOME_PHASE_II_CONJUGATION_OF_COMPOUNDS	REACTOME_PHASE_II_CONJUGATION_OF_COMPOUNDS	106	0.430096	1.29498	0.0620902	0.203476	0.152486	5780	tags=42%, list=30%, signal=30%	NNMT/UGT2B17/OPLAH/SULT1E1/UGT2B15/NAT1/UGT3A2/MAT1A/MGST2/GLYAT/MGST1/SULT2B1/SULT1C2/GGT5/UGT2B7/TPST1/CHAC1/SLC26A2/GSTM5/UGT2A1/GCLM/SULT1A3/SULT1A1/GSTM1/ACSM4/GSTK1/GSTO1/GSTA3/NAT2/HPGDS/SLC35D1/SULT1B1/GSTA2/AHCY/UGP2/SULT1A2/ABHD14B/SULT1A4/GSS/GGCT/MGST3/TRMT112/AKR1A1/GSTP1/GSTM4
REACTOME_SIGNALING_BY_NOTCH1	REACTOME_SIGNALING_BY_NOTCH1	74	-0.294416	-1.27627	0.0622407	0.203476	0.152486	3460	tags=34%, list=18%, signal=28%	MAMLD1/DNER/TLE3/KAT2B/FBXW7/HEY2/NCOR2/HDAC5/MYC/HEY1/KAT2A/ARRB1/RBPJ/EP300/CREBBP/NOTCH1/DTX4/MIB1/NEURL1/NBEA/MAML2/CNTN1/HDAC4/HES5/DLL1
REACTOME_HYALURONAN_METABOLISM	REACTOME_HYALURONAN_METABOLISM	17	0.60596	1.42891	0.0622837	0.203476	0.152486	4953	tags=59%, list=26%, signal=44%	CD44/HEXB/HMMR/GUSB/HYAL2/HAS2/HAS3/SLC9A1/HEXA/CEMIP
REACTOME_TAK1_ACTIVATES_NFKB_BY_PHOSPHORYLATION_AND_ACTIVATION_OF_IKKS_COMPLEX	REACTOME_TAK1_ACTIVATES_NFKB_BY_PHOSPHORYLATION_AND_ACTIVATION_OF_IKKS_COMPLEX	32	0.526022	1.39164	0.0623042	0.203476	0.152486	5414	tags=31%, list=28%, signal=22%	SAA1/S100A12/IRAK2/S100B/NOD1/NOD2/UBB/NFKB2/NFKBIB/NFKB1
WP_NCRNAS_INVOLVED_IN_WNT_SIGNALING_IN_HEPATOCELLULAR_CARCINOMA	WP_NCRNAS_INVOLVED_IN_WNT_SIGNALING_IN_HEPATOCELLULAR_CARCINOMA	84	0.444098	1.31821	0.062513	0.203877	0.152786	2492	tags=24%, list=13%, signal=21%	DKK1/PLAU/WNT16/FOSL1/ROR2/SFRP4/CER1/SOST/WNT10A/FZD6/ROR1/SERPINF1/FZD1/FZD8/FZD2/TCF7/DKK2/FZD7/WNT4/FZD5
REACTOME_TNFR1_INDUCED_PROAPOPTOTIC_SIGNALING	REACTOME_TNFR1_INDUCED_PROAPOPTOTIC_SIGNALING	13	0.641054	1.43478	0.0628739	0.204772	0.153457	4172	tags=46%, list=22%, signal=36%	TNFRSF1A/CASP8/TNFAIP3/TRADD/RIPK1/FADD
REACTOME_PASSIVE_TRANSPORT_BY_AQUAPORINS	REACTOME_PASSIVE_TRANSPORT_BY_AQUAPORINS	13	0.640628	1.43382	0.0631397	0.205317	0.153866	2365	tags=38%, list=12%, signal=34%	AQP5/AQP9/AQP1/AQP2/AQP10
BIOCARTA_FIBRINOLYSIS_PATHWAY	BIOCARTA_FIBRINOLYSIS_PATHWAY	12	0.651932	1.43551	0.0632145	0.205317	0.153866	1616	tags=50%, list=8%, signal=46%	F13A1/SERPINE1/PLAU/PLAT/SERPINB2/FGG
WP_ZINC_HOMEOSTASIS	WP_ZINC_HOMEOSTASIS	36	0.515344	1.38735	0.063352	0.205419	0.153942	5006	tags=44%, list=26%, signal=33%	MT1M/MT1A/MT1H/MT1E/MT3/MT2A/SLC39A8/SLC39A4/SLC39A1/SLC30A7/MT1G/MT1B/MT1F/SLC39A12/SLC39A3/SLC30A5
REACTOME_GOLGI_CISTERNAE_PERICENTRIOLAR_STACK_REORGANIZATION	REACTOME_GOLGI_CISTERNAE_PERICENTRIOLAR_STACK_REORGANIZATION	14	0.630288	1.43206	0.0634191	0.205419	0.153942	2120	tags=29%, list=11%, signal=25%	CCNB1/CCNB2/PLK1/CDK1
REACTOME_STING_MEDIATED_INDUCTION_OF_HOST_IMMUNE_RESPONSES	REACTOME_STING_MEDIATED_INDUCTION_OF_HOST_IMMUNE_RESPONSES	15	0.622449	1.43305	0.0639656	0.206906	0.155057	4175	tags=47%, list=22%, signal=36%	CGAS/TRIM21/STING1/STAT6/IFI16/IRF3/NLRP4
PID_AURORA_A_PATHWAY	PID_AURORA_A_PATHWAY	31	0.528138	1.39145	0.0640743	0.206976	0.155109	2935	tags=32%, list=15%, signal=27%	BIRC5/CENPA/DLGAP5/GADD45A/AURKA/AURKB/TPX2/TACC3/AJUBA/MDM2
REACTOME_TP53_REGULATES_TRANSCRIPTION_OF_GENES_INVOLVED_IN_G1_CELL_CYCLE_ARREST	REACTOME_TP53_REGULATES_TRANSCRIPTION_OF_GENES_INVOLVED_IN_G1_CELL_CYCLE_ARREST	14	0.629075	1.42931	0.0646008	0.208393	0.156171	4281	tags=57%, list=22%, signal=44%	E2F7/E2F8/CCNA2/CDK2/CDKN1A/E2F1/CCNE1/CCNA1
BIOCARTA_HSP27_PATHWAY	BIOCARTA_HSP27_PATHWAY	14	0.628842	1.42878	0.0648634	0.208955	0.156593	4025	tags=57%, list=21%, signal=45%	FASLG/HSPB1/FAS/IL1A/CASP3/HSPB2/MAPKAPK3/ACTA1
REACTOME_SYNTHESIS_OF_PA	REACTOME_SYNTHESIS_OF_PA	39	0.503851	1.37262	0.0658193	0.211673	0.158629	3553	tags=26%, list=19%, signal=21%	PLA2G2A/PLA2G5/PLA2R1/GPAT3/PLA2G2D/GPD1/PLA2G4A/PLA2G2F/AGPAT2/GPAT2
REACTOME_BUTYROPHILIN_BTN_FAMILY_INTERACTIONS	REACTOME_BUTYROPHILIN_BTN_FAMILY_INTERACTIONS	12	0.65048	1.43231	0.0659045	0.211673	0.158629	5001	tags=83%, list=26%, signal=62%	BTN1A1/BTN3A2/BTN2A2/XDH/PPL/BTNL8/BTNL2/CD209/BTN3A1/BTN3A3
REACTOME_TP53_REGULATES_TRANSCRIPTION_OF_GENES_INVOLVED_IN_G2_CELL_CYCLE_ARREST	REACTOME_TP53_REGULATES_TRANSCRIPTION_OF_GENES_INVOLVED_IN_G2_CELL_CYCLE_ARREST	18	0.591658	1.41405	0.066052	0.211673	0.158629	3107	tags=44%, list=16%, signal=37%	CCNB1/GADD45A/SFN/AURKA/CDC25C/CDK1/PCNA/BAX
BIOCARTA_LYM_PATHWAY	BIOCARTA_LYM_PATHWAY	13	0.638221	1.42844	0.0660641	0.211673	0.158629	2820	tags=62%, list=15%, signal=52%	CXCL8/ICAM1/ITGA4/ITGB2/ITGAL/IL1A/PECAM1/ITGB1
WP_DNA_MISMATCH_REPAIR	WP_DNA_MISMATCH_REPAIR	23	0.56132	1.40389	0.066886	0.214017	0.160386	5724	tags=61%, list=30%, signal=43%	EXO1/POLE2/RPA3/PCNA/RFC2/POLD1/POLE4/RFC3/RFC4/POLD4/LIG1/POLE3/RPA2/POLD3
KEGG_EPITHELIAL_CELL_SIGNALING_IN_HELICOBACTER_PYLORI_INFECTION	KEGG_EPITHELIAL_CELL_SIGNALING_IN_HELICOBACTER_PYLORI_INFECTION	68	0.456378	1.32966	0.0672322	0.214835	0.160999	4461	tags=34%, list=23%, signal=26%	CXCL8/CCL5/ATP6V0D2/MET/EGFR/TCIRG1/CXCR2/CXCL1/F11R/LYN/CXCR1/CASP3/ATP6V0B/NOD1/CDC42/HBEGF/ATP6V0E1/ATP6V1F/MAPK13/PLCG2/JUN/ATP6V1G3/ATP6V1C2
PID_RB_1PATHWAY	PID_RB_1PATHWAY	65	0.458917	1.33126	0.0673702	0.214986	0.161112	3401	tags=32%, list=18%, signal=27%	PAX3/CSF2/MET/CEBPD/TGFB2/CCNA2/CDK4/CEBPB/SPI1/CDK2/CDKN2A/PPARG/CKM/RUNX2/CEBPA/CDK6/CDKN1A/MDM2/E2F1/GSC/CCNE1
WP_ENDODERM_DIFFERENTIATION	WP_ENDODERM_DIFFERENTIATION	141	0.411064	1.25692	0.0676372	0.215548	0.161533	3746	tags=26%, list=20%, signal=21%	OTX2/HOXC11/FOXA2/PAX3/GATA4/DKK1/HOXA1/GDF3/VAV3/CER1/RAB38/EOMES/NODAL/LAMC1/DUSP5/GATA6/TBX21/STAT1/TCF7/TRIM5/MAP2K3/MIXL1/DUSP4/TGFB1/NKX2-1/ZIC5/LEF1/GLI2/HHEX/PRDM14/ONECUT1/POU5F1/PTHLH/FOXA1/EZH2/PBX3
REACTOME_SIGNALING_BY_RETINOIC_ACID	REACTOME_SIGNALING_BY_RETINOIC_ACID	43	0.492574	1.3603	0.0677643	0.215663	0.161619	2668	tags=21%, list=14%, signal=18%	FABP5/ALDH1A3/RDH10/ADH4/CRABP1/RDH5/CRABP2/PDK1/PDK3
PID_TCPTP_PATHWAY	PID_TCPTP_PATHWAY	42	0.494247	1.36143	0.0685592	0.217697	0.163143	3446	tags=36%, list=18%, signal=29%	VEGFA/MET/EGFR/HGF/JAK3/SHC1/STAT1/ITGA1/KPNA2/ITGB1/STAT5A/EGF/PIK3CD/STAT6/PDGFRB
REACTOME_SARS_COV_INFECTIONS	REACTOME_SARS_COV_INFECTIONS	86	0.439118	1.30571	0.0685868	0.217697	0.163143	5774	tags=35%, list=30%, signal=24%	VEGFA/IL1RAP/PDCD1/IL1R1/ITGA4/PARP9/CHMP4C/JAK3/ST6GALNAC2/PARP10/CTSL/PARP14/AP2S1/ITGB1/TLR7/RIPK1/FKBP1A/MGAT1/IMPDH1/UBB/CHMP2A/ST3GAL4/TMPRSS2/TUBB/FURIN/ATP1A1/ST3GAL1/CYSLTR1/IL6R/ST6GALNAC4
REACTOME_PHASE_2_PLATEAU_PHASE	REACTOME_PHASE_2_PLATEAU_PHASE	25	-0.406693	-1.39417	0.0688836	0.218346	0.16363	2350	tags=52%, list=12%, signal=46%	CACNB2/CACNB1/CACNA1C/CACNG8/AKAP9/CACNB4/CACNA1D/CACNG4/CACNA2D1/CACNA2D3/CACNA2D2/CACNG3/CACNG2
REACTOME_MECP2_REGULATES_NEURONAL_RECEPTORS_AND_CHANNELS	REACTOME_MECP2_REGULATES_NEURONAL_RECEPTORS_AND_CHANNELS	18	-0.45937	-1.43332	0.0695777	0.220252	0.165058	1896	tags=50%, list=10%, signal=45%	OPRK1/NOTCH1/PTPN4/GPRIN1/OPRM1/GRIN2A/TRPC3/GRIN2B/GRIA2
BIOCARTA_P53_PATHWAY	BIOCARTA_P53_PATHWAY	16	0.607732	1.41671	0.0701097	0.221531	0.166017	3401	tags=56%, list=18%, signal=46%	GADD45A/CDK4/CDK2/PCNA/CDKN1A/MDM2/E2F1/BAX/CCNE1
REACTOME_P75NTR_REGULATES_AXONOGENESIS	REACTOME_P75NTR_REGULATES_AXONOGENESIS	10	-0.572759	-1.49309	0.0702006	0.221531	0.166017	902	tags=40%, list=5%, signal=38%	OMG/RTN4R/LINGO1/MCF2
BIOCARTA_IL4_PATHWAY	BIOCARTA_IL4_PATHWAY	11	0.660447	1.4238	0.0702621	0.221531	0.166017	3142	tags=45%, list=16%, signal=38%	IL2RG/JAK3/SHC1/IL4R/STAT6
REACTOME_INITIATION_OF_NUCLEAR_ENVELOPE_NE_REFORMATION	REACTOME_INITIATION_OF_NUCLEAR_ENVELOPE_NE_REFORMATION	19	0.583557	1.41071	0.0707565	0.222794	0.166963	3485	tags=32%, list=18%, signal=26%	CCNB1/CCNB2/CDK1/VRK2/LMNA/LMNB1
REACTOME_PYRIMIDINE_SALVAGE	REACTOME_PYRIMIDINE_SALVAGE	11	0.659629	1.42203	0.0716344	0.224901	0.168542	1131	tags=27%, list=6%, signal=26%	TYMP/UPP1/TK1
WP_IL7_SIGNALING_PATHWAY	WP_IL7_SIGNALING_PATHWAY	25	0.54823	1.39349	0.0716518	0.224901	0.168542	1872	tags=24%, list=10%, signal=22%	IL2RA/IL7R/IL2RG/IL7/JAK3/STAT1
ST_INTERLEUKIN_4_PATHWAY	ST_INTERLEUKIN_4_PATHWAY	26	0.542492	1.3886	0.0717103	0.224901	0.168542	3142	tags=31%, list=16%, signal=26%	PI3/CISH/IL2RG/JAK3/SHC1/IL13RA1/IL4R/STAT6
REACTOME_PROTEIN_UBIQUITINATION	REACTOME_PROTEIN_UBIQUITINATION	79	0.442686	1.30761	0.0722791	0.226385	0.169655	5204	tags=32%, list=27%, signal=23%	H2BC9/H2BC10/H2BC14/H2BC11/H2BC12/UBE2C/HLA-A/UBE2S/UBE2T/H2BC17/H2BC4/PCNA/H2BC3/H2BC6/H2BC8/RNF181/UBB/H2BC13/BCL10/UCHL3/H2BC5/SELENOS/UBE2A/UBE2J2/RAD18
WP_BMP_SIGNALING_PATHWAY_IN_EYELID_DEVELOPMENT	WP_BMP_SIGNALING_PATHWAY_IN_EYELID_DEVELOPMENT	20	0.575573	1.4076	0.0724548	0.226636	0.169843	2071	tags=25%, list=11%, signal=22%	PITX2/FGF10/EGFR/FOXC2/DKK2
PID_IL1_PATHWAY	PID_IL1_PATHWAY	34	0.514024	1.37095	0.0727399	0.227228	0.170286	1902	tags=24%, list=10%, signal=21%	IL1R2/IL1RN/CASP1/IL1RAP/IL1R1/MYD88/TICAM2/IL1A
REACTOME_GLUCAGON_TYPE_LIGAND_RECEPTORS	REACTOME_GLUCAGON_TYPE_LIGAND_RECEPTORS	33	-0.364088	-1.34385	0.0728863	0.227268	0.170316	3441	tags=48%, list=18%, signal=40%	GNB5/GNG2/SCT/VIPR1/GIPR/GNG3/GHRHR/GHRH/GNG4/GLP2R/VIP/GNB3/ADCYAP1R1/GNG13/GLP1R/VIPR2
REACTOME_SIGNALING_BY_BMP	REACTOME_SIGNALING_BY_BMP	28	-0.386548	-1.3549	0.0729443	0.227268	0.170316	2469	tags=39%, list=13%, signal=34%	BMPR2/GREM2/ZFYVE16/CHRDL1/SMAD7/GDF2/AMH/SMAD9/ACVR2B/NOG/BMP2
REACTOME_RESOLUTION_OF_D_LOOP_STRUCTURES_THROUGH_SYNTHESIS_DEPENDENT_STRAND_ANNEALING_SDSA_	REACTOME_RESOLUTION_OF_D_LOOP_STRUCTURES_THROUGH_SYNTHESIS_DEPENDENT_STRAND_ANNEALING_SDSA_	26	0.540833	1.38435	0.0736226	0.22908	0.171674	4290	tags=42%, list=23%, signal=33%	EXO1/RAD51/RMI2/BRIP1/RAD51AP1/RBBP8/BLM/XRCC2/BRCA2/BRCA1/BARD1
WP_PYRIMIDINE_METABOLISM	WP_PYRIMIDINE_METABOLISM	84	0.439017	1.30313	0.0739356	0.229753	0.172178	5893	tags=39%, list=31%, signal=27%	TYMP/DPYD/UPP1/RRM2/CMPK2/ENPP1/TK1/TYMS/POLR2L/DCTD/POLE2/DTYMK/CDA/POLR1D/NME2/POLR2I/POLD1/DCTPP1/POLR2J/NME1/POLE4/POLA2/POLD4/POLR2J3/PRIM2/POLR2G/TWISTNB/POLR2H/POLE3/NME3/POLR3G/POLD3/PRIM1
REACTOME_CYP2E1_REACTIONS	REACTOME_CYP2E1_REACTIONS	11	-0.548223	-1.48221	0.0740331	0.229755	0.17218	2536	tags=55%, list=13%, signal=47%	CYP2A7/CYP2A13/CYP2D6/CYP2A6/CYP2C9/CYP2E1
REACTOME_HEDGEHOG_LIGAND_BIOGENESIS	REACTOME_HEDGEHOG_LIGAND_BIOGENESIS	65	0.455203	1.32049	0.0746189	0.23127	0.173315	6837	tags=54%, list=36%, signal=35%	DHH/PSMB9/PSMB8/PSMA8/PSME2/P4HB/PSMD8/PSMB10/PSMC2/PSMA7/PSMA2/OS9/UBB/PSME1/PSMB3/PSMA5/PSMC4/SEM1/SHH/PSMA1/PSMB4/PSMC1/GPC5/PSMD5/PSMD9/PSMA3/PSMB1/PSMD13/PSMA4/PSMB2/PSMD14/UBA52/HHAT/PSMC3/UBC
REACTOME_LAGGING_STRAND_SYNTHESIS	REACTOME_LAGGING_STRAND_SYNTHESIS	20	0.572946	1.40118	0.0753034	0.232872	0.174516	7003	tags=80%, list=37%, signal=51%	RPA3/PCNA/RFC2/POLD1/POLA2/RFC3/RFC4/POLD4/PRIM2/LIG1/RPA2/POLD3/PRIM1/POLD2/RFC5/FEN1
KEGG_PRION_DISEASES	KEGG_PRION_DISEASES	35	0.50968	1.36516	0.0754	0.232872	0.174516	4375	tags=43%, list=23%, signal=33%	IL6/CCL5/C6/C1QB/LAMC1/C1QA/C1QC/C7/IL1A/BAX/HSPA5/EGR1/IL1B/C8B/HSPA1A
WP_CANONICAL_AND_NONCANONICAL_TGFB_SIGNALING	WP_CANONICAL_AND_NONCANONICAL_TGFB_SIGNALING	17	0.594669	1.40229	0.0754838	0.232872	0.174516	621	tags=24%, list=3%, signal=23%	LOX/LOXL1/LOXL4/LOXL2
BIOCARTA_G2_PATHWAY	BIOCARTA_G2_PATHWAY	24	0.55156	1.39088	0.0755287	0.232872	0.174516	4318	tags=54%, list=23%, signal=42%	CCNB1/WEE1/GADD45A/CDC25C/PLK1/RPS6KA1/CDK1/CHEK2/CDKN1A/MDM2/CHEK1/BRCA1/CDC25A
REACTOME_RHO_GTPASES_ACTIVATE_NADPH_OXIDASES	REACTOME_RHO_GTPASES_ACTIVATE_NADPH_OXIDASES	24	0.551177	1.38992	0.0758912	0.233686	0.175126	2864	tags=33%, list=15%, signal=28%	S100A9/S100A8/RAC2/NCF1/CYBA/NCF2/NCF4/CYBB
BIOCARTA_HIF_PATHWAY	BIOCARTA_HIF_PATHWAY	15	0.612084	1.40919	0.0766024	0.23557	0.176537	4250	tags=40%, list=22%, signal=31%	VEGFA/LDHA/EPO/P4HB/NOS3/JUN
REACTOME_THE_CANONICAL_RETINOID_CYCLE_IN_RODS_TWILIGHT_VISION_	REACTOME_THE_CANONICAL_RETINOID_CYCLE_IN_RODS_TWILIGHT_VISION_	23	0.555151	1.38846	0.0767544	0.235731	0.176659	4474	tags=48%, list=23%, signal=37%	RBP1/TTR/RDH10/STRA6/RDH5/LRAT/RDH8/RLBP1/MYO7A/ABCA4/RDH12
REACTOME_INHIBITION_OF_THE_PROTEOLYTIC_ACTIVITY_OF_APC_C_REQUIRED_FOR_THE_ONSET_OF_ANAPHASE_BY_MITOTIC_SPINDLE_CHECKPOINT_COMPONENTS	REACTOME_INHIBITION_OF_THE_PROTEOLYTIC_ACTIVITY_OF_APC_C_REQUIRED_FOR_THE_ONSET_OF_ANAPHASE_BY_MITOTIC_SPINDLE_CHECKPOINT_COMPONENTS	21	0.56613	1.39509	0.0776627	0.237741	0.178165	3035	tags=24%, list=16%, signal=20%	CDC20/UBE2C/UBE2S/BUB1B/MAD2L1
REACTOME_SEALING_OF_THE_NUCLEAR_ENVELOPE_NE_BY_ESCRT_III	REACTOME_SEALING_OF_THE_NUCLEAR_ENVELOPE_NE_BY_ESCRT_III	32	0.517272	1.36849	0.0777352	0.237741	0.178165	4445	tags=34%, list=23%, signal=26%	TUBA1C/TUBB6/TUBA4B/TUBA3C/CHMP4C/TUBAL3/TUBA3E/TUBA1A/TUBA1B/TUBB4B/CHMP2A
REACTOME_POU5F1_OCT4_SOX2_NANOG_REPRESS_GENES_RELATED_TO_DIFFERENTIATION	REACTOME_POU5F1_OCT4_SOX2_NANOG_REPRESS_GENES_RELATED_TO_DIFFERENTIATION	10	0.666743	1.4106	0.0778086	0.237741	0.178165	3479	tags=60%, list=18%, signal=49%	DKK1/EOMES/GATA6/GSC/HHEX/POU5F1
REACTOME_INTERLEUKIN_6_SIGNALING	REACTOME_INTERLEUKIN_6_SIGNALING	11	0.653841	1.40956	0.0778098	0.237741	0.178165	1872	tags=27%, list=10%, signal=25%	SOCS3/IL6/STAT1
WP_INTEGRATED_CANCER_PATHWAY	WP_INTEGRATED_CANCER_PATHWAY	44	0.483834	1.33884	0.0782648	0.238823	0.178976	4318	tags=41%, list=23%, signal=32%	MMP1/CASP8/CDK4/STAT1/CDK2/PLK1/CDK1/CHEK2/CDKN1A/CASP3/MDM2/E2F1/BAX/CHEK1/BLM/BRCA1/BARD1/CDC25A
REACTOME_RA_BIOSYNTHESIS_PATHWAY	REACTOME_RA_BIOSYNTHESIS_PATHWAY	22	0.557684	1.38401	0.0793768	0.241838	0.181235	1373	tags=23%, list=7%, signal=21%	ALDH1A3/RDH10/ADH4/CRABP1/RDH5
REACTOME_REGULATION_OF_GENE_EXPRESSION_BY_HYPOXIA_INDUCIBLE_FACTOR	REACTOME_REGULATION_OF_GENE_EXPRESSION_BY_HYPOXIA_INDUCIBLE_FACTOR	11	0.651713	1.40497	0.0794566	0.241838	0.181235	1400	tags=27%, list=7%, signal=25%	CA9/VEGFA/EPO
REACTOME_VITAMIN_D_CALCIFEROL_METABOLISM	REACTOME_VITAMIN_D_CALCIFEROL_METABOLISM	11	0.65161	1.40475	0.0795938	0.241945	0.181315	3517	tags=36%, list=18%, signal=30%	VDR/CYP27B1/CUBN/LGMN
SA_REG_CASCADE_OF_CYCLIN_EXPR	SA_REG_CASCADE_OF_CYCLIN_EXPR	13	0.627195	1.40376	0.0800213	0.242636	0.181833	4281	tags=62%, list=22%, signal=48%	CCNA2/CDK4/CDK2/CDKN2A/E2F1/CCNE1/E2F2/CCNA1
REACTOME_IRON_UPTAKE_AND_TRANSPORT	REACTOME_IRON_UPTAKE_AND_TRANSPORT	58	0.462814	1.32699	0.0800259	0.242636	0.181833	4461	tags=33%, list=23%, signal=25%	STEAP3/HFE/HMOX1/ATP6V0D2/CP/FTL/TCIRG1/TFRC/LCN2/SLC40A1/TFR2/ATP6V0B/CYBRD1/ATP6V0E1/FTH1/ATP6V1F/UBB/ATP6V1G3/ATP6V1C2
WP_DNA_IRDAMAGE_AND_CELLULAR_RESPONSE_VIA_ATR	WP_DNA_IRDAMAGE_AND_CELLULAR_RESPONSE_VIA_ATR	80	0.437937	1.2947	0.0803674	0.243281	0.182316	4858	tags=34%, list=25%, signal=25%	CDC25C/EXO1/CDC45/CDK2/PLK1/RAD51/CDK1/CHEK2/MCM2/PCNA/FOXM1/CLSPN/BRIP1/RBBP8/MDM2/FANCI/E2F1/CHEK1/FANCD2/FANCA/BRCA2/H2AX/BRCA1/BARD1/HUS1/SEM1/PML
REACTOME_CALCITONIN_LIKE_LIGAND_RECEPTORS	REACTOME_CALCITONIN_LIKE_LIGAND_RECEPTORS	10	0.664065	1.40493	0.0804438	0.243281	0.182316	2028	tags=50%, list=11%, signal=45%	ADM/ADM2/RAMP3/CALCA/CALCB
PID_RET_PATHWAY	PID_RET_PATHWAY	39	-0.339917	-1.30031	0.0806723	0.243441	0.182436	3447	tags=41%, list=18%, signal=34%	FRS2/SRC/PIK3CA/SOS1/PTPN11/IRS1/BCAR1/DOK4/RET/SHANK3/PRKCA/MAPK8/PIK3R1/GDNF/GFRA1/DOK6
WP_ESTROGEN_METABOLISM	WP_ESTROGEN_METABOLISM	18	0.581946	1.39084	0.0807022	0.243441	0.182436	3306	tags=44%, list=17%, signal=37%	CYP1B1/ARSD/SULT1E1/NQO1/ARSL/UGT2B7/SULT1A1/GSTM1
KEGG_APOPTOSIS	KEGG_APOPTOSIS	87	0.432349	1.28668	0.0809356	0.243703	0.182633	4172	tags=34%, list=22%, signal=27%	FASLG/BIRC3/FAS/IL1RAP/IL1R1/TNFRSF1A/TNFRSF10C/CASP6/MYD88/CASP8/IL1A/TNFSF10/CSF2RB/TNFRSF10D/IRAK2/CASP7/NTRK1/PIK3CG/TRADD/CASP3/PIK3CD/BAX/TNFRSF10A/PIK3R5/RIPK1/CASP10/IRAK4/TNFRSF10B/IL1B/FADD
BIOCARTA_SPRY_PATHWAY	BIOCARTA_SPRY_PATHWAY	17	0.589837	1.39089	0.0809945	0.243703	0.182633	3000	tags=35%, list=16%, signal=30%	SPRY1/SPRY4/EGFR/SHC1/SPRY2/EGF
KEGG_HISTIDINE_METABOLISM	KEGG_HISTIDINE_METABOLISM	29	0.52325	1.36525	0.0812361	0.24412	0.182945	1357	tags=17%, list=7%, signal=16%	ALDH1A3/ALDH3A1/HDC/MAOB/HAL
WP_NANOPARTICLE_TRIGGERED_REGULATED_NECROSIS	WP_NANOPARTICLE_TRIGGERED_REGULATED_NECROSIS	12	0.636708	1.40199	0.0815064	0.244622	0.183321	4172	tags=67%, list=22%, signal=52%	FTL/TNFRSF1A/CASP8/RIPK3/TRADD/PLA2G4A/RIPK1/FADD
REACTOME_GAP_FILLING_DNA_REPAIR_SYNTHESIS_AND_LIGATION_IN_GG_NER	REACTOME_GAP_FILLING_DNA_REPAIR_SYNTHESIS_AND_LIGATION_IN_GG_NER	25	0.541923	1.37746	0.0816302	0.244684	0.183368	6973	tags=72%, list=37%, signal=46%	POLE2/RPA3/PCNA/RFC2/POLD1/UBB/POLE4/RFC3/RFC4/POLD4/LIG1/POLE3/RPA2/POLD3/UBA52/POLD2/UBC/RFC5
WP_PREIMPLANTATION_EMBRYO	WP_PREIMPLANTATION_EMBRYO	58	0.461405	1.32295	0.0823986	0.246676	0.18486	3720	tags=31%, list=20%, signal=25%	AQP9/ZAR1/SIX3/TFAP2B/GATA3/BATF3/IRX5/PADI6/DLX2/TEAD4/ZFP36/DDIT3/NKX2-1/DNMT3L/ZFP36L2/POU5F1/EGR1/HMGA1
BIOCARTA_DEATH_PATHWAY	BIOCARTA_DEATH_PATHWAY	29	0.522461	1.36319	0.0828749	0.247789	0.185694	4172	tags=41%, list=22%, signal=32%	BIRC3/CASP6/CASP8/TNFSF10/LMNA/CASP7/TRADD/CASP3/GAS2/RIPK1/CASP10/FADD
WP_GPCRS_CLASS_A_RHODOPSINLIKE	WP_GPCRS_CLASS_A_RHODOPSINLIKE	254	0.381369	1.1873	0.0834668	0.249244	0.186785	3540	tags=30%, list=19%, signal=24%	GPR1/HCAR3/FPR2/BDKRB2/CXCR3/CCR2/CCR4/P2RY10/F2RL2/PTGER2/XCR1/GPR174/AGTR1/BDKRB1/GPR31/CCKAR/GPR171/CCR8/GPR65/GPR18/P2RY6/PTGIR/CCR5/FPR3/GPR15/CCR7/FPR1/GPR39/PTGER4/P2RY2/GPR3/NPY2R/CXCR2/CXCR4/CCR3/HRH1/HTR1D/CCR6/SUCNR1/CCRL2/ADRA1D/APLNR/CCR1/CXCR1/NMUR1/F2RL3/LPAR6/GPR25/FFAR3/OR2B6/F2RL1/FFAR2/CNR1/GPR87/OR1G1/C5AR2/HCAR1/OR2J2/GPR4/ADORA1/OXTR/AVPR1A/HTR2B/PTGER1/TBXA2R/ADRA2B/P2RY1/C…
WP_RELATIONSHIP_BETWEEN_INFLAMMATION_COX2_AND_EGFR	WP_RELATIONSHIP_BETWEEN_INFLAMMATION_COX2_AND_EGFR	25	0.54081	1.37463	0.083674	0.249548	0.187013	3071	tags=36%, list=16%, signal=30%	MMP1/PTGER2/CYP19A1/PTGS2/PTGER4/EGFR/PIK3CG/PTGER1/PIK3CD
REACTOME_PCNA_DEPENDENT_LONG_PATCH_BASE_EXCISION_REPAIR	REACTOME_PCNA_DEPENDENT_LONG_PATCH_BASE_EXCISION_REPAIR	21	0.560442	1.38107	0.0855523	0.25483	0.190971	7003	tags=76%, list=37%, signal=48%	POLE2/RPA3/PCNA/RFC2/POLD1/POLE4/RFC3/RFC4/POLD4/LIG1/POLE3/RPA2/POLD3/POLD2/RFC5/FEN1
WP_GENE_REGULATORY_NETWORK_MODELLING_SOMITOGENESIS	WP_GENE_REGULATORY_NETWORK_MODELLING_SOMITOGENESIS	11	-0.536175	-1.44964	0.0858195	0.255305	0.191327	2069	tags=45%, list=11%, signal=41%	FGF8/NOTCH1/HES7/RIPPLY2/DLL1
REACTOME_POST_CHAPERONIN_TUBULIN_FOLDING_PATHWAY	REACTOME_POST_CHAPERONIN_TUBULIN_FOLDING_PATHWAY	22	0.55315	1.37275	0.0862471	0.256255	0.192039	5309	tags=50%, list=28%, signal=36%	TUBA1C/TUBB6/TUBA4B/TUBA3C/TUBAL3/TUBA3E/TUBA1A/TUBA1B/TUBB4B/TBCA/TBCB
REACTOME_HYALURONAN_UPTAKE_AND_DEGRADATION	REACTOME_HYALURONAN_UPTAKE_AND_DEGRADATION	12	0.633832	1.39565	0.0864829	0.256509	0.192229	3639	tags=50%, list=19%, signal=40%	CD44/HEXB/HMMR/GUSB/HYAL2/SLC9A1
REACTOME_NOTCH4_INTRACELLULAR_DOMAIN_REGULATES_TRANSCRIPTION	REACTOME_NOTCH4_INTRACELLULAR_DOMAIN_REGULATES_TRANSCRIPTION	20	-0.428035	-1.37418	0.0866183	0.256509	0.192229	3460	tags=55%, list=18%, signal=45%	MAMLD1/KAT2B/HEY2/HEY1/KAT2A/RBPJ/EP300/CREBBP/NOTCH1/MAML2/HES5
BIOCARTA_PAR1_PATHWAY	BIOCARTA_PAR1_PATHWAY	19	-0.435743	-1.38349	0.0866568	0.256509	0.192229	2279	tags=37%, list=12%, signal=32%	ADCY1/PPP1R12B/F2/PRKCA/PIK3R1/PRKCB/PLCB1
REACTOME_REGULATION_OF_RUNX2_EXPRESSION_AND_ACTIVITY	REACTOME_REGULATION_OF_RUNX2_EXPRESSION_AND_ACTIVITY	73	0.441021	1.29248	0.0869977	0.257196	0.192745	6242	tags=49%, list=33%, signal=33%	NKX3-2/TWIST1/DLX5/PSMB9/PSMB8/STAT1/RUNX2/PSMA8/PSME2/PSMD8/HIVEP3/PSMB10/PSMC2/PSMA7/PSMA2/UBB/PSME1/PSMB3/PSMA5/SKP2/PSMC4/SEM1/DLX6/PSMA1/PSMB4/PSMC1/PSMD5/PSMD9/PSMA3/PSMB1/PSMD13/PSMA4/PSMB2/RBX1/PSMD14/UBA52
REACTOME_E3_UBIQUITIN_LIGASES_UBIQUITINATE_TARGET_PROTEINS	REACTOME_E3_UBIQUITIN_LIGASES_UBIQUITINATE_TARGET_PROTEINS	59	0.45725	1.31335	0.0871249	0.257252	0.192786	5204	tags=36%, list=27%, signal=26%	H2BC9/H2BC10/H2BC14/H2BC11/H2BC12/HLA-A/H2BC17/H2BC4/PCNA/H2BC3/H2BC6/H2BC8/RNF181/UBB/H2BC13/BCL10/H2BC5/SELENOS/UBE2A/UBE2J2/RAD18
WP_GLYCEROPHOSPHOLIPID_BIOSYNTHETIC_PATHWAY	WP_GLYCEROPHOSPHOLIPID_BIOSYNTHETIC_PATHWAY	30	0.516972	1.35631	0.0873413	0.257273	0.192802	3576	tags=23%, list=19%, signal=19%	PLA2G2A/GPAT3/PIK3CG/GPD1/PIK3CD/GPAT2/GK
WP_REGULATION_OF_SISTER_CHROMATID_SEPARATION_AT_THE_METAPHASEANAPHASE_TRANSITION	WP_REGULATION_OF_SISTER_CHROMATID_SEPARATION_AT_THE_METAPHASEANAPHASE_TRANSITION	15	0.602273	1.3866	0.0874153	0.257273	0.192802	3035	tags=47%, list=16%, signal=39%	CDC20/PTTG1/BUB1/CENPE/ESPL1/BUB1B/MAD2L1
WP_EXTRACELLULAR_VESICLEMEDIATED_SIGNALING_IN_RECIPIENT_CELLS	WP_EXTRACELLULAR_VESICLEMEDIATED_SIGNALING_IN_RECIPIENT_CELLS	30	0.51685	1.35599	0.0874578	0.257273	0.192802	3397	tags=33%, list=18%, signal=27%	MET/EGFR/HGF/TGFB2/PROM1/TGFB1/ERBB2/TGFB3/PIK3R5/TGFBR2
WP_OVERVIEW_OF_LEUKOCYTEINTRINSIC_HIPPO_PATHWAY_FUNCTIONS	WP_OVERVIEW_OF_LEUKOCYTEINTRINSIC_HIPPO_PATHWAY_FUNCTIONS	35	0.501775	1.34399	0.0876022	0.257379	0.192881	4219	tags=46%, list=22%, signal=36%	TEAD3/TEAD2/CCR7/LATS2/ITGAL/FERMT3/TEAD4/VMP1/RASSF5/NDRG1/YAP1/PRDM1/FYB1/RAB13/CD19/MOB1A
WP_NAD_BIOSYNTHETIC_PATHWAYS	WP_NAD_BIOSYNTHETIC_PATHWAYS	22	0.551756	1.36929	0.0883327	0.259204	0.194249	2291	tags=23%, list=12%, signal=20%	IDO1/NAMPT/TDO2/BST1/ACMSD
BIOCARTA_CARM1_PATHWAY	BIOCARTA_CARM1_PATHWAY	12	-0.513084	-1.42147	0.0888196	0.260311	0.195078	6622	tags=75%, list=35%, signal=49%	RXRA/CREB1/PRKAR1A/PRKACB/PRKAR2B/PRKAR1B/PRKACG/EP300/CREBBP
BIOCARTA_RANKL_PATHWAY	BIOCARTA_RANKL_PATHWAY	14	0.60974	1.38538	0.0895483	0.262122	0.196436	4259	tags=50%, list=22%, signal=39%	TNFSF11/FOSL1/IFNB1/FOSL2/TNFRSF11A/IRF9/FOS
REACTOME_SYNTHESIS_OF_LEUKOTRIENES_LT_AND_EOXINS_EX_	REACTOME_SYNTHESIS_OF_LEUKOTRIENES_LT_AND_EOXINS_EX_	21	0.556418	1.37116	0.0901134	0.263341	0.197349	5514	tags=57%, list=29%, signal=41%	DPEP1/ALOX5AP/ALOX5/CYP4F22/CYP4F3/GGT5/CYP4F11/PTGR1/DPEP2/CYP4F2/MAPKAPK2/ABCC1
WP_WNT_SIGNALING_PATHWAY_NETPATH	WP_WNT_SIGNALING_PATHWAY_NETPATH	51	-0.304994	-1.241	0.0901917	0.263341	0.197349	3141	tags=35%, list=16%, signal=30%	TSC2/AXIN2/MAPK9/CCND1/GSK3B/TCF7L2/MYC/TCF4/APC/SOX1/TSC1/LRP6/CSNK1E/PRKCA/FRAT1/MAPK8/PRKCB/PRKCG
REACTOME_PHENYLALANINE_AND_TYROSINE_METABOLISM	REACTOME_PHENYLALANINE_AND_TYROSINE_METABOLISM	11	0.642248	1.38456	0.0902978	0.263341	0.197349	462	tags=27%, list=2%, signal=27%	HGD/HPD/IL4I1
REACTOME_INTERCONVERSION_OF_NUCLEOTIDE_DI_AND_TRIPHOSPHATES	REACTOME_INTERCONVERSION_OF_NUCLEOTIDE_DI_AND_TRIPHOSPHATES	29	0.518546	1.35298	0.0906005	0.26358	0.197528	4408	tags=41%, list=23%, signal=32%	RRM2/AK7/GLRX/TYMS/DCTD/AK4/DTYMK/AK2/TXN/NME2/DCTPP1/NME1
BIOCARTA_FAS_PATHWAY	BIOCARTA_FAS_PATHWAY	30	0.51469	1.35032	0.0906021	0.26358	0.197528	4250	tags=40%, list=22%, signal=31%	FASLG/FAS/CASP6/CASP8/ARHGDIB/LMNA/CASP7/CASP3/LMNB1/CASP10/FADD/JUN
REACTOME_CASPASE_ACTIVATION_VIA_EXTRINSIC_APOPTOTIC_SIGNALLING_PATHWAY	REACTOME_CASPASE_ACTIVATION_VIA_EXTRINSIC_APOPTOTIC_SIGNALLING_PATHWAY	26	0.530445	1.35776	0.0909526	0.264182	0.19798	4172	tags=50%, list=22%, signal=39%	FASLG/LY96/FAS/CD14/CASP8/TICAM2/TNFSF10/TRADD/CASP3/TNFRSF10A/RIPK1/TNFRSF10B/FADD
BIOCARTA_PROTEASOME_PATHWAY	BIOCARTA_PROTEASOME_PATHWAY	19	0.567918	1.3729	0.0912056	0.264182	0.19798	6081	tags=68%, list=32%, signal=47%	PSMA7/RPN2/PSMA2/RPN1/PSMB3/PSMA5/PSMA1/PSMB4/UBE2A/PSMA3/PSMB1/PSMA4/PSMB2
BIOCARTA_MTA3_PATHWAY	BIOCARTA_MTA3_PATHWAY	18	0.57514	1.37457	0.0913109	0.264182	0.19798	3933	tags=50%, list=21%, signal=40%	SNAI1/SNAI2/HSPB1/TUBA3C/TUBA1A/CTSD/HSPB2/GAPDH/HDAC1
REACTOME_REGULATION_OF_FOXO_TRANSCRIPTIONAL_ACTIVITY_BY_ACETYLATION	REACTOME_REGULATION_OF_FOXO_TRANSCRIPTIONAL_ACTIVITY_BY_ACETYLATION	10	-0.554906	-1.44655	0.0913324	0.264182	0.19798	3209	tags=60%, list=17%, signal=50%	KAT2B/FOXO3/EP300/CREBBP/FOXO4/SIRT1
REACTOME_DCC_MEDIATED_ATTRACTIVE_SIGNALING	REACTOME_DCC_MEDIATED_ATTRACTIVE_SIGNALING	14	-0.488442	-1.41136	0.0913663	0.264182	0.19798	3781	tags=57%, list=20%, signal=46%	PTK2/DOCK1/FYN/SRC/ABLIM2/ABLIM3/ABLIM1/DCC
PID_ANGIOPOIETIN_RECEPTOR_PATHWAY	PID_ANGIOPOIETIN_RECEPTOR_PATHWAY	49	0.468428	1.31619	0.0923518	0.266707	0.199872	2998	tags=29%, list=16%, signal=24%	AGTR1/DOK2/FN1/ITGA5/ANGPT2/ANGPT1/MMP2/SHC1/FES/GRB14/GRB7/CDKN1A/ITGB1/STAT5A
REACTOME_UPTAKE_AND_ACTIONS_OF_BACTERIAL_TOXINS	REACTOME_UPTAKE_AND_ACTIONS_OF_BACTERIAL_TOXINS	29	-0.370633	-1.31295	0.0925291	0.266796	0.199939	3822	tags=45%, list=20%, signal=36%	MAP2K4/ANTXR1/SV2A/SV2C/EEF2/VAMP2/VAMP1/STX1A/SYT1/SNAP25/STX1B/SYT2/SV2B
BIOCARTA_BARRESTIN_SRC_PATHWAY	BIOCARTA_BARRESTIN_SRC_PATHWAY	17	-0.451895	-1.38569	0.0927694	0.266796	0.199939	2663	tags=41%, list=14%, signal=35%	KCNA3/ARRB1/ADCY1/DNM1/KCNA2/KCNA1/PLCB1
REACTOME_PHOSPHORYLATION_SITE_MUTANTS_OF_CTNNB1_ARE_NOT_TARGETED_TO_THE_PROTEASOME_BY_THE_DESTRUCTION_COMPLEX	REACTOME_PHOSPHORYLATION_SITE_MUTANTS_OF_CTNNB1_ARE_NOT_TARGETED_TO_THE_PROTEASOME_BY_THE_DESTRUCTION_COMPLEX	15	-0.469326	-1.39087	0.0928633	0.266796	0.199939	7011	tags=60%, list=37%, signal=38%	PPP2R5B/PPP2R5D/PPP2R5E/AXIN1/PPP2R5C/AMER1/GSK3B/APC/PPP2R5A
WP_HIPPOMERLIN_SIGNALING_DYSREGULATION	WP_HIPPOMERLIN_SIGNALING_DYSREGULATION	120	0.410136	1.2452	0.0929051	0.266796	0.199939	3809	tags=35%, list=20%, signal=28%	CXCL10/ITGB3/TEAD3/ITGA5/TEAD2/ITGA3/MET/EPHA2/CD44/ITGA4/EGFR/LATS2/NGFR/ITGA7/ITGB7/ITGB2/ITGAL/ITGA2/TEAD4/CDH19/ITGA1/CDH6/LIN28B/NTRK1/FOXM1/AJUBA/ITGA11/ITGB1/ITGB4/CDH4/ITGA10/PPP1R14A/ITGAX/ITGAD/ITGAM/FGFR3/PDGFRB/CCN2/FGFR1/CDH5/PPP1CA/ITGB5
REACTOME_GLUTATHIONE_CONJUGATION	REACTOME_GLUTATHIONE_CONJUGATION	34	0.502166	1.33932	0.0929454	0.266796	0.199939	5780	tags=56%, list=30%, signal=39%	OPLAH/MGST2/MGST1/GGT5/CHAC1/GSTM5/GCLM/GSTM1/GSTK1/GSTO1/GSTA3/HPGDS/GSTA2/GSS/GGCT/MGST3/AKR1A1/GSTP1/GSTM4
REACTOME_NUCLEOTIDE_SALVAGE	REACTOME_NUCLEOTIDE_SALVAGE	23	0.544101	1.36083	0.0935673	0.268256	0.201033	3581	tags=30%, list=19%, signal=25%	TYMP/UPP1/AMPD1/TK1/GMPR/CDA/PNP
ST_MYOCYTE_AD_PATHWAY	ST_MYOCYTE_AD_PATHWAY	28	0.519866	1.34807	0.0937132	0.26835	0.201103	859	tags=14%, list=5%, signal=14%	PITX2/PTX3/CAMP/CFB
REACTOME_RECOGNITION_OF_DNA_DAMAGE_BY_PCNA_CONTAINING_REPLICATION_COMPLEX	REACTOME_RECOGNITION_OF_DNA_DAMAGE_BY_PCNA_CONTAINING_REPLICATION_COMPLEX	30	0.51274	1.3452	0.0944451	0.27012	0.202429	7129	tags=73%, list=37%, signal=46%	POLE2/RPA3/PCNA/DTL/RFC2/POLD1/UBB/POLE4/RFC3/RFC4/POLD4/RAD18/POLE3/RPA2/POLD3/RBX1/UBA52/USP1/POLD2/UBC/RFC5/UBE2B
WP_MECP2_AND_ASSOCIATED_RETT_SYNDROME	WP_MECP2_AND_ASSOCIATED_RETT_SYNDROME	72	-0.281226	-1.20995	0.0946746	0.27045	0.202677	1833	tags=22%, list=10%, signal=20%	TET2/SMC3/CDON/IGF1R/NF1/GPRIN1/GRIA1/GRID1/GAD1/GRIA3/RBFOX1/TET1/CAMK2A/MYT1/GRIN1/GRIA4
REACTOME_PERK_REGULATES_GENE_EXPRESSION	REACTOME_PERK_REGULATES_GENE_EXPRESSION	32	0.506337	1.33956	0.0953707	0.271809	0.203695	3364	tags=19%, list=18%, signal=15%	CXCL8/CCL2/ATF3/CEBPB/DDIT3/HSPA5
WP_OXIDATIVE_PHOSPHORYLATION	WP_OXIDATIVE_PHOSPHORYLATION	52	0.462169	1.30773	0.095457	0.271809	0.203695	7528	tags=63%, list=40%, signal=38%	GZMB/NDUFA4L2/ATP5MF/NDUFA3/NDUFA4/NDUFS5/ATP5MC3/ATP5F1E/NDUFB1/NDUFB7/NDUFA2/ATP5PB/NDUFB2/ATP5PD/NDUFB5/NDUFA7/NDUFC1/NDUFB6/NDUFS8/ATP5MC1/ATP5MG/NDUFB4/NDUFA11/NDUFAB1/NDUFS6/NDUFA6/NDUFV2/ATP6AP2/ATP5F1D/ATP5ME/ATP5PF/ATP6AP1/ATP5PO
REACTOME_TP53_REGULATES_TRANSCRIPTION_OF_CASPASE_ACTIVATORS_AND_CASPASES	REACTOME_TP53_REGULATES_TRANSCRIPTION_OF_CASPASE_ACTIVATORS_AND_CASPASES	12	0.628193	1.38324	0.0954943	0.271809	0.203695	3698	tags=50%, list=19%, signal=40%	TP63/CASP1/CASP6/TP73/NLRC4/CASP10
WP_SMALL_LIGAND_GPCRS	WP_SMALL_LIGAND_GPCRS	19	0.565922	1.36808	0.095722	0.271834	0.203714	3399	tags=58%, list=18%, signal=48%	PTGER2/PTGIR/PTGER4/S1PR3/CNR1/PTGER1/TBXA2R/LPAR1/S1PR4/PTAFR/CNR2
WP_NOTCH1_REGULATION_OF_HUMAN_ENDOTHELIAL_CELL_CALCIFICATION	WP_NOTCH1_REGULATION_OF_HUMAN_ENDOTHELIAL_CELL_CALCIFICATION	17	0.579489	1.36649	0.0957324	0.271834	0.203714	3424	tags=65%, list=18%, signal=53%	VEGFA/MGP/PLAT/CALU/SAT1/GJA5/ITGA1/JAG1/DLL4/LPAR1/FGFR3
WP_DOPAMINERGIC_NEUROGENESIS	WP_DOPAMINERGIC_NEUROGENESIS	30	0.511639	1.34232	0.0963084	0.273143	0.204695	2625	tags=27%, list=14%, signal=23%	OTX2/FOXA2/EN1/GLI1/NKX6-1/EN2/SLC6A3/TGFB1
REACTOME_APC_CDC20_MEDIATED_DEGRADATION_OF_NEK2A	REACTOME_APC_CDC20_MEDIATED_DEGRADATION_OF_NEK2A	26	0.527347	1.34983	0.0964503	0.273218	0.204752	4683	tags=31%, list=25%, signal=23%	CDC20/UBE2C/NEK2/UBE2S/BUB1B/MAD2L1/UBB/ANAPC11
WP_IL3_SIGNALING_PATHWAY	WP_IL3_SIGNALING_PATHWAY	49	0.466104	1.30966	0.0966498	0.273236	0.204765	4259	tags=37%, list=22%, signal=29%	CXCL8/IL5RA/CD69/CCR3/SHC1/LYN/CSF2RB/CD86/HCK/PTPN6/TGFB1/STAT5A/PIK3CD/VAV1/SYK/INPP5D/JUN/FOS
REACTOME_SEMA3A_PLEXIN_REPULSION_SIGNALING_BY_INHIBITING_INTEGRIN_ADHESION	REACTOME_SEMA3A_PLEXIN_REPULSION_SIGNALING_BY_INHIBITING_INTEGRIN_ADHESION	14	0.604333	1.37309	0.09677	0.273236	0.204765	2013	tags=29%, list=11%, signal=26%	SEMA3A/FES/NRP1/RRAS
WP_APOPTOSIS_MODULATION_BY_HSP70	WP_APOPTOSIS_MODULATION_BY_HSP70	19	0.564923	1.36566	0.0968511	0.273236	0.204765	5708	tags=74%, list=30%, signal=52%	FASLG/FAS/TNFRSF1A/CASP6/CASP8/CASP7/CASP3/RIPK1/FADD/HSPA1A/CASP2/CYCS/NFKB1/MAP3K1
REACTOME_GLYCOSPHINGOLIPID_METABOLISM	REACTOME_GLYCOSPHINGOLIPID_METABOLISM	45	0.471234	1.308	0.0969433	0.273236	0.204765	5898	tags=56%, list=31%, signal=38%	ARSJ/ARSI/ARSF/ARSD/HEXB/SUMF2/ARSL/UGCG/GLA/ENPP7/CTSA/GLB1/SUMF1/ESYT1/NEU1/GLB1L/ARSA/ARSK/HEXA/SMPD2/B3GALNT1/SMPD1/CPTP/GBA/GALC
SIG_PIP3_SIGNALING_IN_B_LYMPHOCYTES	SIG_PIP3_SIGNALING_IN_B_LYMPHOCYTES	36	0.493586	1.32878	0.0970329	0.273236	0.204765	5584	tags=58%, list=29%, signal=41%	PITX2/LYN/CDKN2A/DAPP1/RPS6KA1/PHF11/PTPRC/TEC/BTK/VAV1/PIK3R5/SYK/CD19/PLCG2/FLOT1/ITPR3/FLOT2/NR0B2/PREX1/RPS6KA3/AKT2
BIOCARTA_MITOCHONDRIA_PATHWAY	BIOCARTA_MITOCHONDRIA_PATHWAY	19	0.564286	1.36412	0.0972274	0.273459	0.204932	3564	tags=37%, list=19%, signal=30%	BIRC3/CASP6/CASP8/CASP7/CASP3/BAX/BAK1
KEGG_MISMATCH_REPAIR	KEGG_MISMATCH_REPAIR	23	0.541999	1.35557	0.0975877	0.274147	0.205448	5724	tags=52%, list=30%, signal=37%	EXO1/RPA3/PCNA/RFC2/POLD1/SSBP1/RFC3/RFC4/POLD4/LIG1/RPA2/POLD3
REACTOME_TOLL_LIKE_RECEPTOR_TLR1_TLR2_CASCADE	REACTOME_TOLL_LIKE_RECEPTOR_TLR1_TLR2_CASCADE	97	0.420192	1.25744	0.0977444	0.274164	0.20546	4298	tags=27%, list=23%, signal=21%	SAA1/SOCS1/LY96/S100A12/CD14/CD36/MYD88/TLR2/DUSP6/TLR1/RPS6KA1/MAP3K8/IRAK2/MAP2K3/DUSP4/S100B/BTK/NOD1/NOD2/IRAK4/SIGIRR/MAPKAPK3/TLR6/JUN/FOS/UBB
KEGG_GLYCOLYSIS_GLUCONEOGENESIS	KEGG_GLYCOLYSIS_GLUCONEOGENESIS	61	0.4499	1.29723	0.0978249	0.274164	0.20546	4201	tags=38%, list=22%, signal=29%	ALDH1A3/PGK2/ALDH3A1/HK3/FBP2/FBP1/LDHA/ADH4/GCK/GALM/PGAM4/HK2/PGK1/ALDH3B1/PCK2/GAPDH/ADH7/TPI1/PGM2/LDHAL6B/ENO1/LDHC/PKM
REACTOME_DIGESTION	REACTOME_DIGESTION	22	0.544979	1.35247	0.0982702	0.275087	0.206152	2992	tags=32%, list=16%, signal=27%	PNLIPRP3/GUCA2A/AMY1B/GUCY2C/CHIT1/LIPF/PIR
REACTOME_COMMON_PATHWAY_OF_FIBRIN_CLOT_FORMATION	REACTOME_COMMON_PATHWAY_OF_FIBRIN_CLOT_FORMATION	22	0.544454	1.35117	0.0986382	0.275791	0.20668	2189	tags=36%, list=11%, signal=32%	SERPINA5/F13A1/PF4V1/THBD/FGG/PROS1/PROCR/PROC
KEGG_B_CELL_RECEPTOR_SIGNALING_PATHWAY	KEGG_B_CELL_RECEPTOR_SIGNALING_PATHWAY	75	0.434317	1.27565	0.0988238	0.275985	0.206825	4424	tags=37%, list=23%, signal=29%	FCGR2B/VAV3/CD79B/RAC2/LILRB3/CD72/IFITM1/LYN/DAPP1/PTPN6/PIK3CG/BTK/PIK3AP1/PIK3CD/VAV1/PIK3R5/NFATC4/CD79A/NFATC1/NFATC2/SYK/INPP5D/CD19/PLCG2/JUN/FOS/BLNK/BCL10
REACTOME_GAP_JUNCTION_TRAFFICKING_AND_REGULATION	REACTOME_GAP_JUNCTION_TRAFFICKING_AND_REGULATION	51	0.461254	1.30233	0.0991772	0.276646	0.20732	5134	tags=43%, list=27%, signal=32%	TUBA1C/GJB2/TUBB6/GJD3/TUBA4B/TUBA3C/GJA3/GJC1/GJA8/GJA5/GJA4/TUBAL3/TUBA3E/TUBA1A/ACTB/TUBA1B/GJB3/TUBB4B/DAB2/GJA1/TUBB8B/ACTG1
REACTOME_SIGNALING_BY_NTRK2_TRKB_	REACTOME_SIGNALING_BY_NTRK2_TRKB_	25	-0.384941	-1.3196	0.100356	0.279545	0.209493	3556	tags=52%, list=19%, signal=42%	FYN/FRS2/TIAM1/SRC/PIK3CA/SOS1/PTPN11/FRS3/DOCK3/NTRK2/PIK3R1/CDK5R1/GRIN2B
REACTOME_CLEC7A_DECTIN_1_SIGNALING	REACTOME_CLEC7A_DECTIN_1_SIGNALING	100	0.417556	1.25235	0.100452	0.279545	0.209493	6242	tags=47%, list=33%, signal=32%	PSMB9/CLEC7A/PSMB8/CASP8/PYCARD/RELB/PSMA8/CCL22/PSME2/PSMD8/CARD9/NFATC1/NFATC2/SYK/PSMB10/PSMC2/IL1B/PSMA7/PSMA2/PLCG2/PRKCD/UBB/PSME1/PSMB3/BCL10/PSMA5/PSMC4/CCL17/ITPR3/SEM1/PSMA1/PSMB4/NFKB2/PSMC1/MAP3K14/PSMD5/NFKB1/UBE2M/PSMD9/PSMA3/PSMB1/CARD11/PSMD13/PSMA4/PSMB2/PSMD14/UBA52
WP_LNCRNA_INVOLVEMENT_IN_CANONICAL_WNT_SIGNALING_AND_COLORECTAL_CANCER	WP_LNCRNA_INVOLVEMENT_IN_CANONICAL_WNT_SIGNALING_AND_COLORECTAL_CANCER	92	0.422406	1.26029	0.100837	0.280171	0.209962	3114	tags=26%, list=16%, signal=22%	DKK1/PLAU/WNT16/FOSL1/ROR2/SFRP4/CER1/SOST/WNT10A/FZD6/ROR1/SERPINF1/FZD1/FZD8/ATF3/FZD2/TCF7/DKK2/FZD7/WNT4/FZD5/CDK6/CSNK2A3/LEF1
BIOCARTA_VIP_PATHWAY	BIOCARTA_VIP_PATHWAY	26	-0.380201	-1.31939	0.100917	0.280171	0.209962	5880	tags=58%, list=31%, signal=40%	PRKAR1A/CHUK/CALM1/EGR3/GNAQ/PRKACB/PRKAR2B/CALM3/PRKAR1B/PRKACG/MYC/PPP3CA/PPP3CB/VIP/VIPR2
REACTOME_WNT5A_DEPENDENT_INTERNALIZATION_OF_FZD4	REACTOME_WNT5A_DEPENDENT_INTERNALIZATION_OF_FZD4	15	-0.463165	-1.37262	0.101032	0.280171	0.209962	2326	tags=27%, list=12%, signal=23%	AP2B1/PRKCA/PRKCB/PRKCG
PID_MYC_REPRESS_PATHWAY	PID_MYC_REPRESS_PATHWAY	63	0.445888	1.2896	0.101421	0.280776	0.210415	3933	tags=32%, list=21%, signal=25%	COL1A2/DKK1/LGALS1/CCL5/SLC11A1/CEBPD/GADD45A/GFI1/SPI1/DDIT3/CEBPA/CDKN1A/ITGB1/ERBB2/ITGB4/NDRG1/PDGFRB/CLU/FTH1/HDAC1
ST_TUMOR_NECROSIS_FACTOR_PATHWAY	ST_TUMOR_NECROSIS_FACTOR_PATHWAY	29	0.512577	1.3374	0.101487	0.280776	0.210415	5615	tags=48%, list=29%, signal=34%	BIRC3/TNFRSF1A/CASP8/TNFAIP3/TRADD/CASP3/TNFRSF1B/RIPK1/FADD/JUN/NFKB2/NFKBIB/NFKB1/CFLAR
REACTOME_RUNX1_INTERACTS_WITH_CO_FACTORS_WHOSE_PRECISE_EFFECT_ON_RUNX1_TARGETS_IS_NOT_KNOWN	REACTOME_RUNX1_INTERACTS_WITH_CO_FACTORS_WHOSE_PRECISE_EFFECT_ON_RUNX1_TARGETS_IS_NOT_KNOWN	37	-0.333911	-1.26715	0.102318	0.282746	0.211892	6247	tags=59%, list=33%, signal=40%	YAF2/BMI1/CSNK2A2/CSNK2A1/SMARCB1/PCGF5/ARID1A/CBX4/SMARCA4/SMARCC1/ARID2/PHC1/CBX8/PBRM1/SMARCA2/PHC3/ARID1B/CBX6/EP300/SMARCC2/HIPK2/ACTL6B
REACTOME_NOTCH_HLH_TRANSCRIPTION_PATHWAY	REACTOME_NOTCH_HLH_TRANSCRIPTION_PATHWAY	28	-0.374495	-1.31265	0.102785	0.283706	0.212611	4714	tags=50%, list=25%, signal=38%	TBL1XR1/HDAC6/NCOR1/HDAC11/MAMLD1/KAT2B/NCOR2/HDAC5/KAT2A/RBPJ/CREBBP/NOTCH1/MAML2/HDAC4
REACTOME_NCAM_SIGNALING_FOR_NEURITE_OUT_GROWTH	REACTOME_NCAM_SIGNALING_FOR_NEURITE_OUT_GROWTH	63	0.445056	1.28719	0.103452	0.285215	0.213742	1919	tags=19%, list=10%, signal=17%	COL3A1/COL6A2/COL6A3/COL5A1/COL5A2/COL6A5/COL4A1/COL4A2/COL6A1/COL9A3/ST8SIA4/SPTA1
WP_VITAMIN_A_AND_CAROTENOID_METABOLISM	WP_VITAMIN_A_AND_CAROTENOID_METABOLISM	43	0.473792	1.30843	0.103943	0.286235	0.214506	4474	tags=42%, list=23%, signal=32%	RBP1/ALDH1A3/RDH10/ADH4/CD36/CRABP1/RDH5/CRABP2/LRAT/RDH8/SULT2B1/SULT1A1/RLBP1/DHRS3/BCO1/RBP7/ALDH1A2/RDH12
REACTOME_FORMATION_OF_FIBRIN_CLOT_CLOTTING_CASCADE_	REACTOME_FORMATION_OF_FIBRIN_CLOT_CLOTTING_CASCADE_	38	0.485931	1.31898	0.104281	0.286832	0.214954	4820	tags=55%, list=25%, signal=41%	SERPINA5/F13A1/SERPING1/PF4V1/F3/THBD/FGG/PROS1/PROCR/PROC/VWF/A2M/TFPI/PF4/F12/PRTN3/SERPINC1/F11/F2R/GP5/CD177
WP_TYPE_III_INTERFERON_SIGNALING	WP_TYPE_III_INTERFERON_SIGNALING	10	0.644765	1.3641	0.104993	0.288457	0.216172	4224	tags=50%, list=22%, signal=39%	STAT1/IL10RB/IFNLR1/IRF9/STAT2
REACTOME_DEFECTIVE_EXT2_CAUSES_EXOSTOSES_2	REACTOME_DEFECTIVE_EXT2_CAUSES_EXOSTOSES_2	14	0.599503	1.36212	0.105436	0.289339	0.216832	5289	tags=64%, list=28%, signal=46%	SDC1/HSPG2/SDC4/SDC2/GPC1/GPC3/EXT2/GPC6/GPC5
REACTOME_PECAM1_INTERACTIONS	REACTOME_PECAM1_INTERACTIONS	12	0.620808	1.36698	0.105716	0.289772	0.217157	2615	tags=42%, list=14%, signal=36%	ITGB3/LCK/LYN/PECAM1/PTPN6
REACTOME_CHROMATIN_MODIFYING_ENZYMES	REACTOME_CHROMATIN_MODIFYING_ENZYMES	271	0.373392	1.164	0.105842	0.289783	0.217165	3069	tags=19%, list=16%, signal=16%	H2AC19/H2AC18/H2BC9/PAX3/H4C15/H3C8/H3C7/H2BC10/H2AC14/H3C11/H2AC16/H3C14/H2BC14/H4C14/H2BC11/H2AC20/H2AC13/H2AC12/H4C6/H2BC12/H4C11/PADI1/H3C10/H4C13/H3C15/PADI6/PADI3/H2AJ/H4C1/CDK4/H2AC4/H2AC17/H3C6/H4C8/H2AC11/H3C12/H2BC17/H4C2/H4C4/H4C3/H2BC4/SMYD2/H3C1/H2AC21/H2AC8/H2AC7/H2BC3/H4C9/H2BC6/H3C4/H2AC6
WP_PURINE_METABOLISM	WP_PURINE_METABOLISM	13	0.609726	1.36466	0.106473	0.291175	0.218208	6662	tags=77%, list=35%, signal=50%	AMPD1/XDH/PNP/IMPDH1/ADSL/ITPA/APRT/DGUOK/ADSS2/ADA
REACTOME_TRAF6_MEDIATED_IRF7_ACTIVATION_IN_TLR7_8_OR_9_SIGNALING	REACTOME_TRAF6_MEDIATED_IRF7_ACTIVATION_IN_TLR7_8_OR_9_SIGNALING	14	0.598593	1.36005	0.107012	0.292309	0.219058	4298	tags=43%, list=23%, signal=33%	TLR8/IRF7/MYD88/TLR7/IRAK4/UBB
WP_STEROL_REGULATORY_ELEMENTBINDING_PROTEINS_SREBP_SIGNALLING	WP_STEROL_REGULATORY_ELEMENTBINDING_PROTEINS_SREBP_SIGNALLING	69	-0.280397	-1.20461	0.107143	0.292331	0.219075	5013	tags=43%, list=26%, signal=32%	SQLE/MBTPS2/SCARB1/LSS/ACSS1/SAR1A/PRKAA2/PRKAG2/PRKAB2/FDFT1/INSIG1/CDK8/NFYA/PIK3CA/GPAM/LPL/RBP4/MVD/INS/SEC24C/LPIN1/ACACA/HMGCR/IDI1/SREBF2/SIRT1/HMGCS1/FASN/SCD/SEC31B
PID_HNF3B_PATHWAY	PID_HNF3B_PATHWAY	45	0.467416	1.2974	0.107541	0.293081	0.219637	2694	tags=31%, list=14%, signal=27%	FOXA2/AFP/DLK1/TTR/PDX1/CEBPD/GCK/CEBPB/FOXA3/UCP2/TFRC/SLC2A2/CEBPA/NKX2-1
REACTOME_CD28_DEPENDENT_VAV1_PATHWAY	REACTOME_CD28_DEPENDENT_VAV1_PATHWAY	12	0.619497	1.36409	0.107734	0.293092	0.219645	3324	tags=50%, list=17%, signal=41%	CD80/LCK/CD28/CD86/VAV1/CDC42
WP_PATHWAYS_AFFECTED_IN_ADENOID_CYSTIC_CARCINOMA	WP_PATHWAYS_AFFECTED_IN_ADENOID_CYSTIC_CARCINOMA	65	-0.282804	-1.19475	0.10789	0.293092	0.219645	3831	tags=40%, list=20%, signal=32%	SETD2/SRCAP/ATRX/ARID4B/SMARCA2/BRD1/PIK3CA/FBXW7/MAGI1/KANSL1/FOXO3/IL17RD/MYC/KMT2C/KDM6B/ATM/EP300/CREBBP/KAT6A/NFIB/NOTCH1/DTX4/MYCN/JMJD1C/FOXP2/CNTN6
REACTOME_NOD1_2_SIGNALING_PATHWAY	REACTOME_NOD1_2_SIGNALING_PATHWAY	36	0.488655	1.3155	0.107916	0.293092	0.219645	4298	tags=31%, list=23%, signal=24%	CASP4/BIRC3/CASP1/CASP8/TNFAIP3/IRAK2/NOD1/CARD9/NOD2/MAPK13/UBB
REACTOME_NICOTINATE_METABOLISM	REACTOME_NICOTINATE_METABOLISM	31	0.502599	1.32417	0.108532	0.294426	0.220645	5142	tags=48%, list=27%, signal=35%	NNMT/NAMPT/PTGS2/BST1/PARP9/PARP10/NMNAT3/PARP14/RNLS/QPRT/PTGIS/NMNAT1/NAXE/NMRK1/NADK
WP_NONALCOHOLIC_FATTY_LIVER_DISEASE	WP_NONALCOHOLIC_FATTY_LIVER_DISEASE	149	0.394893	1.21008	0.109159	0.295789	0.221666	6685	tags=52%, list=35%, signal=34%	CXCL8/SOCS3/IL6/FASLG/CCL2/NDUFA4L2/LEP/FAS/TNFRSF1A/CASP8/IL1A/UQCRHL/CASP7/COX7A1/COX4I2/VMP1/TGFB1/DDIT3/CEBPA/CASP3/PIK3CD/BAX/CDC42/UQCRQ/NDUFA3/BAK1/COX6A2/IL1B/COX7B/UQCR11/JUN/NDUFA4/ADIPOQ/NDUFS5/NDUFB1/NDUFB7/NDUFA2/COX6B1/MLX/VCAM1/NDUFA13/COX6B2/UQCRFS1/COX6A1/ADIPOR1/UQCR10/CYCS/COX5B/NDUFB2/NFKB1/IRS2/MLXIPL/COX7A2/AKT2/UQCRH/IL6R/SDHB/NDUFB5/NDUFA7/COX8A/SDHD/PRKAG3/NDUFC1/COX5A/ND…
PID_FGF_PATHWAY	PID_FGF_PATHWAY	55	0.451435	1.28573	0.109411	0.296133	0.221924	2646	tags=24%, list=14%, signal=20%	MMP9/FGF19/PLAU/SPP1/PLAUR/MET/HGF/SHC1/STAT1/RPS6KA1/SPRY2/SDC2/RUNX2
REACTOME_RET_SIGNALING	REACTOME_RET_SIGNALING	40	-0.322929	-1.24417	0.109862	0.297015	0.222585	3471	tags=48%, list=18%, signal=39%	GAB2/FRS2/PIK3CB/SRC/PIK3CA/SOS1/PTPN11/RAP1GAP/PRKACG/GFRA4/DOK4/RET/NRTN/PRKCA/PIK3R1/GDNF/SHC3/GFRA1/DOK6
REACTOME_TRANSCRIPTIONAL_REGULATION_BY_RUNX3	REACTOME_TRANSCRIPTIONAL_REGULATION_BY_RUNX3	96	0.416092	1.24485	0.110081	0.29727	0.222776	5019	tags=40%, list=26%, signal=29%	SPP1/TEAD3/TEAD2/RUNX1/ITGA4/PSMB9/WWTR1/RUNX3/PSMB8/ITGAL/TEAD4/TCF7/CDKN2A/JAG1/TGFB1/CDKN1A/MDM2/LEF1/PSME2/PSMD8/RORC/CCN2/YAP1/HES1/PSMB10/PSMC2/PSMA7/PSMA2/UBB/PSME1/PSMB3/PSMA5/PSMC4/MAML3/SEM1/PSMA1/PSMB4/PSMC1
ST_ADRENERGIC	ST_ADRENERGIC	37	0.485131	1.31064	0.110502	0.298065	0.223372	1231	tags=16%, list=6%, signal=15%	PITX2/PTX3/CAMP/CCL13/CFB/EGFR
