# Supplementary material for: IFITM3 promotes glioblastoma stem cell-mediated angiogenesis via regulating JAK/STAT3/bFGF signaling pathway
Source: Cell Death Dis. 2024 Jan 13;15(1):45. doi: 10.1038/s41419-023-06416-5 (PMC10787840; doi:10.1038/s41419-023-06416-5)
Supplement: Supplementary file 6 — Supplementary Table S2 [file 41419_2023_6416_MOESM6_ESM.xlsx]

## Sheet: Sheet1
Sample	mRNA	Histology	Recurrence	Subtype	survival	status	IDH_status	Gender	cutoff_group			Sample	Histology	mRNA
TCGA.02.0047	11.6869	GBM	Primary	LGm6-GBM	14.7	1	Wild_type	Male	high			CGGA_1001	GBM	10.2803
TCGA.02.0055	13.823	GBM		Mesenchymal-like	2.5	1	Wild_type	Female	high			CGGA_1002	Anaplastic Astrocytoma	8.31818
TCGA.02.2483	11.0288	GBM	Primary	G-CIMP-low	15.3		Mutant	Male	low			CGGA_1003	Oligodendroglioma	6.0955
TCGA.02.2485	12.5044	GBM	Primary	Classic-like	15.4		Wild_type	Male	high			CGGA_1004	Astrocytoma	8.28327
TCGA.02.2486	15.3511	GBM	Primary	Classic-like	20.3	1	Wild_type	Male	high			CGGA_1005	Astrocytoma	5.3147
TCGA.06.0125	12.0456	GBM	Primary	Classic-like	47.6	1	Wild_type	Female	high			CGGA_1006	Anaplastic Astrocytoma	9.63737
TCGA.06.0129	11.5857	GBM	Primary	G-CIMP-low	33.7	1	Mutant	Male	high			CGGA_1007	GBM	8.09329
TCGA.06.0130	13.4704	GBM	Primary	Mesenchymal-like	12.9	1	Wild_type	Male	high			CGGA_1008	GBM	8.30533
TCGA.06.0132	12.4066	GBM	Primary		25.4	1	Wild_type	Male	high			CGGA_1010	Astrocytoma	0.815575
TCGA.06.0138	12.6731	GBM	Primary		24.2	1	Wild_type	Male	high			CGGA_1011	GBM	8.3217
TCGA.06.0141	12.793	GBM	Primary	LGm6-GBM	10.3	1	Wild_type	Male	high			CGGA_1013	Astrocytoma	5.8824
TCGA.06.0156	12.1461	GBM	Primary		5.8	1	Mutant	Male	high			CGGA_1014	Astrocytoma	9.87386
TCGA.06.0157	11.6978	GBM	Primary		3.2	1	Wild_type	Female	high			CGGA_1015	GBM	9.65204
TCGA.06.0158	12.9244	GBM	Primary		10.8	1	Wild_type	Male	high			CGGA_1017	GBM	6.62688
TCGA.06.0168	13.7955	GBM	Primary		19.7	1	Wild_type	Female	high			CGGA_1020	Astrocytoma	6.77716
TCGA.06.0174	11.4078	GBM	Primary		3.2	1	Wild_type	Male	high			CGGA_1023	GBM	8.66704
TCGA.06.0178	12.2378	GBM	Primary		88.1	1	Mutant	Male	high			CGGA_1024	GBM	9.44905
TCGA.06.0184	12.9439	GBM	Primary		69.9	1	Wild_type	Male	high			CGGA_1026	GBM	7.81359
TCGA.06.0187	13.7272	GBM	Primary		27.2	1	Wild_type	Male	high			CGGA_1027	Anaplastic Oligodendrolgioma	6.15259
TCGA.06.0190	13.3904	GBM	Primary		10.4	1	Wild_type	Male	high			CGGA_103	Anaplastic Astrocytoma	5.97062
TCGA.06.0210	9.97694	GBM	Primary		7.4	1	Wild_type	Female	low			CGGA_1030	Astrocytoma	7.28021
TCGA.06.0211	12.1906	GBM	Primary		11.8	1	Wild_type	Male	high			CGGA_1031	Astrocytoma	5.58646
TCGA.06.0219	13.2203	GBM	Primary		0.7	1	Wild_type	Male	high			CGGA_1032	Astrocytoma	5.95838
TCGA.06.0238	12.6361	GBM	Primary		13.3	1	Wild_type	Male	high			CGGA_1033	Oligoastrocytoma	7.57818
TCGA.06.0644	12.965	GBM	Primary		12.6	1	Wild_type	Male	high			CGGA_1034	Anaplastic Astrocytoma	9.35127
TCGA.06.0645	14.188	GBM	Primary		5.8	1	Wild_type	Female	high			CGGA_1035	GBM	9.20033
TCGA.06.0646	12.8582	GBM	Primary		5.8	1	Wild_type	Male	high			CGGA_1036	GBM	9.10685
TCGA.06.0649	11.1893	GBM	Primary		2.1	1	Wild_type	Female	high			CGGA_1037	Astrocytoma	7.86932
TCGA.06.0686	11.8942	GBM	Primary		14.2	1	Wild_type	Male	high			CGGA_1039	GBM	7.81031
TCGA.06.0743	12.6983	GBM	Primary		26.4	1	Wild_type	Male	high			CGGA_1041	GBM	7.17023
TCGA.06.0744	12.1114	GBM	Primary		46.9	1	Wild_type	Male	high			CGGA_1045	GBM	9.47932
TCGA.06.0745	12.0055	GBM	Primary		7.9	1	Wild_type	Male	high			CGGA_1046	Astrocytoma	5.60792
TCGA.06.0747	13.6975	GBM	Primary		2.7	1	Wild_type	Male	high			CGGA_1048	Astrocytoma	9.05704
TCGA.06.0749	13.1343	GBM	Primary		2.7	1	Wild_type	Male	high			CGGA_1049	GBM	9.46551
TCGA.06.0750	13.7077	GBM	Primary		0.9	1	Wild_type	Male	high			CGGA_1050	Oligodendroglioma	5.83542
TCGA.06.0878	12.6902	GBM	Primary	Mesenchymal-like	7.2		Wild_type	Male	high			CGGA_1051	Astrocytoma	7.76487
TCGA.06.0882	12.2471	GBM	Primary	LGm6-GBM	20.8	1	Wild_type	Male	high			CGGA_1052	Oligodendroglioma	7.864
TCGA.06.1804	12.8847	GBM	Primary	Classic-like	13.6	1	Wild_type	Female	high			CGGA_1053	GBM	8.66324
TCGA.06.2557	12.2283	GBM	Primary	Classic-like	1.1	1	Wild_type	Male	high			CGGA_1055	Anaplastic Astrocytoma	6.79116
TCGA.06.2558	11.4263	GBM	Primary	Mesenchymal-like	12.5	1	Wild_type	Female	high			CGGA_1057	Astrocytoma	9.5275
TCGA.06.2559	11.2166	GBM	Primary	Mesenchymal-like	4.9	1	Wild_type	Male	high			CGGA_1063	Astrocytoma	1.66448
TCGA.06.2561	11.8709	GBM	Primary	Mesenchymal-like	17.6	1	Wild_type	Female	high			CGGA_1065	Oligodendroglioma	5.08661
TCGA.06.2562	12.4469	GBM	Primary	Classic-like	12.6	1	Wild_type	Male	high			CGGA_1066	Astrocytoma	8.50855
TCGA.06.2563	12.565	GBM	Primary	Classic-like	30.6		Wild_type	Female	high			CGGA_1070	GBM	9.57433
TCGA.06.2564	11.8946	GBM	Primary	Mesenchymal-like	6		Wild_type	Male	high			CGGA_1071	Astrocytoma	9.13661
TCGA.06.2565	12.1745	GBM	Primary	Classic-like	16.6	1	Wild_type	Male	high			CGGA_1072	GBM	10.0414
TCGA.06.2567	12.8287	GBM	Primary	Mesenchymal-like	4.4	1	Wild_type	Male	high			CGGA_1073	GBM	8.53364
TCGA.06.2569	11.6177	GBM	Primary	LGm6-GBM	0.4		Wild_type	Female	high			CGGA_1074	GBM	8.14078
TCGA.06.2570	10.762	GBM	Primary	G-CIMP-low	31.5		Mutant	Female	low			CGGA_1075	GBM	9.95919
TCGA.06.5408	12.385	GBM	Primary	Mesenchymal-like	11.7	1	Wild_type	Female	high			CGGA_1077	GBM	10.688
TCGA.06.5410	12.6749	GBM	Primary	LGm6-GBM	3.5	1	Wild_type	Female	high			CGGA_1079	Anaplastic Astrocytoma	7.74826
TCGA.06.5411	11.8078	GBM	Primary	Mesenchymal-like	8.3	1	Wild_type	Male	high			CGGA_1082	Astrocytoma	7.71253
TCGA.06.5412	12.472	GBM	Primary	Mesenchymal-like	4.5	1	Wild_type	Female	high			CGGA_1083	GBM	8.9025
TCGA.06.5413	12.3362	GBM	Primary	Classic-like	8.8		Wild_type	Male	high			CGGA_1086	GBM	4.0798
TCGA.06.5414	13.4994	GBM	Primary	Classic-like	9		Wild_type	Male	high			CGGA_1087	Oligodendroglioma	6.66605
TCGA.06.5415	12.1351	GBM	Primary	Classic-like	8.6		Wild_type	Male	high			CGGA_1091	GBM	9.20626
TCGA.06.5416	11.6599	GBM	Primary		6.7			Female	high			CGGA_1097	Astrocytoma	8.47021
TCGA.06.5417	8.80434	GBM	Primary		5.1		Mutant	Female	low			CGGA_1100	Oligodendroglioma	1.62293
TCGA.06.5418	12.2534	GBM	Primary	Mesenchymal-like	2.7	1	Wild_type	Female	high			CGGA_1101	Astrocytoma	2.28983
TCGA.06.5856	10.6925	GBM	Primary	Classic-like	3.8	1	Wild_type	Male	low			CGGA_1103	GBM	6.07468
TCGA.06.5858	11.4591	GBM	Primary	LGm6-GBM	6.2		Wild_type	Female	high			CGGA_1106	GBM	9.4542
TCGA.06.5859	12.6849	GBM	Primary	Classic-like	4.6		Wild_type	Male	high			CGGA_1108	Anaplastic Astrocytoma	9.87064
TCGA.08.0386	12.88	GBM	Primary		18	1	Wild_type	Male	high			CGGA_1109	GBM	7.48486
TCGA.12.0616	12.9857	GBM	Primary		14.7	1	Wild_type	Female	high			CGGA_1111	Anaplastic Astrocytoma	8.14527
TCGA.12.0618	10.9984	GBM	Primary		13	1	Wild_type	Male	low			CGGA_1113	Anaplastic Oligodendrolgioma	6.1375
TCGA.12.0619	12.8541	GBM	Primary		34.9	1	Wild_type	Male	high			CGGA_1114	GBM	9.96062
TCGA.12.0821	11.8167	GBM	Primary	LGm6-GBM	10.6	1	Wild_type	Male	high			CGGA_112	Astrocytoma	6.11832
TCGA.12.1597	11.478	GBM	Primary	Classic-like	22.2	1	Wild_type	Female	high			CGGA_1120	Anaplastic Oligoastrocytoma	1.17632
TCGA.12.3650	11.7814	GBM	Primary	Classic-like	10.9	1	Wild_type	Male	high			CGGA_1124	GBM	9.95591
TCGA.12.3652	12.4473	GBM	Primary	Classic-like	34.9	1	Wild_type	Male	high			CGGA_1126	Anaplastic Astrocytoma	7.80903
TCGA.12.3653	14.1585	GBM	Primary	Mesenchymal-like	14.5	1	Wild_type	Female	high			CGGA_1127	Oligodendroglioma	7.4654
TCGA.12.5295	13.1439	GBM	Primary	Classic-like	14.9	1	Wild_type	Female	high			CGGA_1131	Anaplastic Astrocytoma	5.43162
TCGA.12.5299	13.4599	GBM	Primary	Mesenchymal-like	3.2	1	Wild_type	Female	high			CGGA_1134	GBM	9.84557
TCGA.14.0781	14.0898	GBM	Primary	Mesenchymal-like	1	1	Wild_type	Male	high			CGGA_1135	GBM	9.39189
TCGA.14.0787	12.7541	GBM	Primary	Classic-like	2.2	1	Wild_type	Male	high			CGGA_1137	Anaplastic Astrocytoma	3.09255
TCGA.14.0789	14.0869	GBM	Primary	Classic-like	11.2	1	Wild_type	Male	high			CGGA_1138	GBM	9.22827
TCGA.14.0790	12.9763	GBM	Primary	Classic-like	13.8	1	Wild_type	Female	high			CGGA_1139	GBM	8.24298
TCGA.14.0817	13.3965	GBM	Primary	Classic-like	5.4	1	Wild_type	Female	high			CGGA_1141	Anaplastic Astrocytoma	9.68452
TCGA.14.1034	11.9003	GBM	Primary	Classic-like	15.9	1	Wild_type	Female	high			CGGA_1142	GBM	8.52325
TCGA.14.1823	13.8215	GBM	Primary	Classic-like	17.9	1	Wild_type	Female	high			CGGA_1144	Anaplastic Astrocytoma	7.09751
TCGA.14.1825	10.6172	GBM	Primary	Mesenchymal-like	7.6	1	Wild_type	Male	low			CGGA_1146	Anaplastic Astrocytoma	6.29205
TCGA.14.1829	13.9478	GBM	Primary	Mesenchymal-like	7.2		Wild_type	Male	high			CGGA_1147	Astrocytoma	5.35614
TCGA.14.2554	13.0733	GBM	Primary	Mesenchymal-like	17.5	1	Wild_type	Female	high			CGGA_1148	Astrocytoma	7.81807
TCGA.15.0742	12.4955	GBM	Primary		13.8	1	Wild_type	Male	high			CGGA_1152	Astrocytoma	10.2484
TCGA.15.1444	11.2162	GBM	Primary	G-CIMP-high	50.5	1	Mutant	Male	high			CGGA_1155	Anaplastic Astrocytoma	7.33289
TCGA.16.0846	13.8032	GBM	Primary	Classic-like	3.9	1	Wild_type	Male	high			CGGA_1156	Astrocytoma	7.89809
TCGA.16.1045	12.3524	GBM	Primary	Mesenchymal-like	29	1	Wild_type	Female	high			CGGA_1157	Astrocytoma	8.16762
TCGA.19.1390	10.4124	GBM	Primary	Classic-like	25.4	1	Wild_type	Female	low			CGGA_1158	Oligodendroglioma	5.47606
TCGA.19.1787	13.8028	GBM	Primary		12.7	1		Male	high			CGGA_1159	Astrocytoma	8.06539
TCGA.19.2619	12.0995	GBM	Primary	Mesenchymal-like	9.7		Wild_type	Female	high			CGGA_1160	Anaplastic Astrocytoma	6.90207
TCGA.19.2620	13.521	GBM	Primary	Classic-like	4.9	1	Wild_type	Male	high			CGGA_1161	Anaplastic Astrocytoma	7.46303
TCGA.19.2624	10.7556	GBM	Primary	Mesenchymal-like	0.2	1	Wild_type	Male	low			CGGA_1162	Anaplastic Oligoastrocytoma	8.32998
TCGA.19.2625	13.5795	GBM	Primary	Mesenchymal-like	4.1	1	Wild_type	Female	high			CGGA_1169	Anaplastic Astrocytoma	9.43937
TCGA.19.2629	12.0072	GBM	Primary	G-CIMP-low	24.2	1	Mutant	Male	high			CGGA_1171	GBM	7.48277
TCGA.19.4065	13.2467	GBM			7			Male	high			CGGA_1172	GBM	9.55038
TCGA.19.5960	9.78272	GBM	Primary	Classic-like	15	1	Wild_type	Male	low			CGGA_1180	GBM	8.97019
TCGA.26.1442	10.4284	GBM	Primary	G-CIMP-high	31.3		Mutant	Male	low			CGGA_1181	Astrocytoma	7.7339
TCGA.26.5132	13.2321	GBM	Primary	Classic-like	9.4		Wild_type	Male	high			CGGA_1183	Anaplastic Astrocytoma	9.15821
TCGA.26.5133	11.5439	GBM	Primary	LGm6-GBM	14.9		Wild_type	Male	high			CGGA_1189	Anaplastic Oligodendrolgioma	6.0343
TCGA.26.5134	11.7985	GBM	Primary	Mesenchymal-like	5.5		Wild_type	Male	high			CGGA_1190	Anaplastic Astrocytoma	5.23955
TCGA.26.5135	12.7874	GBM	Primary	Mesenchymal-like	8.9	1	Wild_type	Female	high			CGGA_1191	Anaplastic Oligodendrolgioma	6.58991
TCGA.26.5136	12.9138	GBM	Primary	Mesenchymal-like	19	1	Wild_type	Female	high			CGGA_1192	Astrocytoma	8.43112
TCGA.26.5139	12.652	GBM	Primary	Mesenchymal-like	1.6		Wild_type	Female	high			CGGA_1195	Anaplastic Astrocytoma	7.93952
TCGA.27.1830	11.4592	GBM	Primary	Mesenchymal-like	5.1	1	Wild_type	Male	high			CGGA_1198	Oligodendroglioma	1.0635
TCGA.27.1831	13.8686	GBM	Primary	Mesenchymal-like	16.6	1	Wild_type	Male	high			CGGA_1204	Oligodendroglioma	5.25285
TCGA.27.1832	13.0952	GBM	Primary	Mesenchymal-like	9.9	1	Wild_type	Female	high			CGGA_1205	Anaplastic Astrocytoma	2.97269
TCGA.27.1834	12.0879	GBM	Primary	Mesenchymal-like	40.5	1	Wild_type	Male	high			CGGA_1207	Anaplastic Oligoastrocytoma	7.8196
TCGA.27.1835	11.6829	GBM	Primary	Mesenchymal-like	21.3	1	Wild_type	Female	high			CGGA_1211	Oligodendroglioma	6.75716
TCGA.27.1837	13.6406	GBM	Primary	Mesenchymal-like	14	1	Wild_type	Male	high			CGGA_1212	Anaplastic Astrocytoma	6.3837
TCGA.27.2519	12.6185	GBM	Primary	Mesenchymal-like	18.1	1	Wild_type	Male	high			CGGA_1214	GBM	7.22477
TCGA.27.2521	10.0861	GBM	Primary	G-CIMP-low	10.4		Mutant	Male	low			CGGA_1216	GBM	8.75282
TCGA.27.2523	11.628	GBM	Primary	Classic-like	16.1	1	Wild_type	Male	high			CGGA_1219	GBM	6.16672
TCGA.27.2524	13.7422	GBM	Primary	Mesenchymal-like	7.6	1	Wild_type	Male	high			CGGA_1223	Anaplastic Astrocytoma	9.41079
TCGA.27.2526	14.4475	GBM	Primary	Mesenchymal-like	2.9	1	Wild_type	Female	high			CGGA_1224	GBM	9.71285
TCGA.27.2528	12.3045	GBM	Primary	Classic-like	15.8	1	Wild_type	Male	high			CGGA_1226	Astrocytoma	8.81449
TCGA.28.1747	13.4084	GBM	Primary	Mesenchymal-like	2.5	1	Wild_type	Male	high			CGGA_1228	Astrocytoma	8.58436
TCGA.28.1753	12.4871	GBM	Primary	Mesenchymal-like	1.2		Wild_type	Male	high			CGGA_1232	Anaplastic Astrocytoma	6.97131
TCGA.28.2499	13.3895	GBM		Classic-like	3.1		Wild_type	Male	high			CGGA_1234	GBM	8.61291
TCGA.28.2509	12.6444	GBM	Primary	Classic-like	4.8		Wild_type	Female	high			CGGA_1235	Anaplastic Oligodendrolgioma	8.18473
TCGA.28.2513	14.3308	GBM	Primary	Mesenchymal-like	7.3		Wild_type	Female	high			CGGA_1236	GBM	7.77215
TCGA.28.2514	12.0704	GBM	Primary	Mesenchymal-like	5.3		Wild_type	Male	high			CGGA_1237	GBM	8.66818
TCGA.28.5204	13.6719	GBM	Primary	Classic-like	14.9	1	Wild_type	Male	high			CGGA_1238	Astrocytoma	9.65308
TCGA.28.5207	11.4796	GBM	Primary	Mesenchymal-like	11.3	1	Wild_type	Male	high			CGGA_1239	Oligodendroglioma	7.92374
TCGA.28.5208	12.6332	GBM	Primary	Classic-like	17.9	1	Wild_type	Male	high			CGGA_1240	GBM	8.64053
TCGA.28.5209	12.3603	GBM	Primary	Classic-like	2.5		Wild_type	Female	high			CGGA_1246	Anaplastic Oligodendrolgioma	6.44278
TCGA.28.5213	13.448	GBM	Primary	Mesenchymal-like	31.3		Wild_type	Male	high			CGGA_1251	GBM	7.22593
TCGA.28.5215	10.8281	GBM	Primary	Mesenchymal-like	11	1	Wild_type	Female	low			CGGA_1256	GBM	8.38504
TCGA.28.5216	12.259	GBM	Primary	Mesenchymal-like	13.6		Wild_type	Male	high			CGGA_1258	GBM	9.20836
TCGA.28.5218	13.7824	GBM	Primary	LGm6-GBM	5.2	1	Wild_type	Male	high			CGGA_1263	Anaplastic Astrocytoma	7.75128
TCGA.28.5220	13.2312	GBM	Primary	Mesenchymal-like	10.5		Wild_type	Male	high			CGGA_1264	Anaplastic Oligodendrolgioma	6.74994
TCGA.32.1970	12.5771	GBM	Primary	Mesenchymal-like	15.4	1	Wild_type	Male	high			CGGA_1269	Anaplastic Oligodendrolgioma	7.4489
TCGA.32.1980	12.8561	GBM	Primary	LGm6-GBM	1.2	1	Wild_type	Male	high			CGGA_1270	GBM	10.1728
TCGA.32.1982	12.4841	GBM	Primary	Classic-like	4.7	1	Wild_type	Female	high			CGGA_1275	GBM	8.80855
TCGA.32.2615	13.8096	GBM	Primary	Mesenchymal-like	15.9	1	Wild_type	Male	high			CGGA_1280	Anaplastic Astrocytoma	7.23343
TCGA.32.2616	11.3066	GBM	Primary		7.4	1		Female	high			CGGA_1281	Anaplastic Astrocytoma	5.98048
TCGA.32.2632	13.4935	GBM	Primary	Mesenchymal-like	8.8	1	Wild_type	Male	high			CGGA_1282	GBM	7.70529
TCGA.32.2634	12.4563	GBM	Primary	Classic-like	22.8		Wild_type	Male	high			CGGA_1284	Anaplastic Astrocytoma	9.18475
TCGA.32.2638	13.4407	GBM	Primary	Classic-like	25.2	1	Wild_type	Male	high			CGGA_1286	Oligodendroglioma	7.48527
TCGA.32.4213	14.1573	GBM	Primary	Mesenchymal-like	19.9		Wild_type	Female	high			CGGA_1287	GBM	7.63561
TCGA.32.5222	12.3752	GBM	Primary	Classic-like	19.2	1	Wild_type	Male	high			CGGA_1291	Anaplastic Oligodendrolgioma	6.20085
TCGA.41.2571	11.4453	GBM	Primary	Mesenchymal-like	0.8	1	Wild_type	Male	high			CGGA_1292	Anaplastic Astrocytoma	6.97705
TCGA.41.2572	14.1745	GBM	Primary	Classic-like	13.3	1	Wild_type	Male	high			CGGA_1299	GBM	8.36899
TCGA.41.3915	12.3794	GBM	Primary	Mesenchymal-like	11.8	1	Wild_type	Male	high			CGGA_1300	Anaplastic Astrocytoma	8.56362
TCGA.41.4097	12.0168	GBM	Primary	Classic-like	0.2	1	Wild_type	Female	high			CGGA_1303	Anaplastic Oligoastrocytoma	2.80323
TCGA.41.5651	10.7623	GBM	Primary	Classic-like	15.1	1	Wild_type	Female	low			CGGA_1305	Anaplastic Astrocytoma	7.85748
TCGA.76.4925	11.3303	GBM	Primary	Classic-like	4.8	1	Wild_type	Male	high			CGGA_1307	Anaplastic Astrocytoma	7.16952
TCGA.76.4926	11.4218	GBM	Primary	Mesenchymal-like	4.5	1	Wild_type	Male	high			CGGA_1309	Anaplastic Oligodendrolgioma	6.34465
TCGA.76.4927	12.7188	GBM	Primary	Classic-like	17.6	1	Wild_type	Male	high			CGGA_1313	GBM	8.70781
TCGA.76.4928	13.1979	GBM	Primary	Mesenchymal-like	3.1	1	Wild_type	Female	high			CGGA_1314	GBM	8.38896
TCGA.76.4929	11.9852	GBM	Primary	Classic-like	3.6	1	Wild_type	Female	high			CGGA_1317	Oligoastrocytoma	2.32193
TCGA.76.4931	11.3901	GBM	Primary	Mesenchymal-like	9.2	1	Wild_type	Female	high			CGGA_1318	Astrocytoma	8.65939
TCGA.76.4932	12.0791	GBM	Primary	Classic-like	47.9	1	Wild_type	Female	high			CGGA_1319	Anaplastic Oligodendrolgioma	6.65091
TCGA.CS.4938	9.81583	Astrocytoma	Primary	G-CIMP-high	4.7		Mutant	Female	low			CGGA_1320	GBM	6.93534
TCGA.CS.4941	12.1916	Astrocytoma	Primary	Mesenchymal-like	7.7	1	Wild_type	Male	high			CGGA_1321	Anaplastic Astrocytoma	7.05213
TCGA.CS.4942	11.1781	Astrocytoma	Primary	G-CIMP-high	43.9	1	Mutant	Female	high			CGGA_1322	Anaplastic Astrocytoma	6.36755
TCGA.CS.4943	9.68907	Astrocytoma	Primary	G-CIMP-high	18.1		Mutant	Male	low			CGGA_1326	GBM	9.94094
TCGA.CS.4944	11.1227	Astrocytoma	Primary	G-CIMP-high	10.6		Mutant	Male	high			CGGA_1330	Astrocytoma	7.9387
TCGA.CS.5390	10.5631	Oligodendroglioma	Primary	Codel	64.6		Mutant	Female	low			CGGA_1332	GBM	7.38948
TCGA.CS.5393	10.6386	Astrocytoma	Primary	G-CIMP-high	40.2		Mutant	Male	low			CGGA_1334	Astrocytoma	7.7703
TCGA.CS.5394	9.16727	Astrocytoma	Primary	Codel	0.1		Mutant	Male	low			CGGA_1335	Oligodendroglioma	6.49857
TCGA.CS.5395	11.4309	Oligodendroglioma	Primary	Mesenchymal-like	21	1	Wild_type	Male	high			CGGA_1338	GBM	8.63041
TCGA.CS.5396	9.91712	Oligodendroglioma	Primary	Codel	10		Mutant	Female	low			CGGA_1339	Oligodendroglioma	7.22718
TCGA.CS.5397	11.0575	Astrocytoma	Primary	Mesenchymal-like	6.4	1	Wild_type	Female	low			CGGA_1340	Anaplastic Astrocytoma	6.08513
TCGA.CS.6186	11.8316	Oligoastrocytoma	Primary	Classic-like	17.7	1	Wild_type	Male	high			CGGA_1342	GBM	9.03582
TCGA.CS.6188	12.732	Astrocytoma	Primary	Mesenchymal-like	23.8		Wild_type	Male	high			CGGA_1345	Oligodendroglioma	8.85091
TCGA.CS.6290	12.5956	Astrocytoma	Primary	G-CIMP-high	17.9		Mutant	Male	high			CGGA_135	Anaplastic Astrocytoma	9.43068
TCGA.CS.6665	11.5898	Astrocytoma	Primary	G-CIMP-low	12.4		Mutant	Female	high			CGGA_1350	Oligodendroglioma	2.61589
TCGA.CS.6666	11.1101	Astrocytoma	Primary	G-CIMP-high	47		Mutant	Male	low			CGGA_1353	GBM	8.5203
TCGA.CS.6667	11.2967	Astrocytoma	Primary	G-CIMP-high	7.6		Mutant	Female	high			CGGA_1354	GBM	9.25647
TCGA.CS.6668	8.94657	Oligodendroglioma	Primary	Codel	49.9		Mutant	Female	low			CGGA_1361	Oligodendroglioma	6.8387
TCGA.CS.6669	10.4032	Oligodendroglioma	Primary	PA-like	49.1		Wild_type	Female	low			CGGA_1362	Anaplastic Astrocytoma	7.62921
TCGA.CS.6670	10.5237	Oligodendroglioma	Primary	Codel	6.6		Mutant	Male	low			CGGA_1365	GBM	3.54102
TCGA.DB.5270	10.7392	Oligoastrocytoma	Primary	G-CIMP-high	122.7		Mutant	Female	low			CGGA_1368	Oligodendroglioma	1.45943
TCGA.DB.5273	11.8957	Astrocytoma	Primary	G-CIMP-high	82		Mutant	Male	high			CGGA_1369	Anaplastic Oligodendrolgioma	7.02059
TCGA.DB.5274	12.3081	Oligoastrocytoma	Primary	Codel	75.2		Mutant	Female	high			CGGA_1371	GBM	10.2691
TCGA.DB.5275	10.5412	Oligoastrocytoma	Primary	G-CIMP-high	47.9		Mutant	Male	low			CGGA_1377	Anaplastic Astrocytoma	6.95768
TCGA.DB.5276	12.4092	Oligoastrocytoma	Primary	G-CIMP-high	72.9		Mutant	Male	high			CGGA_1378	GBM	3.24489
TCGA.DB.5277	10.5738	Astrocytoma	Primary	G-CIMP-high	50.9	1	Mutant	Male	low			CGGA_1380	GBM	9.13222
TCGA.DB.5278	10.9374	Oligodendroglioma	Primary	Codel	91.1		Mutant	Male	low			CGGA_1382	GBM	6.94427
TCGA.DB.5279	9.72469	Oligodendroglioma	Primary	Codel	44.5		Mutant	Male	low			CGGA_1384	GBM	5.86071
TCGA.DB.5280	10.4119	Oligoastrocytoma	Primary	G-CIMP-high	36.6		Mutant	Male	low			CGGA_1386	Anaplastic Oligodendrolgioma	7.55075
TCGA.DB.5281	10.8292	Oligoastrocytoma	Primary	G-CIMP-high	78.3		Mutant	Male	low			CGGA_1389	Anaplastic Oligodendrolgioma	7.76408
TCGA.DB.A4X9	8.47257	Oligoastrocytoma	Primary	G-CIMP-high	46.4		Mutant	Female	low			CGGA_139	GBM	6.92053
TCGA.DB.A4XA	10.8758	Oligoastrocytoma	Primary	Codel	18.8		Mutant	Male	low			CGGA_1391	GBM	9.48123
TCGA.DB.A4XB	8.02034	Astrocytoma	Primary	G-CIMP-high	30.2		Mutant	Male	low			CGGA_1392	GBM	9.25392
TCGA.DB.A4XC	11.1259	Oligoastrocytoma	Primary	G-CIMP-high	46.7		Mutant	Male	high			CGGA_1401	Anaplastic Astrocytoma	5.80813
TCGA.DB.A4XD	10.1543	Astrocytoma	Primary	G-CIMP-high	39.8		Mutant	Male	low			CGGA_1402	GBM	10.0607
TCGA.DB.A4XE	10.2373	Oligoastrocytoma	Primary	G-CIMP-high	37.5		Mutant	Female	low			CGGA_1403	GBM	6.70321
TCGA.DB.A4XF	10.3397	Astrocytoma	Primary	G-CIMP-high	33.6		Mutant	Female	low			CGGA_1404	Anaplastic Oligodendrolgioma	7.7961
TCGA.DB.A4XG	8.86437	Oligodendroglioma	Primary	Codel	73		Mutant	Male	low			CGGA_1406	Astrocytoma	7.10224
TCGA.DB.A4XH	11.1316	Oligoastrocytoma	Primary	Codel	31.6		Mutant	Female	high			CGGA_1407	Anaplastic Oligodendrolgioma	7.37252
TCGA.DB.A64L	10.7812	Oligodendroglioma	Primary	Codel	24.2		Mutant	Female	low			CGGA_1408	Anaplastic Astrocytoma	8.21975
TCGA.DB.A64O	11.1252	Oligoastrocytoma	Primary	Mesenchymal-like	25.5	1	Wild_type	Male	high			CGGA_1409	GBM	6.69223
TCGA.DB.A64P	10.6619	Oligodendroglioma	Primary	Codel	30.1		Mutant	Male	low			CGGA_1410	GBM	7.9892
TCGA.DB.A64Q	9.06464	Oligoastrocytoma	Primary	Codel	6		Mutant	Female	low			CGGA_1413	Anaplastic Oligodendrolgioma	6.61603
TCGA.DB.A64R	9.61369	Oligodendroglioma	Primary	Codel	31.4		Mutant	Female	low			CGGA_1416	Anaplastic Oligodendrolgioma	8.31687
TCGA.DB.A64S	11.5614	Oligoastrocytoma	Primary	G-CIMP-high	27.4		Mutant	Male	high			CGGA_1417	Anaplastic Oligodendrolgioma	7.67659
TCGA.DB.A64U	11.1725	Oligoastrocytoma	Primary	Codel	27.8		Mutant	Female	high			CGGA_1418	GBM	2.61824
TCGA.DB.A64V	11.6206	Oligodendroglioma	Primary	Codel	29.2		Mutant	Male	high			CGGA_1420	GBM	7.59969
TCGA.DB.A64W	9.50221	Oligoastrocytoma	Primary	Codel	14.4	1	Mutant	Female	low			CGGA_1421	Anaplastic Oligodendrolgioma	8.16098
TCGA.DB.A64X	10.6143	Astrocytoma	Primary	G-CIMP-high	18.5		Mutant	Female	low			CGGA_1422	GBM	2.97269
TCGA.DB.A75K	12.8296	Oligoastrocytoma	Primary	Codel	12.1		Mutant	Female	high			CGGA_1424	Anaplastic Oligodendrolgioma	1.02857
TCGA.DB.A75L	10.4381	Astrocytoma	Primary	G-CIMP-high	11.2		Mutant	Female	low			CGGA_1425	GBM	8.12216
TCGA.DB.A75M	11.49	Astrocytoma	Primary	G-CIMP-high	17.9		Mutant	Male	high			CGGA_1426	GBM	7.92214
TCGA.DB.A75O	11.7163	Astrocytoma	Primary	G-CIMP-high	30.7		Mutant	Male	high			CGGA_1427	Oligoastrocytoma	8.24103
TCGA.DB.A75P	12.6369	Astrocytoma	Primary	PA-like	16.2		Wild_type	Female	high			CGGA_1431	Anaplastic Astrocytoma	7.95478
TCGA.DH.5140	10.6983	Oligoastrocytoma	Primary	PA-like	20	1	Wild_type	Female	low			CGGA_1433	GBM	10.2399
TCGA.DH.5141	11.8581	Oligodendroglioma	Primary	Codel	31.8		Mutant	Male	high			CGGA_1435	Anaplastic Astrocytoma	7.37895
TCGA.DH.5142	10.3858	Astrocytoma	Primary	G-CIMP-high	63.9		Mutant	Male	low			CGGA_1440	Oligodendroglioma	7.8363
TCGA.DH.5143	10.1277	Oligoastrocytoma	Primary	G-CIMP-high	46.1		Mutant	Male	low			CGGA_1441	GBM	10.5659
TCGA.DH.5144	9.98331	Oligodendroglioma		Codel	8		Mutant	Female	low			CGGA_1444	GBM	7.91421
TCGA.DH.A669	11.8932	Oligodendroglioma	Primary	Codel	30.2	1	Mutant	Male	high			CGGA_1446	Oligoastrocytoma	0.933573
TCGA.DH.A66B	10.6314	Astrocytoma	Primary	G-CIMP-high	42		Mutant	Male	low			CGGA_1451	GBM	10.2231
TCGA.DH.A66D	10.9849	Astrocytoma	Primary	G-CIMP-high	27.8		Mutant	Female	low			CGGA_1452	GBM	9.93371
TCGA.DH.A66F	11.1585	Oligodendroglioma	Primary	Codel	17.2		Mutant	Male	high			CGGA_1454	Astrocytoma	6.77703
TCGA.DH.A66G	10.8976	Oligodendroglioma		G-CIMP-high	17.2		Mutant	Female	low			CGGA_1455	Oligodendroglioma	1.46989
TCGA.DH.A7UR	11.1882	Oligodendroglioma	Primary	Codel	54.2		Mutant	Female	high			CGGA_1457	GBM	9.17914
TCGA.DH.A7US	10.5446	Oligodendroglioma	Primary	Codel	23.2		Mutant	Male	low			CGGA_1461	GBM	7.81064
TCGA.DH.A7UT	11.1149	Astrocytoma	Primary	G-CIMP-high	17.5	1	Mutant	Male	low			CGGA_1462	GBM	8.95452
TCGA.DH.A7UU	9.42267	Astrocytoma	Primary	G-CIMP-high	13.7		Mutant	Male	low			CGGA_1463	Oligodendroglioma	6.63894
TCGA.DH.A7UV	10.9874	Astrocytoma	Primary	G-CIMP-high	18.6		Mutant	Male	low			CGGA_1467	GBM	0.565597
TCGA.DU.5847	12.1605	Astrocytoma	Primary	Mesenchymal-like	18		Wild_type	Female	high			CGGA_1469	Anaplastic Oligoastrocytoma	1.68257
TCGA.DU.5849	11.6465	Oligodendroglioma	Primary	Codel	14.6		Mutant	Male	high			CGGA_1471	Astrocytoma	7.49249
TCGA.DU.5851	11.3332	Oligoastrocytoma	Primary	G-CIMP-high	17.5		Mutant	Female	high			CGGA_1472	GBM	7.43095
TCGA.DU.5852	11.3867	Oligoastrocytoma	Primary	Mesenchymal-like	6.7	1	Wild_type	Female	high			CGGA_1474	Anaplastic Oligodendrolgioma	2.43029
TCGA.DU.5853	9.94031	Oligoastrocytoma	Primary	G-CIMP-high	13.4		Mutant	Male	low			CGGA_1476	GBM	9.08084
TCGA.DU.5854	11.8068	Astrocytoma	Primary	Mesenchymal-like	8.4		Wild_type	Female	high			CGGA_1477	Oligoastrocytoma	7.73992
TCGA.DU.5855	10.6872	Oligoastrocytoma	Primary	G-CIMP-high	6.8		Mutant	Female	low			CGGA_1478	GBM	8.79168
TCGA.DU.5870	9.95994	Oligodendroglioma	Primary	Codel	182.3		Mutant	Female	low			CGGA_1481	GBM	2.80323
TCGA.DU.5871	10.5515	Oligoastrocytoma	Primary	G-CIMP-high	18.9		Mutant	Female	low			CGGA_1482	Anaplastic Oligodendrolgioma	8.56163
TCGA.DU.5872	11.8649	Oligoastrocytoma	Primary	G-CIMP-high	17.5		Mutant	Female	high			CGGA_1486	GBM	3.39094
TCGA.DU.5874	9.78513	Oligodendroglioma	Primary	Codel	15.2		Mutant	Female	low			CGGA_1488	Astrocytoma	5.36001
TCGA.DU.6392	11.6087	Astrocytoma	Primary	PA-like	211.2		Wild_type	Female	high			CGGA_1491	GBM	6.76858
TCGA.DU.6393	9.34321	Oligodendroglioma	Primary	Codel	52.1	1	Mutant	Male	low			CGGA_1494	GBM	2.28983
TCGA.DU.6394	10.1036	Oligodendroglioma	Primary	Codel	22.4	1	Mutant	Male	low			CGGA_1497	Anaplastic Astrocytoma	4.76447
TCGA.DU.6395	9.97754	Oligoastrocytoma	Primary	G-CIMP-high	49	1	Mutant	Male	low			CGGA_1498	GBM	4.49249
TCGA.DU.6396	11.8361	Oligoastrocytoma	Primary	G-CIMP-high	75.2	1	Mutant	Female	high			CGGA_1500	GBM	8.80594
TCGA.DU.6397	10.557	Oligodendroglioma	Primary	Codel	46.1	1	Mutant	Male	low			CGGA_1501	GBM	9.35427
TCGA.DU.6399	10.3168	Oligodendroglioma	Primary	G-CIMP-high	65.8	1	Mutant	Male	low			CGGA_1502	Oligodendroglioma	8.32333
TCGA.DU.6400	10.2593	Oligodendroglioma	Primary	Codel	1.2	1	Mutant	Female	low			CGGA_1503	GBM	4.0045
TCGA.DU.6401	11.6818	Oligodendroglioma	Primary	G-CIMP-high	87.5	1	Mutant	Female	high			CGGA_1504	Anaplastic Astrocytoma	8.32751
TCGA.DU.6402	12.6606	Astrocytoma	Primary	Classic-like	7	1	Wild_type	Male	high			CGGA_1508	Anaplastic Astrocytoma	9.18663
TCGA.DU.6403	12.173	Oligoastrocytoma	Primary	Classic-like	11.6	1	Wild_type	Female	high			CGGA_1514	Astrocytoma	3.60407
TCGA.DU.6404	10.8241	Oligodendroglioma	Primary	PA-like	133.7	1	Wild_type	Female	low			CGGA_1516	Oligodendroglioma	5.76394
TCGA.DU.6405	12.8949	Astrocytoma	Primary	Classic-like	19.9	1	Wild_type	Female	high			CGGA_1517	Oligodendroglioma	7.15005
TCGA.DU.6406	12.7141	Oligoastrocytoma	Primary	Classic-like	16.8	1	Wild_type	Female	high			CGGA_1518	Anaplastic Astrocytoma	7.0237
TCGA.DU.6407	9.4851	Oligodendroglioma	Primary	G-CIMP-high	94.5	1	Mutant	Female	low			CGGA_1521	GBM	8.88503
TCGA.DU.6408	9.44472	Oligodendroglioma	Primary	G-CIMP-high	114.1	1	Mutant	Female	low			CGGA_1523	Astrocytoma	7.80077
TCGA.DU.6410	8.65693	Oligodendroglioma	Primary	Codel	8		Mutant	Male	low			CGGA_1525	Anaplastic Oligoastrocytoma	7.70196
TCGA.DU.6542	10.1638	Oligoastrocytoma	Primary	G-CIMP-high	2.4		Mutant	Male	low			CGGA_1526	Anaplastic Oligodendrolgioma	7.979
TCGA.DU.7006	11.9393	Astrocytoma	Primary	Mesenchymal-like	11.5	1	Wild_type	Female	high			CGGA_1527	Anaplastic Astrocytoma	7.17991
TCGA.DU.7007	10.5264	Astrocytoma	Primary	G-CIMP-high	63	1	Mutant	Male	low			CGGA_1528	Oligodendroglioma	7.24992
TCGA.DU.7008	8.83874	Oligodendroglioma	Primary	G-CIMP-high	156.2		Mutant	Female	low			CGGA_1529	GBM	6.74672
TCGA.DU.7009	9.46358	Oligodendroglioma	Primary	Codel	154.4	1	Mutant	Female	low			CGGA_1530	Anaplastic Oligoastrocytoma	5.06867
TCGA.DU.7010	10.4473	Astrocytoma	Primary	G-CIMP-low	15	1	Mutant	Female	low			CGGA_1531	Anaplastic Astrocytoma	7.79233
TCGA.DU.7011	10.9973	Oligoastrocytoma	Primary	G-CIMP-high	105.2	1	Mutant	Male	low			CGGA_1534	GBM	8.31773
TCGA.DU.7012	11.7742	Astrocytoma	Primary	Mesenchymal-like	6.5	1	Wild_type	Female	high			CGGA_1536	Astrocytoma	5.84775
TCGA.DU.7013	10.5621	Astrocytoma	Primary	Classic-like	8.8	1	Wild_type	Male	low			CGGA_1537	GBM	9.22084
TCGA.DU.7014	12.0277	Oligodendroglioma	Primary		117.4	1		Male	high			CGGA_1539	GBM	6.36737
TCGA.DU.7015	9.56319	Oligodendroglioma	Primary	G-CIMP-high	90.8		Mutant	Female	low			CGGA_1542	GBM	1.57531
TCGA.DU.7018	10.3353	Oligodendroglioma	Primary	Codel	30.7	1	Mutant	Female	low			CGGA_1543	GBM	9.64216
TCGA.DU.7019	10.9989	Oligoastrocytoma	Primary	G-CIMP-high	26.3		Mutant	Male	low			CGGA_1544	Anaplastic Astrocytoma	5.07168
TCGA.DU.7290	11.8839	Astrocytoma	Primary	Mesenchymal-like	10.4	1	Wild_type	Female	high			CGGA_1546	GBM	11.2251
TCGA.DU.7292	11.5902	Astrocytoma	Primary	Classic-like	8	1	Wild_type	Male	high			CGGA_1548	GBM	9.49392
TCGA.DU.7294	10.1368	Oligodendroglioma	Primary	Codel	94.3		Mutant	Female	low			CGGA_1551	GBM	11.0989
TCGA.DU.7298	10.8666	Astrocytoma	Primary	G-CIMP-high	18.9	1	Mutant	Female	low			CGGA_1552	Anaplastic Oligodendrolgioma	6.91504
TCGA.DU.7299	10.8054	Astrocytoma	Primary	G-CIMP-high	44	1	Mutant	Male	low			CGGA_1557	Anaplastic Oligodendrolgioma	7.47978
TCGA.DU.7300	11.6103	Oligodendroglioma	Primary	Codel	62	1	Mutant	Female	high			CGGA_1559	GBM	8.15669
TCGA.DU.7301	10.1908	Oligodendroglioma	Primary	G-CIMP-high	25.9	1	Mutant	Male	low			CGGA_1560	GBM	6.82018
TCGA.DU.7302	10.0812	Oligodendroglioma	Primary	Codel	60.3		Mutant	Female	low			CGGA_1562	Anaplastic Oligodendrolgioma	6.98721
TCGA.DU.7304	10.0666	Oligoastrocytoma	Primary	G-CIMP-high	23.3	1	Mutant	Male	low			CGGA_1563	Astrocytoma	9.40195
TCGA.DU.7306	11.7202	Oligoastrocytoma	Primary	G-CIMP-high	42		Mutant	Male	high			CGGA_1564	GBM	8.15416
TCGA.DU.7309	9.97813	Oligodendroglioma	Primary	G-CIMP-high	2.8		Mutant	Female	low			CGGA_1565	Anaplastic Astrocytoma	7.76301
TCGA.DU.8158	12.2089	Astrocytoma	Primary	Mesenchymal-like	5.1	1	Wild_type	Female	high			CGGA_1566	Anaplastic Oligodendrolgioma	6.02303
TCGA.DU.8161	12.8395	Oligoastrocytoma	Primary	Mesenchymal-like	23.7	1	Wild_type	Female	high			CGGA_1567	Anaplastic Oligodendrolgioma	10.209
TCGA.DU.8162	11.4139	Oligoastrocytoma	Primary	Mesenchymal-like	14.6	1	Wild_type	Female	high			CGGA_1568	Anaplastic Astrocytoma	8.25484
TCGA.DU.8163	9.4571	Oligoastrocytoma	Primary	G-CIMP-high	20.7		Mutant	Male	low			CGGA_1569	Anaplastic Astrocytoma	8.35988
TCGA.DU.8164	9.09053	Oligodendroglioma	Primary	Codel	21.4		Mutant	Male	low			CGGA_1571	GBM	8.8453
TCGA.DU.8165	9.20142	Oligodendroglioma	Primary	Mesenchymal-like	19.1		Wild_type	Female	low			CGGA_1579	Astrocytoma	8.17183
TCGA.DU.8166	9.20694	Oligoastrocytoma	Primary	G-CIMP-high	17		Mutant	Female	low			CGGA_1580	Anaplastic Astrocytoma	6.854
TCGA.DU.8167	11.6892	Oligoastrocytoma	Primary	G-CIMP-high	15.5		Mutant	Female	high			CGGA_1583	Oligoastrocytoma	7.07071
TCGA.DU.8168	9.1815	Oligodendroglioma	Primary	Codel	14.2		Mutant	Female	low			CGGA_1586	GBM	9.52091
TCGA.DU.A5TP	11.7633	Astrocytoma	Primary	G-CIMP-high	33.3		Mutant	Male	high			CGGA_1587	Anaplastic Astrocytoma	8.23074
TCGA.DU.A5TR	11.9355	Oligoastrocytoma	Primary	G-CIMP-high	29.9		Mutant	Male	high			CGGA_1588	Anaplastic Astrocytoma	9.44101
TCGA.DU.A5TS	10.3082	Oligodendroglioma	Primary	G-CIMP-high	31.7		Mutant	Male	low			CGGA_1595	GBM	6.97854
TCGA.DU.A5TT	11.8027	Oligodendroglioma	Primary	Mesenchymal-like	24.4		Wild_type	Male	high			CGGA_1596	GBM	9.50186
TCGA.DU.A5TU	12.2886	Astrocytoma	Primary	G-CIMP-high	26.2		Mutant	Female	high			CGGA_1597	GBM	10.0132
TCGA.DU.A5TW	10.5649	Astrocytoma	Primary	G-CIMP-high	25		Mutant	Female	low			CGGA_1598	Anaplastic Astrocytoma	7.96018
TCGA.DU.A5TY	11.5662	Astrocytoma	Primary	Mesenchymal-like	34	1	Wild_type	Female	high			CGGA_1601	GBM	10.3524
TCGA.DU.A6S2	11.9602	Oligodendroglioma	Primary	Codel	25.6		Mutant	Female	high			CGGA_1606	Anaplastic Astrocytoma	7.01826
TCGA.DU.A6S3	10.3064	Oligodendroglioma	Primary	Codel	21.6		Mutant	Male	low			CGGA_1612	GBM	10.4395
TCGA.DU.A6S6	9.52313	Oligoastrocytoma	Primary	Codel	95.1		Mutant	Female	low			CGGA_1613	GBM	9.48794
TCGA.DU.A6S7	10.1001	Astrocytoma	Primary	G-CIMP-high	21		Mutant	Female	low			CGGA_1617	Oligodendroglioma	7.05929
TCGA.DU.A6S8	10.4759	Oligodendroglioma	Primary	Codel	22.3		Mutant	Female	low			CGGA_1618	Anaplastic Astrocytoma	7.04658
TCGA.DU.A76K	12.246	Oligodendroglioma	Primary	Classic-like	11.4	1	Wild_type	Male	high			CGGA_1619	Anaplastic Astrocytoma	7.8802
TCGA.DU.A76L	12.4717	Oligodendroglioma	Primary	Mesenchymal-like	26.8	1	Wild_type	Male	high			CGGA_1620	Anaplastic Oligodendrolgioma	7.99701
TCGA.DU.A76O	11.0464	Astrocytoma	Primary	G-CIMP-high	17.2		Mutant	Male	low			CGGA_1621	Astrocytoma	7.27286
TCGA.DU.A76R	10.7541	Oligodendroglioma	Primary	Codel	21.3	1	Mutant	Male	low			CGGA_1623	Anaplastic Astrocytoma	9.3447
TCGA.DU.A7T6	10.6009	Oligodendroglioma	Primary	Codel	18	1	Mutant	Female	low			CGGA_1626	GBM	9.12645
TCGA.DU.A7T8	11.5907	Oligoastrocytoma	Primary	G-CIMP-high	139	1	Mutant	Male	high			CGGA_1627	Anaplastic Astrocytoma	8.26959
TCGA.DU.A7TA	10.4404	Oligodendroglioma	Primary	G-CIMP-high	84.3		Mutant	Male	low			CGGA_1630	Oligodendroglioma	8.48378
TCGA.DU.A7TB	10.9907	Oligodendroglioma	Primary	PA-like	51.5		Wild_type	Male	low			CGGA_1634	GBM	9.76761
TCGA.DU.A7TC	10.1131	Astrocytoma	Primary	G-CIMP-high	37.4		Mutant	Male	low			CGGA_1635	GBM	1.76977
TCGA.DU.A7TD	12.666	Oligoastrocytoma	Primary	Mesenchymal-like	7.5	1	Wild_type	Male	high			CGGA_1640	Anaplastic Oligoastrocytoma	8.97857
TCGA.DU.A7TG	11.586	Oligodendroglioma	Primary	G-CIMP-high	44.4	1	Mutant	Male	high			CGGA_1642	Astrocytoma	6.88643
TCGA.DU.A7TI	10.8909	Astrocytoma			38.9	1			low			CGGA_1643	GBM	8.40489
TCGA.DU.A7TJ	11.9641	Astrocytoma	Primary	Mesenchymal-like	0.6		Wild_type	Male	high			CGGA_1644	GBM	11.3261
TCGA.E1.5302	12.1287	Astrocytoma	Primary	G-CIMP-high	50.1	1	Mutant	Male	high			CGGA_1645	Anaplastic Astrocytoma	6.09803
TCGA.E1.5303	11.957	Astrocytoma	Primary	G-CIMP-high	67.5	1	Mutant	Male	high			CGGA_1647	Oligodendroglioma	7.8573
TCGA.E1.5304	8.85123	Astrocytoma	Primary	G-CIMP-low	41.1	1	Mutant	Male	low			CGGA_1648	Anaplastic Oligoastrocytoma	7.49466
TCGA.E1.5305	11.6195	Astrocytoma	Primary	G-CIMP-high	80	1	Mutant	Male	high			CGGA_1649	Oligodendroglioma	7.52912
TCGA.E1.5307	9.83794	Astrocytoma	Primary	G-CIMP-high	57.9	1	Mutant	Female	low			CGGA_165	Astrocytoma	8.233
TCGA.E1.5311	10.0509	Oligodendroglioma	Primary	Codel	134.3	1	Mutant	Male	low			CGGA_1650	GBM	6.60851
TCGA.E1.5318	10.0367	Oligodendroglioma	Primary	Codel	78.2	1	Mutant	Female	low			CGGA_1653	Oligoastrocytoma	7.04111
TCGA.E1.5319	11.007	Oligodendroglioma	Primary	Codel	95.6	1	Mutant	Female	low			CGGA_1654	GBM	10.3533
TCGA.E1.5322	10.2555	Oligoastrocytoma	Primary	G-CIMP-high	130.8	1	Mutant	Female	low			CGGA_1655	Astrocytoma	7.70127
TCGA.E1.A7YD	12.511	Astrocytoma		Mesenchymal-like	14.3	1	Wild_type		high			CGGA_1657	Anaplastic Oligoastrocytoma	9.20797
TCGA.E1.A7YE	10.6271	Astrocytoma		G-CIMP-low	29.1	1	Mutant		low			CGGA_1660	Astrocytoma	4.85748
TCGA.E1.A7YH	11.4601	Astrocytoma		G-CIMP-high	93.2	1	Mutant		high			CGGA_1661	Anaplastic Astrocytoma	7.42021
TCGA.E1.A7YI	10.4793	Astrocytoma		G-CIMP-low	3.6	1	Mutant		low			CGGA_1662	Oligodendroglioma	7.31624
TCGA.E1.A7YJ	13.7242	Astrocytoma		Classic-like	19.5	1	Wild_type		high			CGGA_1664	Oligodendroglioma	7.41608
TCGA.E1.A7YK	12.4446	Astrocytoma		G-CIMP-high	12.4	1	Mutant		high			CGGA_1666	GBM	3.8953
TCGA.E1.A7YL	12.302	Astrocytoma		Mesenchymal-like	16.2	1	Wild_type		high			CGGA_1667	Anaplastic Oligodendrolgioma	6.27445
TCGA.E1.A7YM	12.3545	Astrocytoma		Mesenchymal-like	21.3	1	Wild_type		high			CGGA_1669	Anaplastic Astrocytoma	8.36593
TCGA.E1.A7YN	14.5381	Astrocytoma		Mesenchymal-like	23.9	1	Wild_type		high			CGGA_1671	Anaplastic Astrocytoma	6.71094
TCGA.E1.A7YO	10.0348	Oligodendroglioma	Primary	Codel	75	1	Mutant	Male	low			CGGA_1672	Anaplastic Oligoastrocytoma	8.78601
TCGA.E1.A7YQ	13.0913	Oligodendroglioma		Classic-like	51.9	1	Wild_type		high			CGGA_1673	Astrocytoma	6.14078
TCGA.E1.A7YS	8.47267	Oligodendroglioma		Codel	15.3	1	Mutant		low			CGGA_1675	Anaplastic Astrocytoma	7.40905
TCGA.E1.A7YU	11.3751	Oligoastrocytoma		G-CIMP-high	0.8	1	Mutant		high			CGGA_1677	Astrocytoma	8.55286
TCGA.E1.A7YV	11.1228	Oligoastrocytoma	Primary	G-CIMP-low	32.5	1	Mutant	Female	high			CGGA_1678	GBM	4.23266
TCGA.E1.A7YW	11.4051	Oligoastrocytoma	Primary	G-CIMP-high	36.8	1	Mutant	Male	high			CGGA_1679	Anaplastic Oligodendrolgioma	7.67349
TCGA.E1.A7YY	11.7896	Oligodendroglioma		G-CIMP-high	146.1	1	Mutant		high			CGGA_1680	Anaplastic Astrocytoma	10.027
TCGA.E1.A7Z2	14.1992	Oligodendroglioma		Mesenchymal-like	13.1	1	Wild_type		high			CGGA_1681	GBM	8.63434
TCGA.E1.A7Z3	12.1403	Astrocytoma		G-CIMP-high	73.5	1	Mutant		high			CGGA_1684	GBM	9.64391
TCGA.E1.A7Z4	10.9123	Astrocytoma		G-CIMP-high	145.1	1	Mutant		low			CGGA_1686	Anaplastic Astrocytoma	7.55129
TCGA.E1.A7Z6	10.9803	Astrocytoma	Primary	G-CIMP-high	32.4	1	Mutant	Female	low			CGGA_1687	GBM	10.579
TCGA.EZ.7264	9.91697	Oligodendroglioma	Primary	Codel	39.5		Mutant	Female	low			CGGA_1689	Astrocytoma	6.34607
TCGA.F6.A8O3	9.05552	Oligodendroglioma	Primary	Codel	0.2		Mutant	Male	low			CGGA_1690	GBM	8.8345
TCGA.F6.A8O4	9.84469	Astrocytoma	Primary	G-CIMP-high	0.2		Mutant	Male	low			CGGA_1693	Anaplastic Oligodendrolgioma	7.89724
TCGA.FG.5962	10.4146	Oligodendroglioma	Primary	Codel	47.8		Mutant	Male	low			CGGA_1694	GBM	10.1495
TCGA.FG.5963	12.7264	Astrocytoma	Primary	PA-like	25.5	1	Wild_type	Male	high			CGGA_1696	Anaplastic Astrocytoma	4.42021
TCGA.FG.5964	12.8091	Oligodendroglioma	Primary	Codel	52.2		Mutant	Male	high			CGGA_1698	GBM	10.1141
TCGA.FG.5965	11.1675	Oligoastrocytoma	Primary	G-CIMP-high	36.8	1	Mutant	Female	high			CGGA_1699	GBM	1.59455
TCGA.FG.6688	12.6829	Astrocytoma	Primary	Mesenchymal-like	18.8		Wild_type	Female	high			CGGA_1700	Anaplastic Oligodendrolgioma	9.39652
TCGA.FG.6689	10.5647	Astrocytoma	Primary	G-CIMP-high	14.9		Mutant	Male	low			CGGA_1701	Anaplastic Oligodendrolgioma	6.64169
TCGA.FG.6690	9.47923	Oligodendroglioma	Primary	G-CIMP-high	42.5		Mutant	Male	low			CGGA_1703	Astrocytoma	8.75626
TCGA.FG.6691	9.86807	Astrocytoma	Primary	G-CIMP-high	41.3		Mutant	Female	low			CGGA_1704	Astrocytoma	7.43879
TCGA.FG.6692	13.4648	Oligodendroglioma	Primary	Classic-like	18.4	1	Wild_type	Male	high			CGGA_1706	GBM	10.8328
TCGA.FG.7634	10.1073	Oligodendroglioma	Primary	Codel	15.3		Mutant	Male	low			CGGA_1708	GBM	10.1241
TCGA.FG.7636	10.5975	Astrocytoma	Primary	G-CIMP-high	17.9		Mutant	Male	low			CGGA_1709	GBM	9.12601
TCGA.FG.7637	10.6863	Oligoastrocytoma		Codel	40.1		Mutant	Male	low			CGGA_171	Oligodendroglioma	7.28151
TCGA.FG.7638	10.4675	Oligodendroglioma	Primary	Codel	22.6		Mutant	Female	low			CGGA_1713	GBM	7.18715
TCGA.FG.7641	10.5532	Oligodendroglioma	Primary	Codel	20.6		Mutant	Male	low			CGGA_1714	Anaplastic Oligoastrocytoma	8.76676
TCGA.FG.7643	10.8302	Oligoastrocytoma	Primary	Mesenchymal-like	20.1		Wild_type	Female	low			CGGA_1715	Oligodendroglioma	9.12197
TCGA.FG.8181	11.341	Oligoastrocytoma	Primary	PA-like	28.3		Wild_type	Male	high			CGGA_1718	Anaplastic Astrocytoma	6.28485
TCGA.FG.8182	10.4948	Oligodendroglioma	Primary	G-CIMP-high	13.7		Mutant	Male	low			CGGA_1720	Astrocytoma	6.5741
TCGA.FG.8185	10.0946	Astrocytoma	Primary	G-CIMP-high	14.2		Mutant	Male	low			CGGA_1721	Anaplastic Oligodendrolgioma	7.5338
TCGA.FG.8186	11.3571	Oligoastrocytoma	Primary	Codel	16		Mutant	Female	high			CGGA_1722	GBM	3.38267
TCGA.FG.8187	10.5865	Oligoastrocytoma	Primary	Codel	20.1		Mutant	Male	low			CGGA_1723	Anaplastic Oligodendrolgioma	8.69707
TCGA.FG.8188	10.019	Oligoastrocytoma	Primary	G-CIMP-high	15		Mutant	Male	low			CGGA_1725	Anaplastic Oligodendrolgioma	6.53636
TCGA.FG.8189	9.78603	Oligodendroglioma	Primary	G-CIMP-high	22.5		Mutant	Female	low			CGGA_1727	GBM	7.53574
TCGA.FG.8191	10.462	Oligodendroglioma	Primary	G-CIMP-high	32.6		Mutant	Male	low			CGGA_1728	GBM	8.80526
TCGA.FG.A4MT	8.84256	Oligodendroglioma	Primary	G-CIMP-high	38.3		Mutant	Female	low			CGGA_1731	Anaplastic Astrocytoma	7.36448
TCGA.FG.A4MU	12.5907	Oligoastrocytoma	Primary	Mesenchymal-like	10.7		Wild_type	Male	high			CGGA_1735	GBM	7.40684
TCGA.FG.A4MW	12.9498	Oligoastrocytoma	Primary	Classic-like	18.4	1	Wild_type	Male	high			CGGA_1736	GBM	10.2568
TCGA.FG.A4MX	10.6573	Astrocytoma	Primary	G-CIMP-high	18.7		Mutant	Male	low			CGGA_1737	Anaplastic Oligodendrolgioma	8.13597
TCGA.FG.A4MY	12.1265	Oligoastrocytoma	Primary	G-CIMP-high	23.7		Mutant	Female	high			CGGA_1738	Anaplastic Astrocytoma	9.357
TCGA.FG.A60J	10.5589	Oligoastrocytoma	Primary	G-CIMP-high	14.8		Mutant	Female	low			CGGA_1740	GBM	7.28198
TCGA.FG.A60K	11.3229	Oligoastrocytoma	Primary	Codel	17.8		Mutant	Female	high			CGGA_1743	Anaplastic Astrocytoma	7.0594
TCGA.FG.A60L	12.0621	Astrocytoma	Primary	G-CIMP-high	21.5		Mutant	Female	high			CGGA_1744	GBM	10.067
TCGA.FG.A6IZ	9.93566	Oligodendroglioma	Primary	Codel	15		Mutant	Male	low			CGGA_1745	Anaplastic Oligoastrocytoma	1
TCGA.FG.A6J1	11.0692	Oligodendroglioma	Primary	Codel	16.4		Mutant	Female	low			CGGA_1747	Anaplastic Oligoastrocytoma	7.83775
TCGA.FG.A6J3	12.6423	Astrocytoma	Primary	G-CIMP-low	22.3		Mutant	Female	high			CGGA_1749	GBM	8.04336
TCGA.FG.A70Y	10.9628	Oligodendroglioma	Primary	G-CIMP-high	28.5		Mutant	Female	low			CGGA_1750	GBM	7.64422
TCGA.FG.A70Z	12.1103	Oligoastrocytoma	Primary	Mesenchymal-like	10.8		Wild_type	Female	high			CGGA_1758	GBM	7.40922
TCGA.FG.A710	11.5128	Oligodendroglioma	Primary	Codel	36.7		Mutant	Female	high			CGGA_1764	GBM	8.53056
TCGA.FG.A711	11.1592	Oligodendroglioma	Primary	G-CIMP-high	48.7	1	Mutant	Female	high			CGGA_1767	GBM	3.51602
TCGA.FG.A713	11.202	Oligoastrocytoma	Primary	Codel	20.4		Mutant	Female	high			CGGA_1769	GBM	7.06253
TCGA.FG.A87N	10.2532	Astrocytoma	Primary	G-CIMP-low	18.6		Mutant	Female	low			CGGA_1780	GBM	1.72247
TCGA.FG.A87Q	11.7759	Astrocytoma	Primary	Classic-like	5.7		Wild_type	Female	high			CGGA_1791	Anaplastic Astrocytoma	2.79701
TCGA.FN.7833	13.663	Oligoastrocytoma	Primary	G-CIMP-high	27.5		Mutant	Male	high			CGGA_1807	GBM	6.92303
TCGA.HT.7467	10.9535	Oligodendroglioma	Primary	Codel	0.1		Mutant	Male	low			CGGA_1809	Anaplastic Oligodendrolgioma	7.21169
TCGA.HT.7468	9.98677	Oligodendroglioma	Primary	Codel	6.7		Mutant	Male	low			CGGA_1812	GBM	9.90046
TCGA.HT.7469	10.849	Oligodendroglioma	Primary	PA-like	11.5	1	Wild_type	Male	low			CGGA_1817	GBM	8.0927
TCGA.HT.7470	10.1026	Oligodendroglioma	Primary	G-CIMP-high	40.1	1	Mutant	Male	low			CGGA_1819	GBM	9.44066
TCGA.HT.7471	11.4927	Oligodendroglioma	Primary	Codel	0.1		Mutant	Female	high			CGGA_1826	GBM	8.67179
TCGA.HT.7472	10.1125	Oligodendroglioma	Primary	G-CIMP-high			Mutant	Male	low			CGGA_1829	Astrocytoma	8.08242
TCGA.HT.7473	10.8892	Oligoastrocytoma	Primary	G-CIMP-high	16.5		Mutant	Male	low			CGGA_1833	GBM	8.52568
TCGA.HT.7474	12.0739	Oligoastrocytoma	Primary	G-CIMP-high	3.8		Mutant	Male	high			CGGA_1840	GBM	7.06091
TCGA.HT.7475	10.8561	Oligoastrocytoma	Primary	G-CIMP-high	17.4		Mutant	Male	low			CGGA_1850	Astrocytoma	7.08279
TCGA.HT.7476	11.8317	Astrocytoma	Primary	G-CIMP-high	6.5		Mutant	Male	high			CGGA_1854	Anaplastic Astrocytoma	6.51507
TCGA.HT.7477	11.3229	Astrocytoma	Primary	G-CIMP-high	24.3		Mutant	Male	high			CGGA_1862	Anaplastic Astrocytoma	8.05582
TCGA.HT.7478	11.0444	Astrocytoma	Primary	G-CIMP-high	6.4		Mutant	Male	low			CGGA_1866	GBM	7.91169
TCGA.HT.7479	10.6517	Astrocytoma	Primary	G-CIMP-high	40.3		Mutant	Male	low			CGGA_1870	GBM	7.55804
TCGA.HT.7480	9.517	Oligodendroglioma	Primary	Codel	75.2		Mutant	Male	low			CGGA_1875	Astrocytoma	9.90316
TCGA.HT.7481	11.6138	Oligodendroglioma	Primary	Codel	95.9		Mutant	Male	high			CGGA_1882	Anaplastic Oligodendrolgioma	7.64133
TCGA.HT.7482	11.3428	Oligoastrocytoma	Primary	G-CIMP-high	107		Mutant	Female	high			CGGA_1901	GBM	10.4558
TCGA.HT.7483	10.4007	Oligoastrocytoma	Primary	G-CIMP-high	172.8		Mutant	Male	low			CGGA_1902	Astrocytoma	6.81352
TCGA.HT.7485	8.94922	Astrocytoma	Primary	G-CIMP-high	4		Mutant	Male	low			CGGA_1903	Anaplastic Oligoastrocytoma	6.4048
TCGA.HT.7601	10.8755	Astrocytoma	Primary	G-CIMP-high	5		Mutant	Female	low			CGGA_1916	GBM	6.50319
TCGA.HT.7602	11.5341	Oligodendroglioma	Primary	G-CIMP-high	29.9		Mutant	Male	high			CGGA_235	Oligodendroglioma	5.85798
TCGA.HT.7603	10.6106	Oligodendroglioma	Primary	G-CIMP-high	23.2		Mutant	Male	low			CGGA_236	Oligodendroglioma	7.08661
TCGA.HT.7604	9.43874	Astrocytoma	Primary	G-CIMP-high	122.5		Mutant	Male	low			CGGA_241	Astrocytoma	7.66661
TCGA.HT.7605	10.8248	Oligodendroglioma	Primary	Codel	4.6		Mutant	Male	low			CGGA_243	Oligodendroglioma	4.99639
TCGA.HT.7606	8.84377	Astrocytoma	Primary	G-CIMP-high	17.3		Mutant	Female	low			CGGA_247	Anaplastic Astrocytoma	5.31723
TCGA.HT.7607	11.3763	Astrocytoma	Primary	Codel	3.2	1	Mutant	Female	high			CGGA_251	Astrocytoma	7.16561
TCGA.HT.7608	10.8717	Oligoastrocytoma	Primary	Codel	22.1		Mutant	Male	low			CGGA_252	Astrocytoma	5.1635
TCGA.HT.7609	10.1111	Oligoastrocytoma	Primary	G-CIMP-high	46		Mutant	Male	low			CGGA_254	Oligodendroglioma	6.53947
TCGA.HT.7610	8.23976	Oligoastrocytoma	Primary	G-CIMP-high	56.1		Mutant	Female	low			CGGA_256	Astrocytoma	7.18755
TCGA.HT.7611	9.08924	Oligoastrocytoma	Primary	G-CIMP-high	57.6		Mutant	Male	low			CGGA_261	Astrocytoma	5.75221
TCGA.HT.7616	12.4815	Oligodendroglioma	Primary	Codel	0.2	1	Mutant	Male	high			CGGA_267	Astrocytoma	5.10685
TCGA.HT.7620	10.2009	Oligodendroglioma	Primary	Codel	14.3		Mutant	Male	low			CGGA_269	Astrocytoma	8.8117
TCGA.HT.7676	9.42369	Oligodendroglioma	Primary	G-CIMP-high	0.2		Mutant	Male	low			CGGA_273	Astrocytoma	6.26847
TCGA.HT.7677	9.40565	Oligodendroglioma	Primary	Codel	16.2		Mutant	Male	low			CGGA_274	GBM	9.07125
TCGA.HT.7680	12.9803	Astrocytoma	Primary	PA-like	0.8		Wild_type	Female	high			CGGA_276	Oligodendroglioma	7.36089
TCGA.HT.7681	10.9194	Oligoastrocytoma	Primary	Codel	44.7		Mutant	Female	low			CGGA_277	Anaplastic Oligodendrolgioma	7.48357
TCGA.HT.7684	12.3544	Oligoastrocytoma	Primary	G-CIMP-high	6		Mutant	Male	high			CGGA_28	Astrocytoma	7.01603
TCGA.HT.7686	12.5081	Astrocytoma	Primary	G-CIMP-high	42.7		Mutant	Female	high			CGGA_283	Oligodendroglioma	7.2751
TCGA.HT.7687	10.4765	Oligodendroglioma		Codel	0.1		Mutant	Male	low			CGGA_290	Oligodendroglioma	6.94509
TCGA.HT.7688	9.86205	Oligodendroglioma	Primary	G-CIMP-high	31.7		Mutant	Male	low			CGGA_300	Astrocytoma	6.88886
TCGA.HT.7689	10.0002	Oligodendroglioma	Primary	G-CIMP-high	15		Mutant	Female	low			CGGA_320	Oligodendroglioma	6.606
TCGA.HT.7690	10.7611	Oligoastrocytoma	Primary	G-CIMP-high	0.1		Mutant	Male	low			CGGA_323	Oligodendroglioma	5.82883
TCGA.HT.7691	12.3718	Astrocytoma	Primary	PA-like	0.1		Wild_type	Female	high			CGGA_330	Anaplastic Astrocytoma	8.53255
TCGA.HT.7692	10.225	Oligoastrocytoma	Primary	Codel	3		Mutant	Male	low			CGGA_333	Astrocytoma	6.87873
TCGA.HT.7693	9.24884	Oligodendroglioma	Primary	G-CIMP-high	17.5		Mutant	Female	low			CGGA_337	Anaplastic Astrocytoma	8.53255
TCGA.HT.7694	11.179	Oligodendroglioma	Primary	Codel	6.9		Mutant	Male	high			CGGA_342	GBM	9.17986
TCGA.HT.7695	9.53954	Oligodendroglioma	Primary	Codel	14.5		Mutant	Female	low			CGGA_413	GBM	7.97413
TCGA.HT.7854	13.1869	Astrocytoma	Primary	PA-like	39.5		Wild_type	Male	high			CGGA_42	Astrocytoma	7.05517
TCGA.HT.7855	10.1081	Astrocytoma	Primary	G-CIMP-high	19.2		Mutant	Male	low			CGGA_426	Anaplastic Astrocytoma	9.809
TCGA.HT.7856	11.8081	Oligodendroglioma	Primary	Codel	39.1		Mutant	Male	high			CGGA_446	Oligodendroglioma	4.68874
TCGA.HT.7857	13.0344	Astrocytoma	Primary	PA-like	0.2		Wild_type	Female	high			CGGA_448	Anaplastic Astrocytoma	9.38793
TCGA.HT.7858	11.2256	Astrocytoma	Primary	G-CIMP-high	50.6		Mutant	Male	high			CGGA_474	Anaplastic Oligodendrolgioma	7.79662
TCGA.HT.7860	11.2206	Astrocytoma	Primary	Classic-like	0.5		Wild_type	Female	high			CGGA_479	Oligodendroglioma	7.12474
TCGA.HT.7873	9.06495	Oligoastrocytoma	Primary	G-CIMP-high	23.6		Mutant	Male	low			CGGA_482	Oligodendroglioma	7.72908
TCGA.HT.7874	10.4383	Oligodendroglioma	Primary	Codel	37.1		Mutant	Female	low			CGGA_483	GBM	9.36319
TCGA.HT.7875	9.89485	Oligodendroglioma	Primary	Codel	0.3		Mutant	Male	low			CGGA_485	Oligodendroglioma	5.86022
TCGA.HT.7877	9.85485	Oligodendroglioma	Primary	Codel	0.1		Mutant	Female	low			CGGA_488	Anaplastic Astrocytoma	7.8609
TCGA.HT.7879	11.0999	Oligoastrocytoma	Primary	G-CIMP-high	3.7		Mutant	Male	low			CGGA_490	Anaplastic Oligodendrolgioma	7.06889
TCGA.HT.7880	11.9096	Oligoastrocytoma	Primary	G-CIMP-high	5.3		Mutant	Male	high			CGGA_491	GBM	6.48784
TCGA.HT.7881	11.7815	Oligodendroglioma	Primary	Codel	35.5		Mutant	Male	high			CGGA_493	Astrocytoma	6.31994
TCGA.HT.7882	14.3472	Oligodendroglioma	Primary	Mesenchymal-like	3.7	1	Wild_type	Male	high			CGGA_494	GBM	6.98288
TCGA.HT.7884	10.3759	Astrocytoma	Primary	G-CIMP-high	11.3		Mutant	Female	low			CGGA_499	GBM	6.74953
TCGA.HT.7902	11.7948	Oligoastrocytoma	Primary	G-CIMP-high	31.4		Mutant	Female	high			CGGA_501	Oligodendroglioma	7.41811
TCGA.HT.8010	10.693	Oligodendroglioma	Primary	Codel	1.6		Mutant	Female	low			CGGA_502	Astrocytoma	5.58376
TCGA.HT.8011	11.1185	Astrocytoma	Primary	Mesenchymal-like	16.2		Wild_type	Male	low			CGGA_503	Astrocytoma	7.20232
TCGA.HT.8012	10.5632	Oligodendroglioma	Primary	Codel	9.4		Mutant	Female	low			CGGA_509	GBM	6.45269
TCGA.HT.8013	10.8406	Oligoastrocytoma	Primary	G-CIMP-high	63.5	1	Mutant	Female	low			CGGA_510	Anaplastic Oligodendrolgioma	6.99311
TCGA.HT.8015	11.7648	Astrocytoma	Primary	PA-like	0.1		Wild_type	Male	high			CGGA_521	Anaplastic Astrocytoma	8.66199
TCGA.HT.8018	12.8851	Oligoastrocytoma	Primary	G-CIMP-high	37.9	1	Mutant	Female	high			CGGA_525	GBM	10.3399
TCGA.HT.8019	10.9667	Oligodendroglioma	Primary	PA-like	33		Wild_type	Female	low			CGGA_538	Oligodendroglioma	4.7666
TCGA.HT.8104	11.0746	Astrocytoma	Primary	Classic-like	12.2		Wild_type	Female	low			CGGA_541	Astrocytoma	6.41819
TCGA.HT.8105	10.9917	Oligodendroglioma	Primary	Codel	6.2		Mutant	Male	low			CGGA_543	Oligodendroglioma	6.56925
TCGA.HT.8106	11.7514	Astrocytoma	Primary	G-CIMP-high	0.1		Mutant	Male	high			CGGA_551	Oligodendroglioma	5.90424
TCGA.HT.8107	10.8268	Oligodendroglioma	Primary	PA-like	0.5		Wild_type	Male	low			CGGA_560	Anaplastic Astrocytoma	4.89821
TCGA.HT.8108	10.916	Oligodendroglioma	Primary	G-CIMP-high	2.5		Mutant	Female	low			CGGA_564	Anaplastic Astrocytoma	7.96075
TCGA.HT.8109	9.94618	Oligodendroglioma	Primary	Codel	5.6		Mutant	Male	low			CGGA_565	Anaplastic Astrocytoma	7.53831
TCGA.HT.8110	11.0986	Astrocytoma	Primary	Mesenchymal-like	13.8		Wild_type	Male	low			CGGA_578	Anaplastic Astrocytoma	7.45442
TCGA.HT.8111	11.0106	Oligoastrocytoma	Primary	G-CIMP-high	0.2		Mutant	Male	low			CGGA_580	Astrocytoma	6.05333
TCGA.HT.8113	10.9004	Oligodendroglioma	Primary	Codel	29.6		Mutant	Female	low			CGGA_583	Astrocytoma	0.956057
TCGA.HT.8114	11.0794	Oligoastrocytoma	Primary	G-CIMP-high	34.2		Mutant	Male	low			CGGA_591	Anaplastic Astrocytoma	6.39951
TCGA.HT.8558	10.2126	Oligodendroglioma		PA-like	13.7		Wild_type	Female	low			CGGA_598	Anaplastic Oligodendrolgioma	5.50875
TCGA.HT.8563	11.1207	Astrocytoma	Primary	G-CIMP-high	28.3		Mutant	Female	high			CGGA_599	Anaplastic Oligodendrolgioma	7.46491
TCGA.HT.8564	11.9434	Astrocytoma	Primary	PA-like	15.7		Wild_type	Male	high			CGGA_601	Astrocytoma	6.24012
TCGA.HT.A4DS	12.8856	Astrocytoma	Primary	Mesenchymal-like	0.2		Wild_type	Female	high			CGGA_604	GBM	8.50633
TCGA.HT.A4DV	11.2224	Oligodendroglioma	Primary	Codel	26		Mutant	Female	high			CGGA_607	Astrocytoma	4.91361
TCGA.HT.A5R5	11.1376	Oligodendroglioma	Primary	G-CIMP-high	0.1		Mutant	Female	high			CGGA_616	Anaplastic Astrocytoma	8.59503
TCGA.HT.A5R7	11.4678	Astrocytoma	Primary	G-CIMP-high	20.2		Mutant	Female	high			CGGA_632	Astrocytoma	6.0607
TCGA.HT.A5R9	10.9352	Oligodendroglioma	Primary	Codel	0.1		Mutant	Female	low			CGGA_633	Oligodendroglioma	5.57168
TCGA.HT.A5RA	11.7478	Astrocytoma	Primary	Mesenchymal-like	27.4		Wild_type	Female	high			CGGA_634	Anaplastic Astrocytoma	7.65978
TCGA.HT.A5RB	9.68329	Astrocytoma	Primary	G-CIMP-high	0.1		Mutant	Male	low			CGGA_635	Oligodendroglioma	6.25361
TCGA.HT.A5RC	11.5608	Astrocytoma	Primary	Classic-like	5.3	1	Wild_type	Female	high			CGGA_638	Oligodendroglioma	7.17562
TCGA.HT.A614	10.4206	Oligoastrocytoma	Primary	G-CIMP-high	2.7		Mutant	Male	low			CGGA_641	Anaplastic Oligodendrolgioma	6.11416
TCGA.HT.A615	9.96651	Oligodendroglioma	Primary	Codel	16.9		Mutant	Female	low			CGGA_642	Astrocytoma	5.31506
TCGA.HT.A616	10.1211	Astrocytoma	Primary	G-CIMP-high	1.8		Mutant	Female	low			CGGA_643	Anaplastic Astrocytoma	7.71672
TCGA.HT.A617	11.9491	Oligodendroglioma	Primary	Classic-like	16.1		Wild_type	Male	high			CGGA_655	Oligodendroglioma	5.71589
TCGA.HT.A618	10.6182	Astrocytoma	Primary	G-CIMP-high	16.8		Mutant	Female	low			CGGA_658	GBM	7.88362
TCGA.HT.A619	9.38337	Oligodendroglioma		Codel	21.4		Mutant	Female	low			CGGA_659	Oligodendroglioma	6.26134
TCGA.HT.A61A	11.1158	Oligodendroglioma		G-CIMP-high	6.4		Mutant	Female	low			CGGA_661	Anaplastic Astrocytoma	9.18842
TCGA.HT.A61B	12.4365	Astrocytoma	Primary	G-CIMP-high	17.5		Mutant		high			CGGA_662	Oligodendroglioma	6.26021
TCGA.HT.A61C	12.41	Oligodendroglioma	Primary	Mesenchymal-like	17.6	1	Wild_type	Male	high			CGGA_663	Astrocytoma	6.1639
TCGA.HT.A74H	12.1677	Astrocytoma	Primary	Mesenchymal-like	2.4		Wild_type	Male	high			CGGA_666	Oligodendroglioma	5.5738
TCGA.HT.A74J	10.6883	Oligoastrocytoma	Primary	G-CIMP-high	10.5		Mutant	Male	low			CGGA_671	Oligodendroglioma	5.30706
TCGA.HT.A74K	12.5603	Oligodendroglioma	Primary	Codel	15.3		Mutant		high			CGGA_675	Oligodendroglioma	6.02015
TCGA.HT.A74L	9.75807	Oligoastrocytoma	Primary	Codel	11.1		Mutant		low			CGGA_676	GBM	9.64024
TCGA.HT.A74O	11.5919	Astrocytoma	Primary	G-CIMP-high	0.1		Mutant	Male	high			CGGA_679	GBM	9.81107
TCGA.HW.7486	11.2236	Oligodendroglioma	Primary	Codel	56.6		Mutant	Male	high			CGGA_680	GBM	6.35843
TCGA.HW.7487	10.9697	Oligodendroglioma	Primary	Codel	13.4		Mutant	Male	low			CGGA_685	Astrocytoma	5.50748
TCGA.HW.7489	12.0526	Oligoastrocytoma	Primary	G-CIMP-high	41.5	1	Mutant	Male	high			CGGA_689	Oligodendroglioma	7.49657
TCGA.HW.7490	12.2923	Astrocytoma	Primary	G-CIMP-high	45.6		Mutant	Male	high			CGGA_698	Astrocytoma	6.24945
TCGA.HW.7491	8.51178	Oligodendroglioma	Primary	Codel	68.3		Mutant	Male	low			CGGA_700	GBM	5.7137
TCGA.HW.7493	10.6238	Astrocytoma	Primary		69.3			Female	low			CGGA_704	Astrocytoma	6.56803
TCGA.HW.7495	10.8234	Oligodendroglioma	Primary	Codel	35.4		Mutant	Female	low			CGGA_705	Anaplastic Astrocytoma	7.46703
TCGA.HW.8319	9.92717	Astrocytoma	Primary	G-CIMP-high	39.8	1	Mutant	Female	low			CGGA_707	Oligodendroglioma	6.1914
TCGA.HW.8320	9.46771	Astrocytoma	Primary	G-CIMP-high	40		Mutant	Male	low			CGGA_710	GBM	8.01931
TCGA.HW.8321	10.986	Astrocytoma	Primary	G-CIMP-high	42.5		Mutant	Male	low			CGGA_715	Oligodendroglioma	5.69572
TCGA.HW.8322	9.71803	Oligodendroglioma	Primary	Codel	6.2		Mutant	Male	low			CGGA_721	Astrocytoma	8.10029
TCGA.HW.A5KJ	12.3165	Oligodendroglioma	Primary	Codel	10.6		Mutant	Male	high			CGGA_725	Oligodendroglioma	6.34625
TCGA.HW.A5KK	12.3735	Astrocytoma	Primary	Mesenchymal-like	12.8	1	Wild_type	Male	high			CGGA_727	Anaplastic Astrocytoma	7.23285
TCGA.HW.A5KL	10.2426	Astrocytoma	Primary	G-CIMP-high	20.8		Mutant	Female	low			CGGA_731	GBM	8.96313
TCGA.HW.A5KM	13.689	Astrocytoma	Primary	G-CIMP-high	20.7		Mutant	Male	high			CGGA_732	Anaplastic Astrocytoma	7.1036
TCGA.IK.7675	9.24983	Oligodendroglioma	Primary	G-CIMP-high	19	1	Mutant	Male	low			CGGA_738	Astrocytoma	8.69523
TCGA.IK.8125	10.3029	Oligoastrocytoma	Primary	Codel	42.8		Mutant	Male	low			CGGA_747	GBM	6.09529
TCGA.KT.A74X	10.3446	Oligoastrocytoma	Primary	Codel	14.4		Mutant	Male	low			CGGA_752	Oligodendroglioma	6.80025
TCGA.KT.A7W1	12.2386	Astrocytoma	Primary	Classic-like	14.4		Wild_type	Female	high			CGGA_757	Astrocytoma	6.04789
TCGA.P5.A5ET	9.54524	Oligodendroglioma	Primary	Codel	-0.3		Mutant	Male	low			CGGA_759	GBM	7.0207
TCGA.P5.A5EU	10.003	Astrocytoma	Primary	G-CIMP-low			Mutant	Male	low			CGGA_760	Oligodendroglioma	6.78542
TCGA.P5.A5EV	9.72505	Astrocytoma	Primary	G-CIMP-high	0.2		Mutant	Male	low			CGGA_761	GBM	6.49793
TCGA.P5.A5EW	8.61065	Astrocytoma	Primary	G-CIMP-high	6.7		Mutant	Female	low			CGGA_762	Oligodendroglioma	6.3837
TCGA.P5.A5EX	11.2488	Oligodendroglioma	Primary	Codel	8		Mutant	Female	high			CGGA_766	Oligodendroglioma	5.76607
TCGA.P5.A5EY	12.4346	Astrocytoma	Primary	PA-like	2.4		Wild_type	Male	high			CGGA_782	GBM	8.10575
TCGA.P5.A5EZ	11.6828	Astrocytoma	Primary	G-CIMP-high	2.3		Mutant	Male	high			CGGA_785	Oligodendroglioma	6.75995
TCGA.P5.A5F0	9.43779	Oligodendroglioma	Primary	Codel	4.1		Mutant	Male	low			CGGA_789	GBM	9.20408
TCGA.P5.A5F1	13.3765	Astrocytoma	Primary	G-CIMP-high	5.9		Mutant	Male	high			CGGA_791	Anaplastic Astrocytoma	6.5601
TCGA.P5.A5F2	9.90135	Astrocytoma	Primary	G-CIMP-high	7.6		Mutant	Female	low			CGGA_796	Astrocytoma	8.28462
TCGA.P5.A5F4	10.3443	Oligodendroglioma	Primary	G-CIMP-high	0.8		Mutant	Female	low			CGGA_802	GBM	9.11512
TCGA.P5.A5F6	13.3931	Oligodendroglioma	Primary	PA-like	1.3		Wild_type	Male	high			CGGA_804	GBM	8.13863
TCGA.P5.A72U	13.1878	Oligodendroglioma	Primary	Classic-like	0.2		Wild_type	Female	high			CGGA_807	Astrocytoma	6.21121
TCGA.P5.A72W	10.0896	Astrocytoma	Primary	G-CIMP-high	10.4		Mutant	Male	low			CGGA_808	GBM	7.31678
TCGA.P5.A72X	12.0699	Astrocytoma	Primary	G-CIMP-high	13.2		Mutant	Male	high			CGGA_809	Astrocytoma	6.26397
TCGA.P5.A72Z	8.74404	Oligodendroglioma	Primary	Codel	11.6		Mutant	Female	low			CGGA_812	Oligodendroglioma	8.1822
TCGA.P5.A730	11.1569	Oligoastrocytoma	Primary	Codel	10.9		Mutant	Male	high			CGGA_815	Astrocytoma	6.88862
TCGA.P5.A731	11.0089	Oligoastrocytoma	Primary	G-CIMP-high	9		Mutant	Female	low			CGGA_818	Astrocytoma	7.16852
TCGA.P5.A733	11.8102	Astrocytoma	Primary	G-CIMP-high	13.6		Mutant	Female	high			CGGA_831	GBM	8.36746
TCGA.P5.A735	8.99616	Astrocytoma		G-CIMP-high	9.6		Mutant		low			CGGA_834	Astrocytoma	7.63865
TCGA.P5.A736	11.6071	Astrocytoma		G-CIMP-high	7.6		Mutant		high			CGGA_835	Oligodendroglioma	6.97384
TCGA.P5.A737	9.4274	Oligoastrocytoma		Codel	12.2		Mutant		low			CGGA_837	GBM	8.12267
TCGA.P5.A77W	10.6573	Oligoastrocytoma		Codel	19.2		Mutant		low			CGGA_838	Oligodendroglioma	5.90448
TCGA.P5.A77X	9.84213	Oligoastrocytoma		Codel	3.5		Mutant		low			CGGA_842	GBM	7.91391
TCGA.P5.A780	11.525	Astrocytoma		G-CIMP-high	2.4		Mutant		high			CGGA_843	Oligodendroglioma	7.07446
TCGA.P5.A781	10.3311	Astrocytoma		Codel	4.4		Mutant		low			CGGA_848	GBM	8.28762
TCGA.QH.A65R	10.6996	Oligodendroglioma	Primary	Codel	15.2		Mutant	Female	low			CGGA_850	GBM	8.45574
TCGA.QH.A65S	11.2781	Oligoastrocytoma	Primary	G-CIMP-high	2.5		Mutant	Female	high			CGGA_852	Anaplastic Astrocytoma	8.16626
TCGA.QH.A65V	10.9346	Oligodendroglioma	Primary	Codel	12.6		Mutant	Female	low			CGGA_856	Oligodendroglioma	6.99266
TCGA.QH.A65X	13.0005	Oligoastrocytoma	Primary	Codel	15.8		Mutant	Female	high			CGGA_858	Oligodendroglioma	5.98071
TCGA.QH.A65Z	11.0273	Oligodendroglioma	Primary	Codel	14		Mutant	Male	low			CGGA_859	GBM	9.5017
TCGA.QH.A6CS	10.247	Astrocytoma		PA-like	19.3		Wild_type	Male	low			CGGA_861	Anaplastic Astrocytoma	8.30278
TCGA.QH.A6CU	11.5136	Oligodendroglioma	Primary	Codel	14.8		Mutant	Female	high			CGGA_863	Astrocytoma	6.5659
TCGA.QH.A6CV	11.169	Oligoastrocytoma	Primary	Classic-like	14.5		Wild_type	Male	high			CGGA_864	Oligodendroglioma	7.1638
TCGA.QH.A6CW	10.9541	Oligoastrocytoma	Primary	G-CIMP-high	13.6		Mutant	Male	low			CGGA_871	Oligodendroglioma	6.2267
TCGA.QH.A6CX	13.0125	Astrocytoma	Primary	Mesenchymal-like	12.2	1	Wild_type	Male	high			CGGA_876	GBM	9.29621
TCGA.QH.A6CY	11.3251	Oligoastrocytoma	Primary	Codel	2.2		Mutant	Male	high			CGGA_878	GBM	9.79758
TCGA.QH.A6CZ	9.21132	Oligoastrocytoma	Primary	Codel	9.2		Mutant	Male	low			CGGA_884	Astrocytoma	5.37712
TCGA.QH.A6X3	9.07904	Oligoastrocytoma	Primary	G-CIMP-high	10.3		Mutant	Male	low			CGGA_889	Astrocytoma	6.88374
TCGA.QH.A6X4	9.91413	Oligoastrocytoma	Primary	Codel	14.5		Mutant	Male	low			CGGA_890	Anaplastic Astrocytoma	6.7451
TCGA.QH.A6X5	11.8866	Oligoastrocytoma	Primary	Codel	16.3		Mutant	Female	high			CGGA_892	Oligodendroglioma	6.83529
TCGA.QH.A6X8	11.2412	Oligodendroglioma	Primary	Codel	16.7		Mutant	Female	high			CGGA_893	Astrocytoma	6.10413
TCGA.QH.A6X9	10.0995	Oligodendroglioma	Primary	G-CIMP-high	1.9		Mutant	Female	low			CGGA_898	Astrocytoma	6.43946
TCGA.QH.A6XA	10.5113	Oligoastrocytoma	Primary	G-CIMP-high	16.5		Mutant	Female	low			CGGA_901	Anaplastic Astrocytoma	6.03738
TCGA.QH.A6XC	12.6719	Astrocytoma	Primary	Classic-like	5		Wild_type	Male	high			CGGA_902	GBM	8.65814
TCGA.QH.A86X	10.962	Oligodendroglioma	Primary	Codel	11.1		Mutant	Male	low			CGGA_903	Anaplastic Astrocytoma	6.01257
TCGA.QH.A870	9.55889	Oligoastrocytoma	Primary	G-CIMP-high	13		Mutant	Female	low			CGGA_904	Astrocytoma	4.65363
TCGA.R8.A6MK	10.2894	Oligodendroglioma	Primary	Codel	88.8		Mutant	Male	low			CGGA_905	Astrocytoma	6.71328
TCGA.R8.A6ML	10.0587	Oligodendroglioma	Primary	Codel	94		Mutant	Male	low			CGGA_908	Astrocytoma	7.04286
TCGA.R8.A6MO	11.4709	Oligodendroglioma	Primary	Codel	32.6		Mutant	Female	high			CGGA_909	Astrocytoma	5.75649
TCGA.R8.A73M	9.32345	Oligodendroglioma	Primary	Codel	59.4		Mutant	Female	low			CGGA_D03	GBM	9.81418
TCGA.RY.A83X	9.8968	Oligodendroglioma	Primary	Codel	30.9		Mutant		low			CGGA_D04	Astrocytoma	4.76341
TCGA.RY.A83Y	10.6793	Oligodendroglioma	Primary	Codel	5.5		Mutant		low			CGGA_D07	Oligodendroglioma	7.48961
TCGA.RY.A83Z	10.585	Astrocytoma	Primary	G-CIMP-low	9.9		Mutant		low			CGGA_D09	GBM	8.2406
TCGA.RY.A840	8.8277	Oligodendroglioma	Primary	Codel	28.1		Mutant		low			CGGA_D11	Anaplastic Astrocytoma	9.50894
TCGA.RY.A843	10.1133	Astrocytoma	Primary	G-CIMP-high	2.1		Mutant		low			CGGA_D15	Oligodendroglioma	5.00675
TCGA.RY.A845	9.01877	Oligoastrocytoma	Primary	G-CIMP-high	19.6		Mutant		low			CGGA_D16	Anaplastic Astrocytoma	9.02832
TCGA.RY.A847	10.6786	Oligodendroglioma	Primary	Codel	30.7		Mutant		low			CGGA_D18	Anaplastic Astrocytoma	8.42429
TCGA.S9.A6TS	10.9917	Astrocytoma	Primary	G-CIMP-high	62.2	1	Mutant	Female	low			CGGA_D20	Astrocytoma	5.63081
TCGA.S9.A6TU	10.9224	Astrocytoma	Primary	G-CIMP-high	87.1		Mutant	Male	low			CGGA_D21	Anaplastic Astrocytoma	7.95309
TCGA.S9.A6TV	12.4612	Oligoastrocytoma	Primary	G-CIMP-high	18.8		Mutant	Male	high			CGGA_D24	Anaplastic Astrocytoma	7.42861
TCGA.S9.A6TW	11.7718	Oligodendroglioma	Primary	Codel	41.1		Mutant	Male	high			CGGA_D28	Anaplastic Astrocytoma	5.2902
TCGA.S9.A6TX	10.5979	Oligodendroglioma	Primary	Codel	28.1		Mutant	Male	low			CGGA_D29	Oligodendroglioma	6.49281
TCGA.S9.A6TY	9.39299	Oligodendroglioma	Primary	Codel	35.4		Mutant	Male	low			CGGA_D30	GBM	8.94034
TCGA.S9.A6TZ	10.7511	Astrocytoma	Primary	G-CIMP-high	36.8		Mutant	Female	low			CGGA_D35	GBM	10.266
TCGA.S9.A6U0	13.0793	Astrocytoma	Primary	Mesenchymal-like	24.4	1	Wild_type	Male	high			CGGA_D37	GBM	10.5671
TCGA.S9.A6U1	9.01079	Astrocytoma	Primary	G-CIMP-high	25.8		Mutant	Female	low			CGGA_D44	Anaplastic Astrocytoma	8.05148
TCGA.S9.A6U2	10.1259	Oligodendroglioma	Primary	Codel	29.9		Mutant	Female	low			CGGA_D47	Oligodendroglioma	6.3637
TCGA.S9.A6U5	11.2772	Astrocytoma	Primary	Codel	32.6		Mutant	Male	high			CGGA_D52	Anaplastic Oligodendrolgioma	7.15846
TCGA.S9.A6U6	9.80331	Astrocytoma	Primary	G-CIMP-high	35.1		Mutant	Male	low			CGGA_D57	GBM	8.32143
TCGA.S9.A6U8	10.538	Astrocytoma	Primary	G-CIMP-high	98.2	1	Mutant	Male	low			CGGA_J023	Anaplastic Oligodendrolgioma	5.50748
TCGA.S9.A6U9	11.4145	Astrocytoma	Primary	G-CIMP-high	95.9		Mutant	Male	high			CGGA_J030	Oligodendroglioma	5.75542
TCGA.S9.A6UA	12.8259	Astrocytoma	Primary	PA-like	5.8	1	Wild_type	Male	high			CGGA_J73	Anaplastic Oligodendrolgioma	6.52857
TCGA.S9.A6UB	9.65302	Oligodendroglioma	Primary	Codel	123.7		Mutant	Male	low			CGGA_P100	GBM	8.30177
TCGA.S9.A6WD	10.4889	Oligodendroglioma	Primary	Codel	75.2		Mutant	Male	low			CGGA_P102	GBM	6.31415
TCGA.S9.A6WE	9.99699	Oligodendroglioma	Primary	Codel	135.2		Mutant	Male	low			CGGA_P103	Oligodendroglioma	6.18309
TCGA.S9.A6WG	12.8785	Astrocytoma	Primary	G-CIMP-high	85.5		Mutant	Male	high			CGGA_P107	Astrocytoma	7.05007
TCGA.S9.A6WH	10.167	Oligoastrocytoma	Primary	Codel	38.6		Mutant	Female	low			CGGA_P108	Anaplastic Astrocytoma	6.50176
TCGA.S9.A6WI	10.8445	Oligoastrocytoma	Primary	G-CIMP-high	85		Mutant	Female	low			CGGA_P11	Astrocytoma	7.84593
TCGA.S9.A6WL	11.4629	Astrocytoma	Primary	Codel	31.1		Mutant	Male	high			CGGA_P110	Anaplastic Oligodendrolgioma	7.22824
TCGA.S9.A6WM	10.6251	Astrocytoma	Primary	Mesenchymal-like	19.9		Wild_type	Female	low			CGGA_P111	Oligodendroglioma	7.04297
TCGA.S9.A6WN	10.4421	Astrocytoma	Primary	Codel	26.5		Mutant	Female	low			CGGA_P112	GBM	7.19781
TCGA.S9.A6WO	10.939	Astrocytoma	Primary	G-CIMP-high	18.6		Mutant	Male	low			CGGA_P113	Astrocytoma	6.61589
TCGA.S9.A6WP	11.5332	Oligoastrocytoma	Primary	Codel	18.6		Mutant	Male	high			CGGA_P114	Oligodendroglioma	4.62176
TCGA.S9.A6WQ	11.727	Oligoastrocytoma	Primary	G-CIMP-high	14.1		Mutant	Female	high			CGGA_P115	Astrocytoma	3.41819
TCGA.S9.A7IQ	10.5151	Oligoastrocytoma	Primary	Codel	36.1		Mutant	Female	low			CGGA_P116	GBM	2.49057
TCGA.S9.A7IS	10.8682	Astrocytoma	Primary	G-CIMP-low	7.9	1	Mutant	Female	low			CGGA_P121	Astrocytoma	8.07248
TCGA.S9.A7IX	12.6191	Astrocytoma	Primary	Mesenchymal-like	26.9	1	Wild_type	Male	high			CGGA_P128	Astrocytoma	7.00798
TCGA.S9.A7IY	10.9344	Oligoastrocytoma	Primary	Codel	23.5		Mutant	Male	low			CGGA_P13	Oligodendroglioma	6.30323
TCGA.S9.A7IZ	10.6442	Astrocytoma	Primary	G-CIMP-high	20		Mutant	Female	low			CGGA_P131	Anaplastic Oligodendrolgioma	6.19456
TCGA.S9.A7J0	9.78197	Oligodendroglioma	Primary	G-CIMP-high	20		Mutant	Female	low			CGGA_P132	Oligodendroglioma	6.13422
TCGA.S9.A7J1	9.61554	Oligodendroglioma	Primary	Codel	8.2		Mutant	Male	low			CGGA_P136	GBM	2.46989
TCGA.S9.A7J2	9.35039	Oligodendroglioma	Primary	Codel	2		Mutant	Male	low			CGGA_P137	Astrocytoma	4.96901
TCGA.S9.A7J3	11.495	Oligodendroglioma	Primary	Codel	20.7		Mutant	Female	high			CGGA_P142	Anaplastic Oligodendrolgioma	7.43596
TCGA.S9.A7QW	8.47117	Astrocytoma	Primary	G-CIMP-high	15.1		Mutant	Female	low			CGGA_P143	GBM	9.67416
TCGA.S9.A7QX	10.1872	Astrocytoma	Primary	G-CIMP-high	18.5		Mutant	Female	low			CGGA_P144	Anaplastic Astrocytoma	6.71081
TCGA.S9.A7QY	11.1954	Oligoastrocytoma	Primary	Codel	28.4		Mutant	Female	high			CGGA_P145	Astrocytoma	7.75529
TCGA.S9.A7QZ	10.2496	Oligodendroglioma	Primary	Codel	27.2		Mutant	Male	low			CGGA_P147	Astrocytoma	7.96336
TCGA.S9.A7R1	10.981	Oligodendroglioma	Primary	Codel	169.8	1	Mutant	Male	low			CGGA_P15	GBM	8.08337
TCGA.S9.A7R2	11.6858	Astrocytoma	Primary	Mesenchymal-like	10.4	1	Wild_type	Male	high			CGGA_P150	Astrocytoma	5.55336
TCGA.S9.A7R3	10.4571	Astrocytoma	Primary	G-CIMP-high	99.1		Mutant	Female	low			CGGA_P151	Astrocytoma	7.06188
TCGA.S9.A7R4	11.0886	Astrocytoma	Primary	G-CIMP-high	30.1		Mutant	Male	low			CGGA_P153	Astrocytoma	1.22651
TCGA.S9.A7R7	11.4966	Astrocytoma	Primary	G-CIMP-high	98.6		Mutant	Male	high			CGGA_P154	GBM	1.54597
TCGA.S9.A7R8	10.0317	Astrocytoma	Primary	G-CIMP-high	31.6	1	Mutant	Female	low			CGGA_P155	Astrocytoma	7.28096
TCGA.S9.A89V	10.956	Astrocytoma	Primary	PA-like	18.7		Wild_type	Male	low			CGGA_P156	Oligodendroglioma	5.88118
TCGA.S9.A89Z	10.8933	Astrocytoma	Primary	G-CIMP-high	20.5		Mutant	Male	low			CGGA_P157	Anaplastic Astrocytoma	7.55275
TCGA.TM.A7C3	11.0039	Astrocytoma	Primary	Classic-like	54.8	1	Wild_type	Female	low			CGGA_P158	Oligoastrocytoma	1.3505
TCGA.TM.A7C4	10.4131	Astrocytoma	Primary	G-CIMP-high	48.3		Mutant	Female	low			CGGA_P159	Anaplastic Astrocytoma	8.04155
TCGA.TM.A7C5	9.68554	Oligoastrocytoma	Primary	Codel	49.3		Mutant	Male	low			CGGA_P16	GBM	5.73498
TCGA.TM.A7CA	9.21167	Astrocytoma	Primary	G-CIMP-high	34.8		Mutant	Male	low			CGGA_P160	GBM	9.0212
TCGA.TM.A7CF	9.96606	Astrocytoma	Primary	G-CIMP-high	65.4		Mutant	Female	low			CGGA_P164	GBM	4.21878
TCGA.TM.A84B	10.1668	Astrocytoma	Primary	Mesenchymal-like	24.9	1	Wild_type	Male	low			CGGA_P165	Anaplastic Oligoastrocytoma	0.910733
TCGA.TM.A84C	12.2374	Astrocytoma	Primary	PA-like	16.2	1	Wild_type	Male	high			CGGA_P17	Anaplastic Oligodendrolgioma	6.37626
TCGA.TM.A84F	13.0293	Astrocytoma	Primary	G-CIMP-high	59		Mutant	Male	high			CGGA_P172	Anaplastic Astrocytoma	2.51602
TCGA.TM.A84G	9.80355	Oligodendroglioma	Primary	Codel	40.6		Mutant	Female	low			CGGA_P173	Astrocytoma	6.47151
TCGA.TM.A84H	9.49862	Oligoastrocytoma	Primary	G-CIMP-high	30.4		Mutant	Female	low			CGGA_P174	Oligodendroglioma	6.87307
TCGA.TM.A84I	8.70178	Astrocytoma	Primary	G-CIMP-low	28.1		Mutant	Male	low			CGGA_P176	Oligodendroglioma	6.34961
TCGA.TM.A84J	8.99992	Oligodendroglioma	Primary	PA-like	24.2		Wild_type	Male	low			CGGA_P177	Astrocytoma	7.94878
TCGA.TM.A84L	10.3181	Oligoastrocytoma	Primary	G-CIMP-high	40.8	1	Mutant	Male	low			CGGA_P178	GBM	2.33342
TCGA.TM.A84M	8.14718	Oligodendroglioma	Primary	Codel	24.8		Mutant	Male	low			CGGA_P179	Astrocytoma	6.75649
TCGA.TM.A84O	9.93661	Oligodendroglioma	Primary	Codel	33.2	1	Mutant	Female	low			CGGA_P18	Anaplastic Astrocytoma	7.26238
TCGA.TM.A84Q	9.96651	Astrocytoma	Primary	G-CIMP-high	25.4		Mutant	Male	low			CGGA_P180	GBM	3.36597
TCGA.TM.A84R	10.5089	Oligodendroglioma	Primary	Codel	18.6		Mutant	Male	low			CGGA_P181	Anaplastic Astrocytoma	7.61184
TCGA.TM.A84S	11.4652	Oligodendroglioma	Primary	Codel	14.9		Mutant	Male	high			CGGA_P183	Anaplastic Oligodendrolgioma	5.60407
TCGA.TM.A84T	9.62321	Oligoastrocytoma	Primary	G-CIMP-high	23.8		Mutant	Male	low			CGGA_P19	Astrocytoma	6.47671
TCGA.TQ.A7RF	10.1746	Oligodendroglioma		G-CIMP-high	21.4		Mutant		low			CGGA_P20	Astrocytoma	7.77979
TCGA.TQ.A7RG	11.2718	Oligoastrocytoma		Codel	19.7		Mutant		high			CGGA_P205	GBM	1.76977
TCGA.TQ.A7RH	10.1393	Oligoastrocytoma	Primary	G-CIMP-high	16		Mutant		low			CGGA_P21	Astrocytoma	7.96006
TCGA.TQ.A7RI	10.3741	Oligodendroglioma		Codel	2		Mutant		low			CGGA_P22	GBM	8.66324
TCGA.TQ.A7RJ	10.1825	Oligoastrocytoma		G-CIMP-high	40.4		Mutant		low			CGGA_P23	Anaplastic Astrocytoma	1.8953
TCGA.TQ.A7RK	10.1368	Oligoastrocytoma		G-CIMP-high	44.1		Mutant		low			CGGA_P25	GBM	3.88947
TCGA.TQ.A7RM	8.16488	Oligoastrocytoma		G-CIMP-high	36.7		Mutant		low			CGGA_P265	Anaplastic Astrocytoma	3.80632
TCGA.TQ.A7RN	10.01	Oligodendroglioma		Codel	33.7		Mutant		low			CGGA_P266	Anaplastic Astrocytoma	1.22651
TCGA.TQ.A7RO	9.56943	Oligoastrocytoma		Codel	31.2		Mutant		low			CGGA_P27	Astrocytoma	5.27053
TCGA.TQ.A7RP	12.4119	Oligoastrocytoma		Mesenchymal-like	30.1		Wild_type		high			CGGA_P271	Astrocytoma	1.07724
TCGA.TQ.A7RQ	9.23645	Oligodendroglioma		Codel	26.1		Mutant		low			CGGA_P28	GBM	8.00658
TCGA.TQ.A7RR	10.3604	Oligoastrocytoma		G-CIMP-high	25.9		Mutant		low			CGGA_P30	Astrocytoma	8.9481
TCGA.TQ.A7RS	10.285	Oligodendroglioma		Codel			Mutant		low			CGGA_P31	Astrocytoma	10.5698
TCGA.TQ.A7RU	9.68303	Oligodendroglioma		Codel	33.9		Mutant		low			CGGA_P422	Oligodendroglioma	5.91169
TCGA.TQ.A7RV	9.73286	Astrocytoma		G-CIMP-high	61.4		Mutant		low			CGGA_P437	Anaplastic Oligodendrolgioma	6.80245
TCGA.TQ.A7RW	11.2512	Oligodendroglioma	Primary	G-CIMP-high	27	1	Mutant		high			CGGA_P468	Anaplastic Oligodendrolgioma	6.48188
TCGA.TQ.A8XE	8.9975	Oligodendroglioma		G-CIMP-high	31.4	1	Mutant		low			CGGA_P609	GBM	8.79246
TCGA.VM.A8C8	9.23195	Oligodendroglioma	Primary	G-CIMP-high	43		Mutant	Female	low			CGGA_P623	Anaplastic Astrocytoma	9.13209
TCGA.VM.A8C9	14.5915	Astrocytoma	Primary	PA-like	43.2		Wild_type	Female	high			CGGA_P83	Astrocytoma	6.86876
TCGA.VM.A8CA	12.6727	Oligodendroglioma	Primary	Codel	13.5		Mutant	Male	high			CGGA_P84	Astrocytoma	5.46761
TCGA.VM.A8CB	9.32706	Oligodendroglioma	Primary	Codel	0.1		Mutant	Male	low			CGGA_P86	Oligodendroglioma	5.67976
TCGA.VM.A8CD	13.4566	Astrocytoma	Primary	Mesenchymal-like	7.9	1	Wild_type	Male	high			CGGA_P93	Astrocytoma	6.13155
TCGA.VM.A8CE	12.4911	Oligodendroglioma	Primary	Codel	39.2		Mutant	Male	high
TCGA.VM.A8CF	11.6685	Astrocytoma		G-CIMP-high	20		Mutant		high
TCGA.VM.A8CH	11.5177	Astrocytoma	Primary	G-CIMP-high	23.5		Mutant	Female	high
TCGA.VV.A829	9.17752	Oligoastrocytoma	Primary	Codel	37		Mutant	Male	low
TCGA.VV.A86M	9.58354	Astrocytoma	Primary	G-CIMP-high	16		Mutant	Female	low
TCGA.VW.A7QS	10.4347	Oligodendroglioma	Primary	Codel	23.2		Mutant	Female	low
TCGA.VW.A8FI	13.8096	Astrocytoma	Primary	Classic-like	8.1	1	Wild_type	Male	high
TCGA.W9.A837	10.2798	Oligodendroglioma	Primary	Codel	51.1		Mutant	Male	low
TCGA.WH.A86K	11.6795	Astrocytoma	Primary	G-CIMP-high	13.3		Mutant	Male	high
TCGA.WY.A858	11.568	Astrocytoma	Primary	G-CIMP-high	44		Mutant	Female	high
TCGA.WY.A859	9.96999	Astrocytoma	Primary	G-CIMP-high	39.9		Mutant		low
TCGA.WY.A85A	10.8505	Astrocytoma	Primary	G-CIMP-high	43.4		Mutant		low
TCGA.WY.A85B	9.78562	Astrocytoma	Primary	G-CIMP-high	45.8		Mutant		low
TCGA.WY.A85C	11.0663	Astrocytoma	Primary	G-CIMP-high	46.9		Mutant		low
TCGA.WY.A85D	11.991	Oligoastrocytoma	Primary	G-CIMP-high	37.7		Mutant		high
TCGA.WY.A85E	10.6733	Oligoastrocytoma	Primary	G-CIMP-high	20.8		Mutant		low
