# Supplementary material for: IFITM3 promotes glioblastoma stem cell-mediated angiogenesis via regulating JAK/STAT3/bFGF signaling pathway
Source: Cell Death Dis. 2024 Jan 13;15(1):45. doi: 10.1038/s41419-023-06416-5 (PMC10787840; doi:10.1038/s41419-023-06416-5)
Supplement: Supplementary file 7 — Supplementary Table S3 [file 41419_2023_6416_MOESM7_ESM.xlsx]

## Sheet: Sheet1
Antibody	Host	Brand	Cat No.
IFITM3	Rabbit	Genetex	GTX115407
CD133	Mouse	Invitrogen	MA1-219
Nestin	Mouse	CST	#33475
Sox2	Mouse	Invitrogen	MA1-014
HIF1α	Mouse	CST	#79233
CD34	Rat	Genetex	GTX28158
JAK2	Rabbit	Abcam	ab108596
p-JAK2	Rabbit	Abcam	ab32101
STAT1	Rabbit	Abcam	ab109320
p-STAT1	Rabbit	Abcam	ab109457
STAT3	Rabbit	Abcam	ab68153
p-STAT3	Rabbit	Abcam	ab267373
AKT	Rabbit	Genetex	GTX121937
p-AKT	Rabbit	Genetex	GTX128414
Notch1	Rabbit	Abcam	ab52627
NICD	Rabbit	CST	#4147
Hes1	Rabbit	Abcam	ab108937
GAPDH	Mouse	Proteintech	60004-1
bFGF	Rabbit	Abcam	ab208687
